# Supplementary material for: The epithelial-specific ER stress sensor ERN2/IRE1β enables host-microbiota crosstalk to affect colon goblet cell development
Source: J Clin Invest. 2022 Sep 1;132(17):e153519. doi: 10.1172/JCI153519 (PMC9435652; doi:10.1172/JCI153519)
Supplement: Supplemental data sets 1-8 [file jci-132-153519-s087.xlsx]

## Sheet: Table of contents
Table of Contents of Supplemental Data
Grey MJ, De Luca H, Ward DV, Kreulen IAM, Bugda Gwilt K, Foley SE, Thiagarajah JR, McCormick BA, and Lencer WI
The epithelial-specific ER stress sensor ERN2/IRE1b enables host-microbiota crosstalk to affect colon goblet cell development
Tab	Contents
Supplemental Data 1	Differential expression of epithelial gene signatures in colon crypts of CONV-Ern2-/- vs CONV-WT mice
Supplemental Data 2	Comparison of goblet cell signature gene expression in CONV versus GF mice
Supplemental Data 3	Differential expression of goblet cell signature genes in WT mice: CONV compared to GF and COLONIZED compared to GF
Supplemental Data 4	Functional analysis of goblet cell genes that are not differentially expressed in Ern2-/- mice following colonization
Supplemental Data 5	Differential expression of epithelial gene signatures in colon crypts of GF-WT and GF-Ern2-/- mice
Supplemental Data 6	Differential expression analysis of XBP1 dependent genes and ER/Secretory compartment genes in HEK293doxIRE1b cell line
Supplemental Data 7	Functional analysis of genes differentially expressed in colon crypts from COLONIZED-Ern2-/- compared to COLONIZED-WT mice
Supplemental Data 8	Identification of taxa with differential abundance in microbiota from WT compared to Ern2-/- mice

## Sheet: Supplemental Data 1
Supplemental Data 1 (Supporting Data for Figure 1C)
Differential gene expression
RNA isolated from intact colon crypts of conventionally raised WT and Ern2-/- mice (littermates)
Data are shown as log2FC(Ern2KO/WT)
Epithelial cell signatures from Haber, et al. Nature 2017 551: 333-339
GOBLET				ENTEROCYTE				STEM				ENTEROENDOCRINE				TUFT
Gene	log2FC	padj		Gene	log2FC	padj		Gene	log2FC	padj		Gene	log2FC	padj		Gene	log2FC	padj
Gfi1	-2.60902	5.66e-14		Cyp4f14	1.50094	5.6e-13		Olfm4	2.09827	0.000169104		Rasd1	-1.69964	6.16e-12		Pla2g16	-1.54776	7.85e-14
Hpd	-2.02703	2.69e-12		Emp1	1.94407	1.58e-09		Cdo1	-1.17279	0.000179765		Lhfpl2	1.85881	0.000181826		Cdhr5	1.29363	0.000201117
Rap1gap	-1.54611	3.08e-10		Cyp3a13	2.0142	1.15e-08		Axin2	-1.05817	0.000564719		Ngfrap1	-1.00768	0.000689104		Mical1	-1.47243	0.000917055
Chrm1	-1.82184	1.41e-09		Slc26a3	1.96763	2.03e-07		Nrn1	-1.58574	0.00213977		Aplp1	1.5417	0.000931847		Mgst3	0.89408	0.00102339
Syt7	-1.32269	4.28e-09		Mall	1.1037	2.09e-07		Lamb3	1.10076	0.00305151		Ncald	-0.917217	0.00661869		Slc16a2	-1.48234	0.00113068
Rab3d	-1.35717	2.86e-08		Ceacam20	1.61777	6.19e-07		Afap1l1	-1.12318	0.00340094		Phldb2	-1.03173	0.0075748		Fam221a	-1.47906	0.00132699
Kcnh3	-1.46529	3.6e-08		Tmem106a	1.05336	6.66e-07		Nap1l1	-0.613983	0.0073563		Maged1	-1.28995	0.00974392		Cib2	-1.54167	0.00172653
Sybu	-1.9041	2.62e-07		Spns2	-2.15089	7.18e-07		Tifa	-0.940442	0.0154402		Gatm	-1.63531	0.0113084		Samd9l	0.778492	0.00176005
Atoh1	-1.45225	3.38e-07		Slc16a5	1.02498	3.96e-06		Prelp	-1.51602	0.021414		Pde1c	-1.41336	0.0154402		Pld2	1.2704	0.00341691
Tpsg1	-1.89754	4.71e-07		Ptprh	1.77986	4.65e-06		Clic6	-1.13846	0.0257592		Anxa6	-1.08493	0.019057		Unc5b	1.33291	0.00429823
Rnf39	-1.66881	4.71e-07		Mep1b	1.51174	5.2e-06		Pls3	1.01482	0.0271488		Scarb1	-0.877529	0.0373895		Klf6	1.05413	0.0107473
Spdef	-1.81833	1.95e-06		Tmem253	1.14996	5.31e-06		Tnfrsf19	-1.36114	0.0355924		Pkia	-0.898107	0.0594415		Sox9	-0.980046	0.0111841
Rasa4	-1.28098	2.01e-06		Tmem139	1.45507	5.31e-06		Sorbs2	-1.07901	0.0359619		Foxa2	-0.863081	0.0782578		Cwh43	1.1929	0.0116885
Csrp1	-1.33703	3.8e-06		Dgat2	1.61672	5.67e-06		Rgs12	-0.929601	0.0396832		Pcsk1	-0.913854	0.100305		Bmp2	1.22977	0.0145058
Mfsd7a	1.70319	6.63e-06		Slc34a2	1.69234	9.27e-06		Mfge8	-0.792998	0.0476414		Slc8a1	0.958917	0.102015		Armcx1	-1.23842	0.0169982
Efcab4a	-0.971351	8.5e-06		Ces2e	1.78299	2.18e-05		Ascl2	-1.18551	0.05037		Fam160a2	0.480953	0.106445		Inpp5j	1.07377	0.0183816
Foxa3	-1.29964	1.47e-05		Slc3a1	1.7085	3.38e-05		Lcp1	-0.892742	0.0610249		Lrrc16b	-1.17785	0.111125		Clic4	-1.05874	0.0216403
Guca2a	1.13903	1.52e-05		Car4	1.61919	3.97e-05		Slc28a2	-1.35863	0.0629733		Zc3h12c	-1.10864	0.150278		Ehf	-0.687635	0.0239909
Spink4	-1.90901	1.94e-05		Alpi	2.00323	4.53e-05		Car12	0.982144	0.0728973		Rapgef4	0.966042	0.16129		Akr1b10	0.879183	0.0271649
Galnt5	-1.7228	2.42e-05		Slc13a2	1.26402	5.89e-05		Dtx4	-0.667464	0.0738004		Nkx2-2	-0.93448	0.228848		Dpysl2	-0.85202	0.0293062
Cbfa2t3	-1.47672	5.1e-05		Ces2a	2.03271	7.32e-05		Smoc2	-0.961321	0.0932339		Tox3	-0.456551	0.233239		Pim3	-0.622446	0.0332185
Ramp1	-1.95135	5.65e-05		Hsd17b2	1.66279	0.000101196		Sectm1b	1.22869	0.0963979		Insm1	-0.773266	0.234319		Socs1	-1.15003	0.0424907
Gpr20	-1.94281	7.65e-05		Ahnak	1.13696	0.000119769		Cdk6	-0.842408	0.118878		Rbfox2	-0.400476	0.256368		Dtnb	-0.747808	0.0438873
Tnfaip8	-1.42952	0.000135485		Abcg2	1.64747	0.000151992		Lancl1	-0.556185	0.123767		Chst11	0.878599	0.267704		Ceacam2	1.22117	0.0486633
Sec24d	-1.1458	0.000136271		Gcnt2	1.63153	0.000233137		Phgdh	-0.766504	0.125182		Lypd1	-0.949204	0.272959		Atp8a1	1.09749	0.0517863
Clca3	-2.2122	0.00016902		Apob	1.99002	0.000278046		2410006H16Rik	-0.590323	0.141784		Cplx2	-0.69117	0.306273		Stox2	-0.941593	0.0561643
Rasd2	-1.59805	0.000181826		Naip1	1.16146	0.000326573		Aqp1	-0.870959	0.153569		Pitpnc1	-0.561442	0.317536		Gga2	-0.749377	0.0600066
Guk1	-0.873801	0.00022961		Creb3l3	1.98351	0.00041859		H2-Eb1	0.992466	0.16922		Map3k15	-0.666175	0.326976		Pla2g4a	-0.958805	0.0652483
Dap	-0.825667	0.000314541		Prap1	1.73295	0.000536632		Rgcc	-0.916879	0.182962		Disp2	0.791256	0.338377		Fn1	-1.3435	0.0674874
D630039A03Rik	-1.30411	0.000647817		2010001E11Rik	1.96942	0.00092989		Scn2b	-0.962201	0.189524		Bex2	-0.777889	0.34696		Ildr1	0.828624	0.0710513
Capn9	-1.63323	0.000759925		Cyp2d26	1.54106	0.00106262		Nfia	-0.513517	0.192949		Tac1	-0.832934	0.353022		Ckap4	-1.03319	0.0720876
Creb3l4	-1.57052	0.00107895		Mep1a	1.40217	0.00121363		Noxa1	-0.424224	0.205981		Mapre3	0.81525	0.362256		Hivep2	0.567268	0.0739077
Atp2c2	-1.68761	0.00118856		Pcsk5	1.15811	0.00163414		Jun	0.587105	0.242394		Bex1	-0.639624	0.383695		Ccdc109b	-1.06164	0.0785766
Bace2	-1.63697	0.00122935		Clec2e	1.25239	0.00169817		Sesn3	-0.530516	0.260024		Tmem182	-0.799129	0.389411		Osbpl3	0.972339	0.0789824
Prrc1	-0.648857	0.00154367		Trim30d	-1.79991	0.00194688		Agr3	-0.893567	0.263109		Syp	0.644647	0.391148		Prss53	-1.21072	0.0793381
Hid1	-1.47805	0.00191929		Dgkq	1.00199	0.00194688		Htr4	-0.824217	0.294566		Slc39a2	0.750926	0.394904		Ethe1	0.833899	0.0797798
Car8	-1.32171	0.00194688		Acnat1	0.938023	0.00246021		Sdsl	-0.358251	0.300279		Fabp5	-0.623791	0.399237		Adh1	-1.10511	0.0840143
Fam3c	1.57263	0.00202361		Abhd6	1.02296	0.00259266		Hmgcs2	0.718484	0.317303		Gng4	0.724833	0.415363		Camkk2	-0.734965	0.0868586
Capn8	-1.32752	0.00210118		Enpep	1.85271	0.00379092		Soat1	-0.811434	0.319458		Adprm	0.557537	0.425053		Tm4sf4	1.20316	0.0890362
Gmppb	-0.779703	0.00241314		Btnl1	1.48603	0.00428842		2210407C18Rik	0.699435	0.323206		Rab31	0.613559	0.430648		Plk2	-1.0335	0.0909803
Kctd14	-1.3783	0.00323575		Edn3	1.12622	0.00473066		Etv6	-0.291519	0.330397		Plxnb1	-0.555079	0.501498		Crot	0.555642	0.0956043
Fam174b	-0.967417	0.00420975		Adtrp	1.23288	0.00483805		Csad	-0.370128	0.336899		Tmem106c	-0.277859	0.523407		Hspb11	0.72831	0.0977263
Rep15	-1.26654	0.00457442		Gstk1	1.02597	0.00673134		Cd81	-0.760482	0.34026		Fam135a	0.307648	0.524274		Gmip	0.659242	0.0978791
Muc2	-1.72177	0.00458366		Ces2c	1.5294	0.00705545		Slc27a2	0.807582	0.340656		Maml3	-0.313423	0.541788		2700086A05Rik	-0.890979	0.0982834
Fxyd3	-1.25847	0.00471638		Lrrc19	1.21216	0.00755242		Efna4	-0.545183	0.355284		Mapk15	0.431728	0.552119		Trib2	-1.17572	0.100072
Hilpda	-1.39494	0.0054198		Ctss	1.18172	0.00791094		Ifitm3	-0.510926	0.383751		Nefm	-0.568296	0.555882		Rhbdf1	0.607559	0.101404
Slc12a8	-1.54347	0.00644294		Btnl2	1.67355	0.00879948		Clca4	-0.682308	0.408853		Ptpru	-0.582571	0.569544		Abcc3	0.984903	0.107129
Tspan13	-1.55464	0.00661869		Slc9a2	1.2368	0.011202		Slc12a2	-0.711464	0.417446		Scg3	-0.565052	0.607076		Atat1	0.794907	0.11212
Ica1	-1.08329	0.00720298		Cideb	1.14552	0.0120621		Vdr	0.434913	0.419066		Gpr116	-0.496399	0.615915		Slc26a2	0.989398	0.127703
Gm1123	-1.47949	0.00753594		Nek3	0.969276	0.0121215		Rgmb	-0.543541	0.428038		Ctif	0.316153	0.626391		Lrrc42	0.837449	0.127773
Tsta3	-0.567928	0.00784119		Slc39a4	1.17396	0.0176674		Lrig1	-0.659792	0.429293		Trf	-0.418612	0.62871		Kit	-1.12658	0.135962
Pcsk9	-1.4553	0.00791094		Slc35f5	1.12709	0.019057		Cdca7	-0.47178	0.431802		Xpnpep2	0.49425	0.636932		Pnpla6	0.853431	0.136229
Hgfac	-1.42608	0.00891735		Slc27a4	1.14507	0.0195445		Rin2	-0.36996	0.454011		Spred3	0.508634	0.642877		Gde1	0.607854	0.138372
Efcab4b	-1.06617	0.00916012		Sh3tc1	0.937129	0.01977		Shisa2	-0.245295	0.455929		Celf3	0.44291	0.653996		Cacna2d2	-0.542833	0.142435
Klk1	-1.48238	0.0101112		Gm8909	1.58175	0.0203873		Amica1	-0.556658	0.475324		Akna	-0.365076	0.659761		Smpx	-0.885657	0.143072
Creb3l1	-1.26764	0.0103349		Cyp2c65	1.30871	0.0205113		Rnf43	-0.390603	0.476726		Chgb	0.270439	0.68484		Stk38	0.45432	0.149577
Fcgbp	-1.60582	0.0120621		Mvp	0.72007	0.0244237		Fam13a	-0.363129	0.489389		Map1b	0.406902	0.731559		Msi2	-0.605931	0.152906
Chst4	-1.4367	0.0122757		Abcb1a	1.17729	0.0265561		Sh3rf1	-0.369452	0.494568		Cacna2d1	-0.407613	0.735048		Arhgef28	-0.415372	0.152906
Ern2	-0.930186	0.0126872		Cdh17	0.924786	0.0288426		Itga1	-0.563444	0.49695		Unc13a	0.377001	0.74306		Lpcat4	0.690463	0.153569
1700066B19Rik	-1.25893	0.0127013		Clcn2	0.85649	0.031486		Cttnbp2	-0.574558	0.498748		Slc35d3	0.392964	0.750766		C2	0.83172	0.157235
Mcf2l	-1.05084	0.0138684		Agpat2	0.579455	0.0326813		Esrrg	-0.469476	0.498748		Snap25	-0.389279	0.759938		Slc9a9	-0.948138	0.157461
Entpd4	-0.833883	0.0144111		Pld1	0.527446	0.0335767		Ngef	0.310217	0.512266		Ghrl	0.380345	0.767323		Slc4a7	0.65634	0.160526
Bcat2	-0.685057	0.0144111		Abcd3	0.746057	0.0418612		Igfbp4	-0.618869	0.524835		Vim	0.333837	0.778415		Dsp	0.550282	0.164818
Ttc39a	-1.03791	0.0144605		H2-Q1	1.39671	0.0431564		Prss23	0.509406	0.539376		Isl1	-0.338952	0.78144		Stard5	0.946102	0.164995
Ehd4	-0.868214	0.0177255		Treh	1.42098	0.0476414		1500012F01Rik	-0.342158	0.547368		Fam183b	-0.33754	0.795566		Rgs19	-1.01275	0.167006
Tars	-0.529401	0.0178043		Mertk	1.13883	0.0498789		Kcnq1	-0.471161	0.567359		Pde11a	0.296096	0.797062		Cd24a	-0.75146	0.16769
Smim14	-0.753591	0.0183816		Hkdc1	1.22799	0.0501364		Lgr5	-0.425302	0.598746		Cnot6l	-0.129916	0.79905		1700112E06Rik	-1.0974	0.169453
Gcnt3	1.11891	0.0184422		Kcnk5	0.759188	0.0511951		H2-Aa	0.557264	0.614934		Neurog3	-0.310364	0.808845		Enc1	-0.767868	0.170864
Srm	-0.968869	0.0221195		Lrp1	1.16384	0.0516662		H2-Ab1	0.510323	0.617253		Ids	0.18766	0.810586		Ncf2	-0.614196	0.179503
Ano7	-1.17034	0.0234397		Tmem236	1.09939	0.0541347		Cd74	0.465664	0.629141		Parp6	0.220907	0.814572		0610040J01Rik	-0.400861	0.179656
Cgref1	-1.26605	0.0242437		Clec2h	1.09849	0.0596046		Arid5b	-0.324748	0.631647		Resp18	0.278173	0.824058		Arap2	0.485938	0.191581
Pgm3	-0.614932	0.0256967		Dpep1	0.571904	0.0599849		Fam115c	-0.379193	0.638843		Golim4	0.143081	0.841937		Tfpi2	0.73677	0.199846
St3gal6	-1.47934	0.0262171		Sqrdl	0.743919	0.0607336		Znrf3	-0.468984	0.640469		Riiad1	0.265686	0.846414		Mov10	0.834601	0.210379
Kdelr3	-1.41334	0.0271649		Smpdl3a	0.786545	0.0610892		Grb7	0.300401	0.661619		Mapkbp1	0.19368	0.846978		Camk2b	0.687826	0.211216
Qsox1	-1.29981	0.0271649		Slc9a3	1.13917	0.0629163		Zfp341	0.269729	0.662784		Trpm2	0.228738	0.846978		Slc27a1	-0.63676	0.214362
Pdxdc1	-0.677001	0.0271971		Mogat2	1.22673	0.0629163		Arhgef26	-0.231091	0.664107		Olfm1	-0.253731	0.848088		Ptpn6	0.451057	0.214362
Sytl2	-0.863253	0.0320465		Slc52a2	0.9261	0.0631875		E030011O05Rik	-0.476742	0.683369		Cdk2ap1	-0.146397	0.848088		Tle3	0.463027	0.215726
1810055G02Rik	-0.992124	0.0356195		Entpd5	0.986707	0.0640438		Lrp4	0.381976	0.703145		Fev	-0.237328	0.848522		Neurl1a	-0.827439	0.216374
D10Bwg1379e	-1.26423	0.0385782		Xdh	0.629187	0.0647131		Casp12	-0.451579	0.709671		Apbb1	0.242145	0.855456		1110007C09Rik	0.559433	0.222764
Hdlbp	-0.604314	0.0394313		Il17rc	0.741179	0.0683867		Irf2bp2	-0.215887	0.709671		Scgn	0.235304	0.855845		Siglec5	0.919361	0.233853
Sec22b	-0.464307	0.0401118		Maoa	0.971359	0.0701536		Mir703	-0.354724	0.714459		Marcks	0.0889236	0.856705		4930427A07Rik	-0.416198	0.234319
Cog6	-0.500373	0.0438873		Cox7a1	0.784886	0.0701862		Fstl1	0.402032	0.724014		Myt1	0.239746	0.859236		Zmiz1	0.592478	0.234319
Smim5	-1.18112	0.0445882		Slc2a9	0.926313	0.0701862		Noxo1	-0.214562	0.724794		Acadsb	-0.131516	0.862324		Matk	0.689042	0.247174
Nans	-0.817844	0.0491965		H2-T3	1.1195	0.0731185		Snhg1	-0.251009	0.725834		Rfx6	0.234166	0.862852		Kif21b	0.787699	0.260886
Gal3st2	1.02079	0.0493857		Slc51a	1.20792	0.0755797		Tgif1	0.232266	0.737998		Ambp	0.209252	0.864177		Ccdc68	0.810275	0.261635
Fkbp11	-1.28201	0.0532343		Hadha	0.52015	0.0763451		2410004N09Rik	-0.268931	0.73836		Trit1	-0.141446	0.866579		Tmem45b	0.616241	0.262775
Arfip2	-0.48804	0.0582266		Sec23a	0.754585	0.0812466		Slc19a2	0.305709	0.750737		Prnp	0.178702	0.866825		Fam49b	-0.438041	0.263109
Odf2l	-0.745164	0.0587578		Khk	0.566759	0.0816511		Phlpp1	-0.244673	0.754658		Kcnh6	-0.199987	0.873343		Reep5	-0.792338	0.272959
Fut4	-1.20835	0.0629639		Slc23a2	1.15662	0.0834301		Slc16a13	0.322213	0.761416		Pax6	0.210436	0.878287		Mtmr11	0.864521	0.273314
Uba7	0.611755	0.0631875		Aldh18a1	-0.779032	0.0840037		Epn3	-0.211872	0.762729		Gfra3	-0.184795	0.880467		Slc4a2	0.476811	0.274307
Sgsm3	-0.451214	0.0642151		Optn	0.872279	0.0846466		Rps15a-ps6	0.374137	0.769675		Pcsk1n	0.186461	0.8819		Capg	0.714776	0.278651
Oit1	-0.9927	0.0669754		Hectd3	0.437097	0.0848259		Wee1	-0.166726	0.770501		Sstr1	-0.137318	0.910343		Mn1	0.828931	0.285099
Ufsp2	-0.45491	0.0707903		Gpt	1.07747	0.0874703		Immp2l	-0.193674	0.794331		Mreg	-0.14758	0.920091		Hck	0.699694	0.286505
Bcas1	-1.03995	0.0718229		Ifngr2	0.617943	0.0941608		Pdgfa	0.216238	0.795691		Vwa5b2	-0.116813	0.92251		Trim40	0.824442	0.286505
Lss	-0.665466	0.0731185		Slc39a5	0.647043	0.0949228		Cd14	-0.214766	0.801905		Rufy2	0.0885165	0.922776		Espn	0.863477	0.287631
Slc22a15	-0.990375	0.0740519		Dgat1	0.731127	0.0997348		Sp5	-0.28745	0.816137		Gpx3	-0.133519	0.924263		Hebp1	0.913623	0.28848
B3gnt5	-1.27658	0.0793381		Urgcp	0.51585	0.100072		Zbtb38	-0.137735	0.817085		Bcmo1	-0.124115	0.928935		Cd300lf	0.820828	0.292354
Sidt1	-0.998727	0.0793381		Cast	0.718676	0.101733		Urod	-0.138539	0.830404		Cbfa2t2	-0.0571864	0.933723		Fnbp1	-0.51823	0.294132
Gfpt1	-0.676258	0.0927018		Ggt1	1.23162	0.104311		Myo9a	0.176024	0.832544		Amigo2	0.12217	0.935551		Adam22	-0.737027	0.294224
Sytl4	-0.718796	0.0930239		Krt20	1.09599	0.10591		Mecom	-0.0813514	0.855645		Cck	-0.118733	0.936682		Acss2	-0.55755	0.296385
Slc16a6	-0.841691	0.0932339		Btnl6	1.04283	0.107917		Nfib	-0.105034	0.85685		Pax4	0.119757	0.937122		Stat2	0.39541	0.296644
Galnt10	-0.808998	0.0933104		Myo5b	0.668017	0.108935		Sipa1l1	0.0895372	0.866495		Map9	-0.0973086	0.941977		Lima1	0.367899	0.300279
Appl2	-0.73967	0.0940188		Irak2	0.870303	0.109183		Cd44	-0.149475	0.871629		Ptprn	-0.104865	0.944431		Tmem160	0.470052	0.303387
Kcnk6	-0.909459	0.0982428		Mylk	0.970776	0.110401		Clca2	-0.191922	0.873028		Lrp11	-0.0897694	0.954867		H2-D1	0.609121	0.304048
Slc41a2	-1.16636	0.0999214		Dqx1	0.575544	0.111042		Tns3	-0.128774	0.87701		Gck	-0.0812448	0.957064		Kalrn	0.585903	0.306609
Cdk5rap3	-0.399616	0.101993		Slc13a1	0.643751	0.111253		Sdc4	-0.125612	0.885001		Chd7	0.0685005	0.957087		Ffar3	0.719496	0.313773
Slc50a1	-1.04363	0.103616		H2-Q2	1.04378	0.111309		Nr2e3	-0.148844	0.902658		Scn3a	-0.0846524	0.957204		Plekho2	0.780033	0.32116
Zbtb8a	-0.524668	0.107054		Pla2g12b	1.08079	0.111873		Slc1a2	0.126094	0.930029		Dock4	-0.0855868	0.957617		Abhd2	0.751006	0.324101
Stk38l	-0.571523	0.107627		Pxdc1	1.05484	0.112657		Nrg4	0.121325	0.932601		Trp53i11	-0.0371347	0.959979		Cpeb4	0.657592	0.328104
Gmds	-0.434611	0.107917		Rbp2	1.19567	0.113545		Ccdc3	-0.0838244	0.94215		Pam	-0.0729919	0.960185		Ccnj	0.613208	0.334335
Wars	-0.509945	0.112387		Papss2	1.07651	0.114286		Rassf5	-0.108883	0.943983		Baiap3	-0.051414	0.967692		Sucnr1	0.867361	0.337023
Tdrd7	0.501665	0.133679		Sis	1.19478	0.114286		Pdxk	-0.0637191	0.947322		Klhdc8b	-0.0503812	0.968712		Atp2a3	-0.664135	0.340656
Sh3pxd2a	-1.02061	0.135881		Cyp2c66	1.20429	0.118184		App	0.0763417	0.949281		Rimbp2	0.0535607	0.974243		Acsl4	-0.476751	0.35506
Gne	-0.736474	0.137433		Sult1b1	0.892719	0.118261		Mettl20	0.050667	0.953919		Rnf122	0.048375	0.975308		Pfkfb3	-0.53611	0.355556
Galk2	-0.384096	0.139412		Ugt1a1	1.10672	0.120668		Aqp4	-0.0906641	0.954748		Peg3	0.0510464	0.976053		Apobec1	0.81893	0.358444
Tc2n	-0.679547	0.14035		Pgd	0.408864	0.121807		Yap1	0.0259784	0.963543		2610301B20Rik	-0.0294257	0.977202		AA467197	0.411271	0.364217
Plcb1	-0.931085	0.141398		Cst6	1.06818	0.123767		Zfp36l1	-0.0243798	0.972317		Hnrnph3	-0.024675	0.977202		Svil	0.551174	0.365603
Fut8	-0.867356	0.142906		Aqp11	0.896309	0.132213		Rnf32	0.0158108	0.986024		Syt13	-0.0429762	0.978668		Aldh2	0.323513	0.371856
Dnajc10	-1.02593	0.14466		Spink3	-0.700625	0.134235		Zfp825	-0.0199071	0.987401		Prkar1b	0.0444846	0.979163		Hk1	0.322768	0.376617
Mknk2	-0.419125	0.146865		Acox1	0.972944	0.13503		2010009K17Rik	-0.404436	NA		Pnmal1	0.0400475	0.981457		Camta2	0.464615	0.380614
Golga5	-0.445542	0.147244		Tmem82	0.664198	0.135836		BC064078	-0.228341	NA		Neurod1	0.035227	0.983578		Rhog	0.364512	0.38172
Ccl9	-0.977527	0.14906		Reg3b	1.13189	0.139412		Rps15a-ps4	-0.195631	NA		Rph3al	0.0121148	0.98794		Fbxo25	0.559527	0.391148
Sppl2a	0.889378	0.153543		Agmo	0.859823	0.1406		Cyp2e1	-0.119188	NA		Nek5	-0.0190527	0.991284		Pde9a	0.512597	0.392204
Rassf6	-0.524507	0.157235		Tor1aip2	0.507113	0.141398		Wfdc15b	0.0208753	NA		Fam43a	-0.00295456	0.998378		Vdac3	0.494518	0.392366
Zfp330	-0.443018	0.159297		Itfg3	0.61436	0.145078		1700024F13Rik	0.297794	NA		Tmem130	-0.723375	NA		Zfhx3	-0.444735	0.394839
Txndc5	-0.973114	0.163939		Gda	0.949902	0.145505		Slc14a1	0.859727	NA		Golga7b	-0.379132	NA		Otud7b	0.426746	0.395155
Tor3a	-0.706804	0.169468		Btnl4	0.816736	0.149577						Dner	-0.342858	NA		Bub3	-0.299203	0.396862
Tmed3	-0.816902	0.17115		Lmbr1l	0.755384	0.153811						Gpr119	-0.316844	NA		Usp49	-0.404829	0.398822
Id4	-0.72569	0.174372		Tob1	0.352198	0.15953						Neurod2	-0.283833	NA		Plekhs1	-0.607715	0.40321
Cmtm7	-0.921937	0.180711		Amn	1.01069	0.160066						Tubb3	-0.278694	NA		Kctd13	0.500233	0.403606
Utp11l	-0.596117	0.184347		Casp1	0.640108	0.160526						Plk5	-0.264779	NA		Pgm2l1	-0.414047	0.404388
Tpd52	-0.453438	0.184638		Sema4g	0.443285	0.161932						Klhl31	-0.247294	NA		Il17rb	0.739166	0.404998
Arfgap1	-0.515255	0.191325		Fam78a	1.03469	0.162481						Tekt2	-0.235019	NA		Slc25a12	-0.323829	0.407674
Rab27b	-0.801016	0.192558		Sgpl1	0.921968	0.165156						Klhl32	-0.183243	NA		Ptgs1	0.615688	0.408487
Smim6	-0.687581	0.197795		Tm6sf2	0.828157	0.171581						Galr3	-0.135024	NA		Gprc5a	0.647276	0.409487
Fam98a	-0.552835	0.204496		Tstd1	0.391756	0.171613						Cidea	-0.118112	NA		Hpgds	-0.614111	0.409588
Mlph	-0.575498	0.214362		Slc7a9	0.912925	0.17249						Gfra1	-0.118112	NA		Nrbp2	-0.397993	0.418239
Agr2	-0.956645	0.215058		Sat1	0.658065	0.175217						Sh2d5	-0.0932088	NA		Prr15	0.649268	0.421445
Fry	-0.9482	0.216298		Fabp1	1.03916	0.176081						Kcnb2	-0.0858207	NA		Aldh3a2	0.285901	0.423223
Synj2	-0.577962	0.225089		Ces1f	0.897711	0.178106						Pax6os1	-0.0778771	NA		Pdcl	-0.285091	0.424067
Cmtm8	0.601913	0.226303		Parp9	0.654312	0.17838						Btbd17	-0.0687562	NA		Cmip	0.377207	0.424658
Ift20	-0.501126	0.226858		Spint1	0.756985	0.178506						Acsl6	-0.0375393	NA		Rgs14	-0.697595	0.428327
Gmppa	-0.355066	0.227635		Actn4	0.504739	0.178801						Slc26a4	-0.0364486	NA		Rhoc	0.702213	0.428327
4930404N11Rik	-0.976423	0.228957		Cyp4f40	0.866448	0.184352						Mum1l1	-0.0351358	NA		Ak7	-0.726318	0.433552
Fam114a1	-0.508622	0.228957		Frmd8	0.58565	0.188201						Efcab1	-0.0216201	NA		Nfe2l3	-0.731327	0.453018
Slc7a4	-0.779386	0.235737		Tmem120a	0.466407	0.195464						Cplx1	0.000262357	NA		Txndc16	-0.622664	0.456439
Sh3bgrl3	-0.442971	0.240074		Fam3b	0.520778	0.201213						Scg2	0.0190398	NA		Alox5ap	-0.70534	0.45949
Plaur	-0.913961	0.247279		Nlrp6	0.577009	0.206309						Th	0.0335181	NA		Pparg	0.472091	0.460083
Golt1b	-0.724538	0.248299		Cyp2j6	0.765526	0.209101						Scg5	0.0341755	NA		Esyt1	0.592933	0.460083
Ikbip	-0.871753	0.251291		Snx13	0.579063	0.209386						Emb	0.039444	NA		Bicd1	-0.67107	0.474802
Xbp1	-0.646135	0.251291		Gm9926	0.809488	0.210708						Galr1	0.0533748	NA		Pik3r3	0.355495	0.475007
Sec61b	-0.502662	0.254449		Pls1	0.735832	0.216298						Hrh3	0.0563775	NA		Fam57a	-0.643715	0.484238
Rcan3	-0.524821	0.257738		Igsf9	0.638795	0.218561						Kirrel2	0.0618362	NA		Plekhg5	-0.42001	0.487866
Ank3	0.698293	0.258653		Cndp2	0.543545	0.22317						Adora3	0.0978561	NA		Nfatc1	-0.411376	0.493531
Pllp	0.515781	0.260001		Bche	0.599237	0.223937						Rab36	0.0986586	NA		Pygl	-0.591448	0.495753
Pdia5	-0.865542	0.26791		Sult1d1	0.832475	0.224408						1700086L19Rik	0.0990595	NA		Iqsec1	0.402823	0.501498
Rfc1	-0.436243	0.272789		Plin3	0.359892	0.226157						Dbpht2	0.114441	NA		4930539E08Rik	0.625826	0.509421
Ergic1	-0.708445	0.277656		Slc7a8	-0.892335	0.226172						Kcnk16	0.116298	NA		1300002K09Rik	-0.439399	0.510428
Arf4	-0.512568	0.280622		Pgm2	0.657513	0.226172						Ffar1	0.137052	NA		Acacb	0.567722	0.513777
Samhd1	0.479529	0.283699		Fam160a1	0.440134	0.226303						Adgb	0.15832	NA		Trim38	0.605411	0.513777
Asns	-0.549312	0.285099		Gramd3	0.662703	0.229302						Gdap1l1	0.164736	NA		Gna14	-0.620015	0.517004
Tmco3	-0.69441	0.286505		Cda	0.863023	0.232209						Cerkl	0.177548	NA		Smtn	-0.37349	0.520304
Tbc1d30	-0.568987	0.288889		Fcgrt	0.598773	0.238687						Ap3b2	0.178655	NA		Fam117b	-0.249664	0.520756
Uap1	-0.244749	0.29282		Atp6v0a2	0.598894	0.238687						Pcp4l1	0.184554	NA		Hdac6	-0.310658	0.521633
Gorasp2	-0.494823	0.302377		Abcg5	0.79784	0.242485						Sstr5	0.211994	NA		Rgl2	0.296082	0.524831
P2rx4	-0.70454	0.307921		Klc4	0.615947	0.247283						Mapk8ip2	0.345762	NA		Gadd45a	0.56109	0.526569
Morf4l2	-0.389969	0.311695		Ptdss1	0.61343	0.247442										A4galt	-0.580631	0.527928
Fgfr3	-0.729565	0.324089		Slc25a37	0.490428	0.248554										Tmem9	-0.535709	0.529255
Gorasp1	-0.527032	0.325035		Gsta1	0.687499	0.251374										Hmx3	-0.551435	0.531863
Ost4	-0.304288	0.3264		Zzef1	0.656638	0.253159										Ndufaf3	0.261658	0.533323
Akr1c14	0.497535	0.337353		Ugt1a7c	0.73567	0.253159										B4galt4	-0.489883	0.536789
Stx17	-0.382679	0.337612		Epha1	0.789892	0.253159										Atp6v1d	0.284467	0.540074
Bet1l	-0.420479	0.355335		Trim31	0.793225	0.253159										Vamp8	0.343686	0.540123
Dcbld2	-0.714471	0.359052		Fmo5	0.970332	0.257762										Lman2l	0.441649	0.546262
Asph	-0.613785	0.368619		Fez2	0.674009	0.258653										Gm4952	0.598973	0.547017
B3gnt7	-0.749119	0.371126		Cyp4f16	0.534479	0.264736										Dcp1b	-0.323982	0.547368
Lman1	-0.678919	0.373409		Il18	0.57594	0.267159										Zfp710	0.309959	0.54865
Gsn	-0.700061	0.373442		Rmdn3	0.690973	0.269171										Rmnd5a	0.397104	0.549371
Serp1	-0.406626	0.378797		Tubal3	0.568753	0.269428										St6galnac6	-0.526123	0.551051
Sec16a	-0.509871	0.390593		Naprt1	0.631551	0.272201										Palld	-0.384222	0.558458
C1galt1	-0.456724	0.392204		Erbb3	0.744586	0.272496										Samd14	-0.387607	0.559612
Cog3	-0.401132	0.395614		Abhd3	0.879084	0.272732										Zfp428	-0.391218	0.560376
Etnk1	0.375874	0.395614		Myo7a	0.630256	0.273596										Ttll7	-0.502068	0.571353
Gpr180	-0.609742	0.403561		Ptk6	0.846777	0.279576										Epha4	-0.356162	0.571791
Smim3	0.454719	0.411784		Acad11	0.632432	0.279717										Cystm1	0.422221	0.576901
Srpr	-0.445771	0.413257		Mocos	0.720783	0.280924										Cap1	0.329219	0.578814
Slc39a7	-0.446978	0.417446		Gm11437	0.800882	0.282308										Myzap	0.547997	0.579396
Galnt3	-0.682791	0.421445		Tep1	0.548704	0.283699										Homer3	-0.403527	0.580157
Slc22a23	0.525043	0.428631		Naaladl1	0.818987	0.28565										Ajuba	-0.453868	0.580752
Ugp2	0.326492	0.438201		Adipor2	0.393756	0.285924										Nebl	-0.521316	0.587985
Ostc	-0.598684	0.440353		Lipe	0.750243	0.286505										Lca5	-0.508434	0.588313
Mllt3	-0.296274	0.443093		Phgr1	0.64274	0.289062										Krt18	-0.284727	0.589168
Slc38a10	-0.524134	0.448674		Txlng	0.581348	0.294132										Fcna	-0.563099	0.596954
Sil1	-0.616474	0.44939		Dhrs11	0.621246	0.301998										Ypel2	0.4747	0.599264
Stx5a	-0.362891	0.451147		Acp6	0.416616	0.302377										Plcb2	-0.37535	0.601347
Yif1b	-0.540248	0.453385		Mpp1	0.872575	0.302783										Csk	0.260391	0.602663
Vps37c	0.530162	0.45574		Pccb	-0.338363	0.303309										Card10	-0.270171	0.602889
Aacs	-0.393284	0.455761		Aldh1a1	0.811629	0.304629										Chdh	-0.234106	0.607076
Tmem39a	-0.564227	0.463737		Slc51b	0.678637	0.305275										Hspa4l	0.430404	0.607076
Tmem214	-0.542999	0.463937		Rhod	0.840451	0.307733										Lmtk2	0.471431	0.607716
Pyroxd1	0.332822	0.476015		Bco2	0.411109	0.309937										Oas2	0.545494	0.608998
Myo5c	-0.494064	0.489389		Gsdmd	0.481203	0.31562										Rmdn1	0.339796	0.609283
Mon1a	-0.326211	0.494568		Lgals3	0.704273	0.323124										Mocs2	0.302216	0.611722
Nfkb2	0.247962	0.501541		0610005C13Rik	0.710591	0.324089										Dusp14	-0.513999	0.614728
Tspan1	0.480424	0.503491		Adamtsl5	0.863	0.324558										Agt	-0.460481	0.615915
Fam69a	0.535924	0.507932		Mgat4c	0.706228	0.324964										Tmem176b	-0.441922	0.618702
Trim47	-0.522825	0.509607		Cblc	0.51656	0.325129										Pkp1	-0.264051	0.620541
Sar1a	-0.447435	0.510342		Rfk	0.73886	0.335902										Spire2	0.338032	0.621405
Ssr4	-0.463544	0.517004		Acadm	0.426941	0.337023										Asah1	0.426209	0.621775
Stxbp6	-0.328491	0.518		Akr1b7	0.846128	0.337353										Clmn	0.40922	0.622696
Slc10a7	-0.507891	0.523407		4931406C07Rik	0.717029	0.341227										Krt222	0.507741	0.627826
Srd5a1	-0.323364	0.526109		Acaa2	0.442329	0.341374										Znf512b	-0.293827	0.631663
Sec23b	-0.356982	0.526569		Bcl2l15	0.821619	0.346819										Rab4b	-0.178804	0.632674
Trabd	-0.272821	0.52813		Gstm3	0.4977	0.34696										Eppk1	0.438144	0.637022
Pla2g10	-0.451512	0.529913		Reep6	0.495844	0.359236										Oas1a	0.324606	0.641083
Slc17a9	-0.451315	0.53886		Agpat9	0.687027	0.364146										Myo6	0.29415	0.645606
Slc35a1	-0.502883	0.541854		Ephx2	0.559215	0.364217										Ptpn18	0.295653	0.647033
Prr24	-0.387316	0.541854		Sidt2	0.411195	0.366126										Gnai2	0.267703	0.650268
Zbp1	-0.50385	0.543599		Maob	0.45865	0.372067										Psd3	0.284333	0.655463
Zc3h7a	0.387263	0.547732		Hsd17b4	0.44849	0.37532										Ubl7	0.247425	0.656314
Yipf5	-0.497291	0.551251		Tmem230	0.359209	0.391532										Galk1	-0.295668	0.657613
Tmsb10	-0.291177	0.552297		Myl12b	0.496178	0.392204										Coprs	0.328458	0.658864
Parm1	0.467509	0.552548		Gpi1	0.454141	0.397278										Tmem245	0.440712	0.658864
Golph3l	-0.19778	0.556383		Abr	0.342979	0.399991										Itpr2	0.30312	0.659768
Krtcap2	-0.463536	0.558031		Pfkfb4	-0.40337	0.403606										Gimap1	0.382462	0.662481
Spats2l	-0.5533	0.564547		2200002D01Rik	0.719916	0.405432										Nav2	-0.354698	0.664107
St3gal1	0.491034	0.567704		Ugdh	0.653309	0.408487										Hsbp1l1	-0.353927	0.664474
Galnt7	-0.497021	0.568189		Bmp3	0.633104	0.408634										Ero1lb	0.458277	0.664645
Alyref2	-0.346658	0.575421		2210016F16Rik	0.457469	0.408853										Map4k4	-0.255335	0.664943
Tom1l1	0.340412	0.583193		Acot9	0.516903	0.408853										Cdkn1a	0.437756	0.666029
Scin	-0.396636	0.589168		S100g	0.755634	0.411314										Fut2	-0.387619	0.668623
Galnt6	-0.377074	0.589168		Dpyd	0.483076	0.412219										Gcnt1	0.341723	0.673841
Gale	-0.233228	0.589168		Igsf5	0.371959	0.415962										Prox1	-0.471572	0.67402
Tmem159	-0.254317	0.590359		Frk	0.593868	0.416388										Plek	-0.486097	0.67454
Tmem248	-0.292168	0.591873		Slc15a1	0.764524	0.416762										Pik3cg	-0.43878	0.677002
Cyp2j9	-0.534293	0.596158		Ilvbl	0.546518	0.418589										Tmem38b	0.28123	0.677757
Ssr1	-0.447361	0.603001		Rufy3	0.311609	0.41969										Lrmp	-0.34406	0.682461
Tnfrsf21	0.379433	0.607076		Bpnt1	0.326744	0.419898										Nptn	0.358071	0.688518
Rell1	0.281267	0.621775		Vat1	0.493037	0.424162										2010111I01Rik	-0.30214	0.690308
Ggcx	-0.426272	0.623045		Thnsl2	0.336455	0.424267										Tbcb	0.260136	0.690409
Txndc11	-0.419227	0.62398		Slc6a4	-0.571485	0.424881										Sec14l1	-0.23161	0.691797
Cpd	-0.490015	0.629363		Baiap2l1	0.425909	0.42965										Slc41a3	0.438228	0.693714
Galntl6	-0.376715	0.632061		Kbtbd11	0.675864	0.430038										Myadm	-0.403905	0.705529
Sec61g	-0.495534	0.63243		Ogdh	0.257761	0.435342										Oas1g	0.360498	0.705954
Bet1	-0.287782	0.633554		Coro2a	0.623313	0.437363										Rilpl2	-0.225512	0.706734
5033406O09Rik	-0.244911	0.636849		Upp1	0.587201	0.438521										Fam188a	0.181211	0.709422
Slc35a2	-0.428381	0.645549		Hnf4g	0.310415	0.441193										Casp3	0.28068	0.709671
Copg1	-0.260656	0.649056		Mcu	0.367673	0.445765										Ankrd12	0.390976	0.709671
Pmm2	-0.191318	0.650789		Hpgd	0.495657	0.455929										Pea15a	-0.198007	0.713256
Copb1	-0.386254	0.653647		Scp2	0.406055	0.45784										Dgki	0.327587	0.715476
Tst	0.331462	0.653654		H2-Bl	0.712695	0.460083										Glyctk	0.353039	0.719708
Pqlc3	-0.423481	0.656314		Myo1d	0.334209	0.46311										Morf4l1	-0.200502	0.72467
Atf4	-0.190866	0.659768		Ugt2b36	0.678426	0.464476										Ddah1	-0.153612	0.72721
Ddost	-0.407918	0.665337		Pepd	-0.283818	0.476015										Ddah2	-0.336854	0.727866
Eif2ak3	-0.476071	0.666122		Ap2a2	0.392907	0.478125										Myrfl	0.413483	0.728314
Ssr3	-0.414433	0.66837		Tsc22d3	0.533761	0.482896										Gimap8	-0.36119	0.729942
Cyp51	-0.392033	0.668977		Alas1	0.359612	0.484238										Fryl	0.305975	0.729942
Sec62	-0.268956	0.668977		Ticam1	0.372561	0.486714										Pdpk1	0.167352	0.738676
Srp72	-0.228753	0.668977		Itga3	0.483883	0.486714										Tuba1a	-0.326973	0.74267
Tmem165	-0.453973	0.672467		Sphk1	0.667948	0.498633										Ccdc28b	-0.227939	0.743188
Tmem123	-0.384509	0.673013		Cmbl	0.466619	0.507429										Ypel3	0.279676	0.746492
S100a16	-0.335288	0.674533		Acaa1a	0.387301	0.511666										Rgs2	0.308301	0.746492
Spcs3	-0.417428	0.683121		Abat	0.432372	0.511922										Nek7	0.223539	0.746993
Slc1a5	-0.30858	0.683577		Slc6a20a	0.607646	0.512266										Arl5a	-0.1795	0.747694
Kdelr2	-0.429949	0.687009		Gpr128	0.463617	0.518536										Tas1r3	0.337339	0.749354
Itga2	-0.409363	0.688452		Farp2	0.40163	0.518798										Zdhhc17	0.339923	0.749354
Ssr2	-0.389349	0.688642		Tmem37	0.501376	0.519906										5430417L22Rik	-0.179202	0.750725
AW112010	0.331877	0.694233		Cml1	-0.458046	0.528369										Wdr7	0.210487	0.752575
Mansc1	-0.409411	0.695078		Tmem252	0.488255	0.529255										Cpne3	0.155976	0.757697
Hsp90b1	0.274105	0.695078		Aldh1a7	0.345625	0.536589										S100a1	-0.171392	0.75869
Homer2	-0.361494	0.699126		Pex11a	0.420631	0.539516										Skap2	-0.209373	0.76063
Yipf6	-0.344901	0.702507		Pbld2	0.469116	0.541854										Rac2	0.280618	0.765843
Stard3nl	0.205188	0.702644		Shpk	0.357694	0.542525										Acot7	0.161647	0.765985
Ccnd3	-0.238667	0.704408		Rxra	0.506492	0.547215										Fes	-0.239429	0.766851
Srp9	-0.207575	0.709687		St3gal4	-0.58045	0.547732										Klf3	0.261757	0.766869
Gcc2	-0.192936	0.713256		Ugt2b34	0.46636	0.551051										Arpc5	0.204617	0.768545
Adrbk1	-0.191397	0.715197		Sult2b1	0.508127	0.552297										Uspl1	-0.181015	0.769073
Tulp4	-0.216335	0.717145		Epb4.1l3	0.539114	0.554238										Map1a	0.280426	0.769675
Sec61a1	-0.359418	0.719189		Nr1h3	0.41526	0.554959										Cpm	-0.266694	0.770909
Spcs2	-0.349704	0.72721		Gna11	0.430965	0.555666										Calml4	0.167465	0.771195
C1galt1c1	-0.401042	0.729942		Pttg1ip	0.395324	0.559612										Prcp	0.214805	0.772132
Tfcp2l1	0.220797	0.729942		Tm4sf5	0.466321	0.560373										Gramd1c	0.245864	0.77533
Copb2	-0.222409	0.730949		Aprt	0.348151	0.564547										Dmxl2	0.343233	0.775583
Cd9	-0.360241	0.73144		Ppp1r14d	0.44225	0.566886										Spa17	0.313103	0.777581
Impad1	-0.343337	0.733323		Srxn1	0.536918	0.570524										Rit1	0.235358	0.782825
Jtb	-0.221686	0.735629		Acbd4	0.338264	0.573262										Fam49a	-0.195943	0.784241
Tmed9	-0.300524	0.740322		Glt28d2	0.504349	0.575313										Pstpip2	0.202821	0.785349
Pacsin1	-0.408651	0.741753		Abcc2	0.604447	0.575421										Enpp4	0.288286	0.786086
Slc30a7	-0.355098	0.74306		Pex19	0.316498	0.57585										Il25	0.351547	0.786086
Ufl1	-0.206959	0.743188		D130043K22Rik	0.580519	0.577523										Ogdhl	-0.330821	0.786875
Galnt12	-0.283178	0.746422		Hadh	0.267355	0.578814										Ly6g6f	-0.281228	0.788179
Zfp467	0.204843	0.746422		Dak	0.392085	0.580157										Nudt14	0.174403	0.788496
Slc39a11	-0.333844	0.746492		Zdhhc7	0.267723	0.580752										D330041H03Rik	0.326296	0.789149
D17Wsu104e	-0.312205	0.746893		Sowaha	-0.519579	0.582892										Pigc	0.192258	0.790172
Herpud1	-0.337246	0.750889		Tfg	-0.198073	0.583193										Jmy	-0.166732	0.793875
Lrrc26	-0.277794	0.751367		Sft2d2	0.265054	0.583231										9030624J02Rik	0.142952	0.794137
Eif2ak4	-0.171445	0.75731		Decr1	0.254668	0.587985										Tmem229a	-0.317513	0.797062
Zg16	0.312228	0.760027		Lad1	0.287833	0.591873										Folr1	-0.333823	0.800001
Kif13a	-0.171216	0.763549		Ehhadh	0.40609	0.596052										Pacs2	0.209273	0.802649
Slc37a3	-0.285139	0.769675		Itpk1	0.425104	0.598103										Ssx2ip	0.123685	0.803772
F2rl1	0.296478	0.769675		Maf	0.566593	0.604793										Hap1	-0.244949	0.804065
Lamc2	0.251155	0.771319		Gng12	0.345437	0.605468										Cblb	0.156177	0.804323
Arl1	-0.151666	0.774929		Chp2	0.482885	0.607716										Dynlt1b	0.311358	0.80631
Tnk2	0.152539	0.774929		Rhbg	0.403493	0.611293										Gpcpd1	-0.161269	0.808112
Tinagl1	0.215284	0.774929		Gpr155	0.558344	0.612422										Ccdc23	0.183406	0.808112
Ptprr	0.35955	0.775199		Cyp3a25	0.511733	0.615855										Slc18a3	-0.306525	0.808295
Rpn1	-0.28783	0.784911		Slc46a1	-0.411136	0.618759										Nsf	-0.119047	0.808845
Galnt4	0.305265	0.785715		Gucd1	0.444902	0.620541										Cbr3	-0.166187	0.810779
H13	-0.273919	0.786086		Tbc1d24	0.331378	0.620567										Atxn1	0.138533	0.817927
Litaf	0.251785	0.787414		Gsta4	-0.289314	0.62068										S100a11	0.198451	0.818014
Bmp8a	0.194034	0.79007		Crat	0.375568	0.624796										Jarid2	-0.128847	0.819135
Pdia6	-0.297417	0.792199		Slc25a34	0.427504	0.624796										Dvl1	0.104502	0.819135
Mesdc1	-0.179908	0.797174		Galm	0.233716	0.627826										Lmbr1	0.129428	0.819135
Capns1	-0.124773	0.802504		Vwce	0.538672	0.62793										Arf3	0.15735	0.820087
Ppib	-0.240055	0.805709		Themis3	0.445861	0.631469										Cachd1	0.224544	0.822147
Tff3	-0.244768	0.809252		Edn2	-0.426381	0.631647										Gyg	-0.121992	0.822161
Creld2	0.274158	0.810786		Casp7	0.351339	0.632086										Shkbp1	0.112099	0.822521
Srprb	-0.274122	0.811221		Fam109a	0.378171	0.633554										Wdfy2	-0.220398	0.822687
Eif4ebp1	0.179766	0.812039		Tmem41a	0.272822	0.640469										Myo1b	-0.191285	0.823551
Pygb	-0.168206	0.815296		Kifc3	0.302001	0.640469										Tspan6	0.268221	0.823581
Stt3a	-0.265635	0.816309		Arhgap26	0.291236	0.646365										Anxa11	-0.141156	0.823702
Tm9sf3	-0.259235	0.817403		Eci3	0.280888	0.647033										Pnpla3	-0.257472	0.824058
Vimp	-0.242529	0.818911		Nr1i3	0.432586	0.647085										Arhgef2	0.191	0.826243
Yipf3	-0.212291	0.818911		Rilp	0.329705	0.650789										Abhd16a	0.188007	0.827521
Cant1	0.184149	0.822521		AA986860	0.339332	0.653433										Gfi1b	-0.233968	0.828917
Slc39a1	0.173976	0.824616		Lypla1	0.308506	0.662481										Gpr137b-ps	0.258266	0.829089
Tmem63a	-0.1956	0.833385		Tmem86a	-0.441638	0.672467										Cd47	0.224701	0.830024
Scnn1a	-0.215645	0.834737		C530008M17Rik	0.271714	0.67454										Gng13	0.28138	0.830863
Adam9	-0.214988	0.834737		Arg2	0.483071	0.67598										Siae	0.208256	0.832943
Manf	-0.249457	0.835496		Nipsnap3b	0.305172	0.680841										Pde6d	0.139849	0.833605
Sec23ip	-0.163557	0.836551		2010003K11Rik	0.445862	0.680841										Mical3	0.138933	0.834704
Syngr2	-0.217468	0.839596		Mdh2	0.174377	0.681865										Tmem141	-0.153552	0.836028
Tvp23b	-0.197962	0.841477		Reg3a	0.476702	0.684899										Pou2f3	-0.214824	0.837257
Cd97	-0.209769	0.843683		Hdhd3	0.312902	0.688518										Rbm38	0.116223	0.837257
Tbrg1	-0.147032	0.844784		Proz	-0.458738	0.690272										Nradd	-0.215814	0.838111
B3gnt3	0.197289	0.850226		Akr7a5	0.224487	0.690272										Gys1	0.091398	0.843273
Golm1	-0.202954	0.851006		Mical2	0.209784	0.692653										Klhl28	0.15813	0.846414
Ick	0.120884	0.851006		Mia2	0.398907	0.694872										Wnk2	0.17379	0.846414
Klf4	0.178976	0.853043		Retsat	0.423822	0.698101										Ptprj	0.228293	0.846414
Rasef	-0.160241	0.854166		Cdc42ep2	0.362979	0.700934										Exph5	-0.19446	0.846978
Edem2	-0.143414	0.855157		Lpcat3	0.344547	0.702559										Stx3	0.1746	0.846978
Anxa3	-0.230295	0.856778		Ugt2b5	0.404391	0.708848										BC022687	-0.19972	0.851592
Tram1	-0.174696	0.85685		Pcyt1a	0.316686	0.71643										Mllt4	0.201986	0.851761
Gnpnat1	-0.14909	0.857228		Tbc1d22a	0.328504	0.71643										Zbtb41	-0.144278	0.852399
Pdia3	-0.199232	0.858908		Tymp	0.416605	0.71643										Abca3	0.214533	0.853276
Uggt1	-0.204529	0.862324		Rab17	0.378635	0.716976										Fam171a1	-0.202212	0.854432
Ier3ip1	0.127784	0.863975		Pm20d1	0.233296	0.722011										Sufu	0.130852	0.854744
Scamp1	-0.188991	0.867419		Acot11	0.13759	0.724069										Ubtd1	0.142131	0.856778
Clptm1l	-0.12561	0.867871		Stx12	0.240823	0.72467										Kctd15	0.156749	0.85685
Tmem56	-0.134367	0.880347		Aldh1l1	-0.256431	0.726254										Ttll10	-0.137919	0.861103
Rpn2	-0.156036	0.881226		Tspan15	0.278683	0.728391										Sirt5	-0.115702	0.862588
Bscl2	-0.104954	0.883368		Sh3d21	0.353749	0.733024										1110058L19Rik	0.119481	0.863382
Pck1	-0.137803	0.885001		Tgfbi	0.349945	0.737998										Atp6ap1	0.163078	0.866959
Bhlhe40	-0.105139	0.885128		Dusp12	-0.270012	0.740758										Ppp3ca	-0.0838615	0.868652
Tmprss2	-0.166315	0.887183		Osgin1	0.268378	0.741785										Krt23	-0.150611	0.871922
Osbpl2	0.067814	0.894811		Fahd1	0.240176	0.74306										Vav1	-0.162224	0.873107
Naga	-0.115893	0.895933		Paqr7	-0.321334	0.746422										Nt5c3	0.102691	0.874475
Slc35c1	0.14968	0.897386		Chchd7	-0.189876	0.746492										Gimap9	-0.138148	0.87619
Hyou1	-0.16361	0.897948		9030617O03Rik	0.193759	0.752575										Hmx2	-0.188765	0.877107
Edem3	-0.150657	0.906698		Ppap2a	-0.369984	0.752645										Gabarapl2	0.131126	0.879327
Tmem183a	0.0905307	0.909849		Slc18b1	0.277023	0.752645										Dapp1	0.138983	0.884175
Cltb	-0.0605124	0.913091		Fmo4	0.318973	0.7535										Dclk1	0.151939	0.884815
Ptger4	-0.121427	0.921575		Stom	0.267604	0.759666										Rabgap1l	-0.107468	0.885699
Far1	-0.0571601	0.921921		Sco2	0.251746	0.759728										Chn2	0.164271	0.886027
Sh3bgrl2	0.0628507	0.926344		Ezr	0.24924	0.769675										Tor4a	0.136047	0.886705
Nucb1	0.100825	0.927778		Tcn2	0.296381	0.773221										Tmem51	-0.134947	0.888525
Hspa13	-0.0968298	0.935551		Idh1	0.163344	0.77453										Basp1	-0.163849	0.889991
Mgat3	0.0855418	0.937249		Cyb5b	0.176369	0.784739										Vps53	0.0743599	0.889991
Tm9sf2	0.0998268	0.938586		Aldh9a1	0.130562	0.78526										Alox5	0.160928	0.890539
Pdia4	0.0907155	0.94077		Vipr1	0.201458	0.78672										Tcta	0.0681093	0.892666
Hspa5	-0.0940983	0.946796		Rab11fip3	0.182491	0.789533										Tbc1d1	0.092318	0.895425
Spryd3	-0.0507881	0.949354		Slc7a7	-0.254614	0.79323										Pik3r5	-0.138231	0.895853
Slc37a1	0.0716423	0.950779		Slc22a1	0.210723	0.79905										Kctd12	0.105742	0.897796
Tpcn1	-0.0637161	0.950814		Cyp4v3	0.295476	0.79923										Arhgap8	-0.113769	0.898313
Rrbp1	-0.0462867	0.952987		Abcg8	0.284467	0.800001										Tmem176a	-0.132949	0.898781
Dnajb11	0.0732456	0.953601		Gstp2	0.230726	0.800892										Gimap5	-0.165196	0.903674
C2cd2l	-0.0534665	0.955871		Nkiras2	0.219635	0.800894										Ltc4s	-0.138978	0.903674
Syvn1	0.0752372	0.957		Txndc17	0.174518	0.808845										Rgs22	0.166548	0.903922
Sel1l3	-0.0711971	0.957204		Gstm6	0.176891	0.809252										Kcnd3	0.168423	0.906698
S100a6	0.0543725	0.959391		2510049J12Rik	0.225572	0.814628										Ly6g6d	-0.101563	0.908263
Camsap3	-0.0222206	0.961181		AU040320	0.239991	0.815406										Pip5k1b	-0.090284	0.908383
Liph	0.045421	0.961626		Ccdc134	0.23058	0.818911										Adcy5	-0.131843	0.909525
Ang	-0.0557416	0.961922		Ccs	0.176017	0.820773										Desi1	-0.0685668	0.914364
Ppapdc1b	-0.0498734	0.96321		Sar1b	0.213815	0.822402										Gprc5c	0.15378	0.914727
Golgb1	-0.0314172	0.964393		Cdkn2b	0.24127	0.822897										Strip2	0.130154	0.915443
Cmpk1	-0.0380838	0.966227		Slc26a6	0.266051	0.825871										Runx1	-0.0818315	0.916273
Dnajc3	-0.0546287	0.969506		Vmp1	0.239351	0.827208										Cyhr1	0.0812215	0.918001
Edem1	-0.0426783	0.97216		Ccl25	0.216536	0.829089										Cmtm3	-0.152547	0.918092
Nipal2	0.0477454	0.972175		Ckb	0.145532	0.833385										Abhd5	0.0708472	0.918505
Fhl1	-0.0376736	0.981457		Exoc3l4	-0.259237	0.833605										Tmem116	0.129324	0.920344
Aldh3b2	0.0165389	0.987029		Ace2	-0.269054	0.837207										Ppt1	-0.116188	0.922387
Capn7	-0.0089243	0.98794		Aldob	0.113975	0.840223										Atf7ip	0.0720398	0.922442
Calr	-0.0155544	0.988024		Zfyve21	0.134018	0.845353										Rab5b	0.0666147	0.926344
Art2a-ps	-0.0222224	0.988553		Dlst	0.0967126	0.849463										Snrnp25	0.079748	0.927046
Pcsk7	-0.0100366	0.990779		Ms4a18	0.256047	0.849492										Ap1s2	0.115274	0.927272
Tmed2	0.0133576	0.991284		Spsb1	0.247565	0.850845										1810046K07Rik	-0.118976	0.927289
Sdf2l1	-0.0151461	0.992906		Gpd1	-0.171282	0.851006										Il13ra1	-0.117024	0.928935
Tmbim4	0.0116696	0.993582		Xkr9	0.241938	0.851006										B4galt5	0.0997605	0.929641
S100a14	0.00363281	0.99807		Casp6	-0.106547	0.856705										Madd	0.0568594	0.931669
Gm9994	-0.31618	NA		Slc5a9	-0.183551	0.85685										Rgs13	-0.115678	0.932672
				Slc25a45	0.187307	0.857228										Trak1	0.07695	0.932916
				Galt	0.103568	0.859899										Trpm5	0.0997327	0.933723
				Atp1a1	0.17459	0.861103										Fam101a	-0.12103	0.934226
				Sfxn1	-0.073498	0.867419										Cpne5	0.123597	0.934427
				Apol10a	0.164252	0.869001										Atp13a2	0.0861094	0.939872
				Snx9	0.108209	0.873028										Alkbh7	0.0598348	0.941571
				Fam213b	0.133063	0.875928										Eml3	-0.0372076	0.942259
				Cyp2c68	-0.207167	0.881226										Tmem158	0.106958	0.942259
				Dnm1	0.191604	0.8854										Inpp5b	0.0495394	0.942612
				Mttp	0.176154	0.895853										Sh2d7	0.0788758	0.943441
				Acy1	-0.123471	0.896198										Sort1	0.0761927	0.948877
				Dhrs1	0.0888415	0.897755										Fbxl21	-0.0949324	0.952431
				Xpnpep1	0.0742603	0.898108										Smug1	-0.038355	0.953068
				Ggact	-0.0545492	0.902056										Stk40	0.0496868	0.953697
				Tax1bp3	0.111103	0.91087										Rabgap1	-0.0411907	0.953711
				Anpep	0.119125	0.914364										Avil	-0.0664126	0.9567
				Slc5a1	0.121799	0.916273										Ppp1r3b	-0.0435468	0.9567
				Faah	0.10811	0.917005										Tead1	-0.0434728	0.9567
				Dab1	-0.13965	0.918092										Ptprc	-0.0813734	0.956772
				Ccdc88c	0.116375	0.921459										Narf	0.0552486	0.957
				1700019G17Rik	0.0902483	0.922925										Man2a1	-0.0753877	0.958515
				Hagh	0.0676301	0.928473										Lzts2	0.0410111	0.959823
				Cobl	0.0723234	0.928473										Anxa4	0.0237833	0.960514
				Slc25a36	0.0563838	0.932316										Hsf2	0.0665885	0.961181
				Slc11a2	-0.102242	0.932984										Tppp3	-0.0758495	0.962045
				Mgam	-0.0513685	0.936022										Plcg2	-0.0625347	0.962796
				Lpgat1	0.0844928	0.944199										Cables2	0.0273848	0.96321
				Tbc1d14	0.0489586	0.945752										BC016579	0.0527251	0.96321
				Acp5	-0.0745711	0.951877										Ttll11	-0.0717563	0.963892
				Npc1l1	0.0961563	0.952081										4931406H21Rik	-0.069565	0.964393
				Soat2	0.0711145	0.959979										Strada	0.0348771	0.966114
				Dnpep	0.0309193	0.961181										Scand1	0.0351757	0.967775
				Ace	0.0752635	0.962045										Brms1	0.0430258	0.9686
				Gnpda1	0.0452631	0.96358										Tmem65	-0.0261781	0.969231
				Rnf13	-0.0509911	0.964381										Suco	0.0514233	0.969495
				Slc37a4	0.0294351	0.965788										Slc4a8	0.0477892	0.970163
				Net1	0.0429929	0.973007										Ptplad1	-0.0512417	0.971535
				Slc3a2	-0.0304305	0.981535										2210016L21Rik	0.0374784	0.972175
				Ckmt1	0.0267317	0.981535										Cdc42se1	0.0287074	0.973007
				Slc43a2	0.0256454	0.9867										Slco4a1	0.0396839	0.974799
				Cyb5r3	-0.0114493	0.988553										Limd2	0.0356141	0.975501
				Slc31a1	-0.0135993	0.990779										Il4ra	-0.0311643	0.977202
				Tmem135	-0.00819732	0.992019										Nsfl1c	0.0184647	0.977202
				Acsl5	-0.0106024	0.993437										Phlda1	0.0386271	0.978673
				Ppargc1a	-0.0100151	0.993963										Arhgap4	0.0303747	0.978874
				Ms4a10	0.0137004	0.993963										Cd37	-0.0438148	0.979284
				Gyk	-0.00338413	0.997319										Sik1	0.0281085	0.979576
				Adh6a	-0.478816	NA										Bcl2l14	-0.0159867	0.980338
				2010106E10Rik	-0.24937	NA										Cpvl	-0.0383552	0.981457
				Cd36	-0.245262	NA										Lyn	0.0239258	0.981457
				Apol10b	-0.131577	NA										Mlip	0.0397059	0.981457
				Gm10768	-0.130462	NA										Kdm4a	0.0201639	0.98431
				Apoa4	-0.108951	NA										Fyb	0.0153835	0.986434
				Slc2a2	-0.0886685	NA										St18	0.0287207	0.986434
				Slc5a11	-0.0858207	NA										1110008P14Rik	-0.0175956	0.987029
				Slc28a1	-0.0843908	NA										Ccdc129	-0.0273181	0.987152
				Ugt2a3	-0.0402896	NA										Ifnar2	-0.0211126	0.987185
				Cml5	-0.0402896	NA										Hist3h2a	-0.0181557	0.987401
				Rdh7	-0.00299568	NA										Ptpra	0.0181147	0.988396
				Gm3776	0.00145846	NA										Rdx	-0.0212931	0.989315
				Mme	0.0185988	NA										Tiparp	0.00907408	0.989315
				Nat8	0.0208753	NA										Lmf1	-0.0114707	0.991305
				Gm5177	0.0624339	NA										Spib	-0.0124644	0.991618
				Apoc3	0.114441	NA										Tmem121	0.016996	0.992763
				Gm766	0.137052	NA										Ube2j1	-0.00599193	0.993437
				Adh4	0.150043	NA										Opn3	0.0148252	0.993437
				Gm6034	0.176619	NA										Bmx	-0.01226	0.993582
				Lct	0.319404	NA										Hsbp1	-0.00415471	0.994024
				Eno1	0.344552	NA										Angel1	-0.00785691	0.995253
				Ocm	0.396814	NA										Inpp5d	0.00752836	0.995803
				Gm7030	0.491894	NA										P2rx1	-0.00696138	0.996398
				Apoa1	0.52559	NA										Bpgm	0.00205509	0.996927
																Chat	0.00431159	0.997748
																Eef2k	-0.00196605	0.99807
																Sfxn3	0.00240001	0.998213
																Ppp1r14c	-0.00150142	0.998776
																Tnfaip3	0.000454765	0.999482
																Tmem74b	-0.607196	NA
																Pip5kl1	-0.221186	NA
																Atp2b2	-0.131577	NA
																Kcnq4	-0.125992	NA
																Cyp17a1	-0.0843908	NA
																Vmn2r26	0.0596162	NA
																Gm17660	0.160302	NA
																Kcnj16	0.248599	NA
																Serpini1	0.254657	NA
																Ifitm1	0.371691	NA

## Sheet: Supplemental Data 2
Supplemental Data 2 (Supporting data for Fig. 2B)
Differential gene expression
RNA isolated from inact colon crypts of conventionally raised and germ-free mice (WT and Ern2-/-)
Expression shown as log2FC(CONV/GF)
List includes GOBLET cell signature genes that are increased in CONV-WT compared to GF-WT (padj < 0.01)
	WT: CONV vs GF		Ern2KO: CONV vs GF
Gene ID	log2FC	padj	log2FC	padj
Spink4	2.77893	3.30623e-09	0.773809	0.0833247
Fkbp11	2.143	0.000123683	1.13134	0.0117913
Trim47	2.10415	6.85264e-06	1.15784	0.0936951
Id4	1.71792	2.65767e-06	0.992194	0.135851
1700066B19Rik	1.6751	0.000137956	0.25477	0.670974
Spdef	1.60122	4.4734e-05	0.40009	0.504468
Ccl9	1.58511	0.0033115	0.618767	0.283417
4930404N11Rik	1.57721	0.000941339	0.409516	0.713241
Tmsb10	1.47965	3.14855e-14	0.990372	0.00128863
Smim3	1.46763	0.00574923	0.584839	0.539153
Kctd14	1.32037	0.000222189	0.264384	0.759786
Cgref1	1.31484	0.00914539	-0.0168836	0.990515
Srm	1.3082	0.00120858	0.415394	0.495741
Kcnk6	1.27958	0.00561377	1.14214	0.00210091
Gfi1	1.24508	0.000163825	-1.113	0.00785317
Bcat2	1.23977	7.03338e-12	0.698986	0.0197288
Serp1	1.21661	9.48094e-14	0.360489	0.525453
1810055G02Rik	1.20042	0.000954262	0.456038	0.404651
Gmppb	1.10861	1.09383e-07	0.243605	0.576579
Foxa3	1.09738	9.44829e-05	0.0646015	0.941157
Cmtm8	1.08783	0.000309565	0.778203	0.29899
Asns	1.067	2.05726e-05	0.450471	0.351168
Csrp1	1.01931	1.24123e-07	-0.143464	0.849895
Alyref2	0.978009	0.000199689	0.516152	0.361132
Ift20	0.955963	1.67313e-05	0.308115	0.506543
Sec61b	0.953888	0.00110579	0.0843011	0.909249
Guk1	0.939768	2.33712e-06	-0.10585	0.882246
Rrbp1	0.898344	1.62587e-06	0.812727	0.0300998
Tpsg1	0.863995	0.00623276	-0.862578	0.0437741
Ehd4	0.838936	3.45029e-05	-0.250047	0.696659
Trabd	0.821605	7.3948e-06	0.517354	0.101965
Dap	0.769541	6.49618e-06	0.0370358	0.958114
Rab3d	0.759385	4.31547e-06	-0.334208	0.51458
Sec24d	0.740237	0.00336571	-0.255952	0.672616
Gmds	0.730425	1.55622e-05	0.0605617	0.939328
Rfc1	0.703693	0.00690378	0.242014	0.602188
Fam114a1	0.692232	0.00432898	0.224634	0.649301
Arfip2	0.667719	0.000312709	0.230341	0.533755
Tpd52	0.624598	0.000229929	0.0619337	0.934707
Gale	0.611499	0.00895156	0.0874953	0.885794
Atf4	0.579001	3.59042e-05	0.469179	0.264928
Mon1a	0.567392	0.00400914	0.185593	0.769622
Tars	0.55347	0.000215014	0.0133051	0.985638
Srp9	0.538769	0.00368702	0.104557	0.887947
Tsta3	0.479557	0.00127028	-0.124716	0.807786
Sec22b	0.449718	0.00878947	-0.0646079	0.911577
Srp72	0.438208	0.00848076	0.146069	0.806509

## Sheet: Supplemental Data 3
Supplemental Data 3 (Supporting data for Figure 2D)
Differential gene expression
RNA isolated from inact colon crypts of conventionally raised, colonized, and germ-free mice (WT)
Expression shown as log2FC(CONV/GF) and log2FC(COLONIZED/GF)
List includes all GOBLET cell signature genes
	WT: CONV vs GF		WT: COLONIZED vs GF
Gene ID	log2FC	padj	log2FC	padj
1700066B19Rik	1.6751	0.000137956	1.83079	1.07e-21
1810055G02Rik	1.20042	0.000954262	1.18523	1.06e-09
4930404N11Rik	1.57721	0.000941339	1.24264	0.00229343
5033406O09Rik	0.24006	0.339063	0.117464	0.646693
Aacs	0.00707871	0.988717	0.118976	0.635211
Adam9	-0.385737	0.480278	-0.195	0.307696
Adrbk1	0.293535	0.292912	0.130578	0.398866
Agr2	0.980181	0.135979	1.47446	3.39e-16
Akr1c14	-0.804354	0.0277341	-1.1822	4.25e-08
Aldh3b2	0.529778	0.0990693	0.566886	0.0125257
Alyref2	0.978009	0.000199689	0.43618	0.151566
Ang	0.0188068	0.983009	0.332804	0.145741
Ank3	-0.140279	0.851963	-0.492514	0.112857
Ano7	0.372526	0.548742	0.413636	0.0597362
Anxa3	-0.681505	0.133421	-0.708816	0.0286561
Appl2	-0.696292	0.049876	-0.724591	5.22e-06
Arf4	0.256127	0.530854	0.0891674	0.583714
Arfgap1	0.388492	0.123376	0.292127	0.078448
Arfip2	0.667719	0.000312709	0.572638	0.000147892
Arl1	0.328669	0.20911	0.174625	0.366065
Art2a-ps	0.941995	0.204358	2.60497	5.05e-12
Asns	1.067	2.05726e-05	0.80419	3.68e-06
Asph	-0.0785747	0.910626	0.1534	0.380375
Atf4	0.579001	3.59042e-05	0.232992	0.107943
Atoh1	0.247662	0.478813	0.112366	0.612621
Atp2c2	-0.750485	0.203209	-0.297977	0.149069
AW112010	-0.583342	0.207855	-0.16894	0.673544
B3gnt3	-0.558342	0.31535	-0.145916	0.497041
B3gnt5	-0.350465	0.654806	-0.336574	0.356403
B3gnt7	-0.579428	0.501918	-0.596192	0.221261
Bace2	0.324508	0.642415	0.550165	0.0198119
Bcas1	-0.305769	0.565954	-0.835308	0.00130684
Bcat2	1.23977	7.03338e-12	0.877924	1.28e-06
Bet1	0.596877	0.045705	0.333372	0.0582253
Bet1l	0.502437	0.0420333	0.182496	0.392297
Bhlhe40	-0.390637	0.322331	-0.541236	0.0124477
Bmp8a	-0.0453981	0.94001	-0.429974	0.169275
Bscl2	-0.25735	0.486737	-0.0605938	0.778105
C1galt1	0.0141051	0.985716	-0.279305	0.377496
C1galt1c1	-0.140342	0.882045	-0.114739	0.715149
C2cd2l	-0.52254	0.216365	-0.428143	0.0476708
Calr	0.573072	0.190412	0.915823	6.41e-08
Camsap3	-0.138544	0.456412	-0.0905203	0.571185
Cant1	-0.559918	0.15944	-0.306083	0.0310784
Capn7	-0.0195248	0.956176	-0.177445	0.389358
Capn8	-1.01821	0.0055193	-0.898008	0.000146591
Capn9	0.376255	0.488699	-0.502314	0.115595
Capns1	0.34698	0.0628477	0.335827	0.0215688
Car8	0.851712	0.171816	0.483957	0.368455
Cbfa2t3	0.778845	0.0338149	0.694777	5.73e-05
Ccl9	1.58511	0.0033115	1.92502	5.04e-12
Ccnd3	0.35132	0.361797	0.408864	0.0194091
Cd9	-0.466303	0.502186	-0.11192	0.711611
Cd97	-0.302164	0.647628	0.607024	0.0100978
Cdk5rap3	0.369032	0.0592901	0.405783	0.00811042
Cgref1	1.31484	0.00914539	1.22788	1.43e-10
Chrm1	0.223764	0.636042	0.403541	0.150609
Chst4	0.551096	0.412148	0.578611	0.00189808
Clca3	0.645123	0.400029	0.560449	0.0858759
Clptm1l	0.067721	0.898868	0.258714	0.0568558
Cltb	0.0675221	0.777109	0.111807	0.514113
Cmpk1	0.350379	0.121651	-0.166644	0.372226
Cmtm7	0.60746	0.322853	0.561519	0.0886568
Cmtm8	1.08783	0.000309565	0.62831	0.0605956
Cog3	0.0025349	0.997769	-0.0982257	0.585993
Cog6	0.232815	0.221042	-0.0481841	0.795808
Copb1	-0.157061	0.814297	-0.156727	0.381959
Copb2	0.0992762	0.798628	0.097475	0.584857
Copg1	0.119764	0.788335	0.316615	0.0301432
Cpd	-0.546281	0.436689	-0.388962	0.0500848
Creb3l1	0.419101	0.460887	0.683567	3.77e-05
Creb3l4	0.173152	0.802495	0.255454	0.218277
Creld2	1.05104	0.0724449	1.58639	3.58e-13
Csrp1	1.01931	1.24123e-07	0.635355	1.44e-05
Cyp2j9	-0.338587	0.590398	0.101954	0.812093
Cyp51	-0.131513	0.865601	-0.211938	0.404345
D10Bwg1379e	0.381283	0.520864	0.190337	0.413947
D17Wsu104e	0.56732	0.321384	0.859726	3.48e-08
D630039A03Rik	-1.2865	7.78024e-05	-0.641159	0.015568
Dap	0.769541	6.49618e-06	0.527469	2.46e-05
Dcbld2	-0.179998	0.780005	-0.653357	0.0194091
Ddost	0.00663765	0.996218	0.352132	0.0953648
Dnajb11	0.225782	0.7455	0.556713	1.51e-05
Dnajc10	0.429542	0.553578	0.283484	0.173981
Dnajc3	0.0840579	0.924136	0.403642	0.00720056
Edem1	-0.284249	0.609845	-0.195615	0.219943
Edem2	0.276819	0.526428	0.594389	1.12e-05
Edem3	-0.0787055	0.931536	0.0240491	0.946889
Efcab4a	0.181851	0.425429	0.130895	0.554353
Efcab4b	-0.000347954	0.99972	-0.100984	0.783073
Ehd4	0.838936	3.45029e-05	0.627661	4.21e-06
Eif2ak3	-0.2464	0.7843	0.102561	0.651464
Eif2ak4	0.111002	0.751224	0.0878738	0.705986
Eif4ebp1	0.541048	0.0329677	0.465278	0.0129975
Entpd4	0.552257	0.069653	0.441291	0.00173319
Ergic1	0.314614	0.57292	0.598962	5.99e-06
Ern2	0.238159	0.532527	0.109531	0.621806
Etnk1	-0.240068	0.317731	-0.225361	0.207206
F2rl1	-0.961765	0.0481121	-0.67438	0.00583536
Fam114a1	0.692232	0.00432898	0.328125	0.0326114
Fam174b	0.412711	0.252512	0.485253	0.00200392
Fam3c	0.0909819	0.909617	0.55992	0.169604
Fam69a	-0.516406	0.286657	0.283004	0.333612
Fam98a	0.483789	0.224453	0.367632	0.0968852
Far1	-0.155142	0.602551	-0.2298	0.260798
Fcgbp	0.00834302	0.99621	-0.321859	0.259271
Fgfr3	-0.977518	0.0557983	-0.723988	0.000993964
Fhl1	-1.27207	0.00427356	-1.94311	5.88e-23
Fkbp11	2.143	0.000123683	2.38343	8.86e-19
Foxa3	1.09738	9.44829e-05	0.549082	0.000993117
Fry	-0.288577	0.720053	0.0820699	0.796079
Fut4	-0.751579	0.258378	-0.385341	0.215641
Fut8	-0.280637	0.652842	-0.0112709	0.968448
Fxyd3	0.700318	0.130048	0.732625	7.44e-08
Gal3st2	-1.9905	9.39498e-10	-0.805076	0.014503
Gale	0.611499	0.00895156	0.548543	0.00223744
Galk2	0.0670707	0.800538	0.0989264	0.60188
Galnt10	0.22645	0.651307	0.407087	0.0031242
Galnt12	0.29367	0.589722	0.534025	0.00610487
Galnt3	0.489147	0.470458	0.53231	0.00644682
Galnt4	-0.234495	0.726382	0.273554	0.171005
Galnt5	0.393278	0.456154	0.10786	0.717329
Galnt6	0.493432	0.312664	0.702357	0.00506367
Galnt7	-0.143153	0.850906	0.0589297	0.792889
Galntl6	0.365798	0.226568	0.317811	0.235792
Gcc2	0.272183	0.449866	0.168988	0.47216
Gcnt3	-0.756108	0.176881	-0.218353	0.711019
Gfi1	1.24508	0.000163825	0.571918	0.0413236
Gfpt1	-0.431943	0.103192	-0.529192	0.00037511
Ggcx	0.174097	0.816122	0.624136	0.00879266
Gm1123	-1.17323	0.0351289	-0.682272	0.014975
Gm9994	-2.5894	1.19811e-07	-0.529205	0.196823
Gmds	0.730425	1.55622e-05	0.696377	2.92e-06
Gmppa	0.235251	0.38298	0.327612	0.0624299
Gmppb	1.10861	1.09383e-07	0.87194	2.8e-07
Gne	0.0432459	0.948292	0.144407	0.578653
Gnpnat1	-0.0388432	0.941746	-0.50219	0.0155646
Golga5	0.00574103	0.988717	-0.0712992	0.742855
Golgb1	0.148364	0.676957	0.223887	0.234117
Golm1	-0.371084	0.564537	0.111141	0.625439
Golph3l	-0.310251	0.0979383	-0.234887	0.114552
Golt1b	0.469677	0.387761	0.331569	0.131821
Gorasp1	0.140677	0.773949	0.252756	0.143501
Gorasp2	0.394398	0.304554	0.409916	0.00130684
Gpr180	0.249534	0.709419	0.334328	0.121004
Gpr20	0.640798	0.239977	0.903996	4.65e-06
Gsn	-0.732417	0.0159738	-0.803083	2.7e-05
Guca2a	-0.828904	0.143056	-0.519702	0.292833
Guk1	0.939768	2.33712e-06	0.551635	0.00202604
H13	0.0980246	0.902466	0.431485	0.015372
Hdlbp	0.487759	0.0145277	0.399027	0.00170845
Herpud1	-0.343219	0.631017	-0.386066	0.0367198
Hgfac	-0.399524	0.549612	-0.131899	0.396132
Hid1	-0.113034	0.875286	0.243733	0.423174
Hilpda	0.782274	0.0691767	0.583084	0.0111854
Homer2	0.363659	0.520682	-0.329107	0.377839
Hpd	0.635752	0.0239278	0.292756	0.046053
Hsp90b1	0.509444	0.25998	0.635727	0.00172953
Hspa13	0.387643	0.518636	0.372708	0.0589591
Hspa5	0.959031	0.123141	1.29433	4.48e-12
Hyou1	0.764156	0.240007	1.24383	3.19e-10
Ica1	0.096999	0.818812	0.147495	0.472486
Ick	-0.420319	0.150837	-0.516176	0.00522669
Id4	1.71792	2.65767e-06	1.09672	0.00342224
Ier3ip1	0.122867	0.796319	0.0788188	0.721628
Ift20	0.955963	1.67313e-05	0.648432	2.74e-05
Ikbip	0.148381	0.862295	0.436309	0.0258971
Impad1	-0.297603	0.649594	-0.25193	0.248197
Itga2	0.239602	0.734037	0.321844	0.201625
Jtb	0.335211	0.380718	0.189785	0.28317
Kcnh3	0.918126	0.0610936	0.977702	0.00496973
Kcnk6	1.27958	0.00561377	1.24326	2.37e-06
Kctd14	1.32037	0.000222189	0.655805	0.0291206
Kdelr2	0.0370411	0.972325	0.232901	0.0937612
Kdelr3	1.13854	0.0711327	1.35175	7.9e-15
Kif13a	-0.366828	0.147823	-0.265286	0.107211
Klf4	-0.202165	0.701558	-0.758885	0.000391133
Klk1	-0.670952	0.327147	-0.439284	0.115719
Krtcap2	0.850181	0.0885806	1.05535	4e-11
Lamc2	-1.14974	0.00264018	-0.855269	5.03e-08
Liph	-0.378641	0.274684	-0.252435	0.109466
Litaf	-0.0242847	0.979697	-0.442984	0.159102
Lman1	0.624881	0.29673	0.697629	1.11e-05
Lrrc26	-0.863858	0.0489544	-0.473832	0.00801244
Lss	0.202771	0.547784	0.114424	0.624367
Manf	0.935735	0.135649	1.36662	6.44e-16
Mansc1	-0.334206	0.654486	0.0631016	0.78344
Mcf2l	-0.251977	0.63733	-0.294318	0.237462
Mesdc1	0.153827	0.679716	-0.0348045	0.853799
Mfsd7a	-1.50252	0.000316235	-0.67014	0.0500102
Mgat3	-0.695531	0.0963257	-0.436524	0.0341136
Mknk2	0.226534	0.369064	0.146328	0.418175
Mllt3	-0.188672	0.546498	-0.43605	0.0371199
Mlph	0.324926	0.396921	0.0401857	0.899659
Mon1a	0.567392	0.00400914	0.419185	0.0368685
Morf4l2	0.594341	0.0196399	0.425755	0.00419372
Muc2	1.11983	0.0853633	1.51433	1.09e-28
Myo5c	-0.968363	0.0122996	-0.577685	0.023103
Naga	-0.641887	0.123141	-0.213475	0.169066
Nans	0.107157	0.848027	0.109592	0.703182
Nfkb2	-0.25865	0.254417	-0.316328	0.068833
Nipal2	0.0909794	0.91243	0.14441	0.471514
Nucb1	-0.484648	0.3673	-0.0433278	0.83642
Odf2l	0.751658	0.0185853	0.235737	0.351835
Oit1	0.358329	0.549612	0.421596	0.0615128
Osbpl2	-0.504589	0.0123573	-0.292538	0.088289
Ost4	0.537072	0.0132999	0.561633	0.000241649
Ostc	0.6096	0.304469	0.715574	1.34e-05
P2rx4	-0.511241	0.37692	-0.265016	0.121119
Pacsin1	0.349544	0.699351	0.0944208	0.889671
Parm1	-0.882373	0.0518225	-0.473766	0.00331721
Pck1	-0.570444	0.15944	-0.709927	2.31e-06
Pcsk7	-0.43523	0.172244	-0.31025	0.0893301
Pcsk9	0.096597	0.91243	0.0637671	0.883995
Pdia3	0.23102	0.759254	0.522215	0.000723382
Pdia4	0.554869	0.340533	0.926984	5.69e-08
Pdia5	0.253679	0.753449	0.684498	1.27e-06
Pdia6	0.600709	0.371616	1.08403	3.91e-07
Pdxdc1	-0.256638	0.412541	-0.288317	0.127631
Pgm3	0.298175	0.234781	0.198924	0.190386
Pla2g10	-0.597562	0.216843	-0.170673	0.529474
Plaur	0.235491	0.749512	-0.180876	0.7222
Plcb1	0.395091	0.532241	-0.228151	0.528941
Pllp	-1.26163	7.54815e-06	-0.584449	0.000939943
Pmm2	0.401122	0.0324532	0.211542	0.193029
Ppapdc1b	-0.624925	0.149475	-0.396941	0.0228012
Ppib	0.396783	0.500771	0.563722	0.000354784
Pqlc3	-0.600614	0.318973	-0.363119	0.115126
Prr24	-0.0812295	0.862295	-0.210301	0.317269
Prrc1	0.163831	0.499255	0.14053	0.391904
Ptger4	-0.72701	0.175109	-0.534521	0.00371201
Ptprr	-0.356347	0.700496	-1.20262	0.0122527
Pygb	-0.00658617	0.992874	0.298797	0.0375253
Pyroxd1	-0.386329	0.273837	-0.500475	0.0302108
Qsox1	-0.0350146	0.971144	0.281675	0.0520603
Rab27b	0.0165771	0.982466	-0.472551	0.0873758
Rab3d	0.759385	4.31547e-06	0.442562	0.00364121
Ramp1	0.170965	0.816122	0.16131	0.525823
Rap1gap	0.610883	0.0601063	0.503934	0.0230661
Rasa4	0.613337	0.0151454	0.462007	0.0224547
Rasd2	-0.940069	0.0101732	-0.689167	0.00736581
Rasef	-0.590771	0.116823	-1.05885	1.61e-06
Rassf6	0.142631	0.707973	-0.0234398	0.915562
Rcan3	-0.00642107	0.992874	-0.209119	0.306419
Rell1	-0.482345	0.156007	-0.479862	0.0224169
Rep15	-0.712421	0.0949112	-0.576553	0.0362864
Rfc1	0.703693	0.00690378	0.534887	0.000425195
Rnf39	0.649848	0.0315323	0.517917	0.043972
Rpn1	0.238411	0.738253	0.656412	9.26e-06
Rpn2	0.2308	0.721843	0.48297	0.000538375
Rrbp1	0.898344	1.62587e-06	0.699381	7.68e-06
S100a14	0.658689	0.124518	0.651466	0.0195369
S100a16	0.296926	0.436645	0.260731	0.310622
S100a6	-0.207993	0.511242	-0.418994	0.032004
Samhd1	-0.643044	0.0215456	-0.286147	0.122091
Sar1a	0.314402	0.546498	0.344383	0.00797773
Scamp1	-0.765833	0.202264	-0.553643	0.00285499
Scin	-0.116841	0.864029	-0.779385	0.00218568
Scnn1a	-1.35556	4.83798e-05	-1.03485	2.92e-06
Sdf2l1	1.01758	0.0952413	1.46363	6.07e-12
Sec16a	0.3407	0.38332	0.372145	0.00975652
Sec22b	0.449718	0.00878947	0.261398	0.0915861
Sec23b	0.267986	0.441972	0.314329	0.0371587
Sec23ip	0.0173038	0.978214	-0.063024	0.769171
Sec24d	0.740237	0.00336571	0.621204	0.000122331
Sec61a1	0.352331	0.602819	0.65713	1.62e-07
Sec61b	0.953888	0.00110579	0.75311	3.74e-06
Sec61g	1.21612	0.0367722	0.613121	0.240227
Sec62	0.298584	0.447826	0.13476	0.375398
Sel1l3	-0.442725	0.465286	-0.0934176	0.676565
Serp1	1.21661	9.48094e-14	0.685887	8.64e-07
Sgsm3	0.103748	0.730228	0.211835	0.233252
Sh3bgrl2	0.441493	0.22602	0.193387	0.412725
Sh3bgrl3	0.488942	0.185701	0.594768	0.0148959
Sh3pxd2a	0.0375095	0.962374	-0.42841	0.0961665
Sidt1	0.698245	0.184465	0.952859	2.16e-08
Sil1	0.213184	0.779915	0.462424	0.0102492
Slc10a7	0.31002	0.561124	0.385598	0.0224427
Slc12a8	0.662604	0.296375	0.802249	2.13e-07
Slc16a6	0.581945	0.276839	0.563941	0.0951457
Slc17a9	0.221559	0.723345	0.500236	0.0197887
Slc1a5	-0.287094	0.574563	0.170395	0.368479
Slc22a15	-0.338952	0.564274	-0.167187	0.502698
Slc22a23	-1.05325	0.00756949	-0.638752	0.00999985
Slc30a7	-0.0699666	0.937838	0.15148	0.423597
Slc35a1	0.273107	0.691234	0.360201	0.0198278
Slc35a2	-0.492267	0.440479	-0.0893191	0.723982
Slc35c1	-0.172944	0.818769	0.289667	0.0616947
Slc37a1	-0.687061	0.158696	-0.353722	0.0153437
Slc37a3	-0.0555651	0.94216	0.123029	0.48751
Slc38a10	0.0236906	0.975113	0.216199	0.10554
Slc39a1	-0.297738	0.490881	0.0353836	0.877449
Slc39a11	0.149091	0.848333	0.506569	0.000224219
Slc39a7	0.209296	0.658117	0.45697	0.000988664
Slc41a2	-0.477428	0.535657	-0.686881	0.016358
Slc50a1	0.606232	0.347251	0.685255	0.000262721
Slc7a4	-0.494697	0.38569	-0.471292	0.00468137
Smim14	0.409556	0.092733	0.138739	0.513741
Smim3	1.46763	0.00574923	0.905699	0.0794252
Smim5	-0.690245	0.157566	-0.690209	0.0353787
Smim6	0.325723	0.42921	0.0227535	0.94071
Spats2l	0.769585	0.0942846	-0.203793	0.582631
Spcs2	0.155014	0.84244	0.36668	0.0123396
Spcs3	0.109806	0.902687	0.118072	0.527459
Spdef	1.60122	4.4734e-05	1.29453	1.7e-10
Spink4	2.77893	3.30623e-09	2.33683	2.33e-17
Sppl2a	-0.317858	0.519282	0.153159	0.613259
Spryd3	-0.045243	0.921095	-0.0430075	0.832584
Srd5a1	0.113962	0.774313	0.183308	0.416515
Srm	1.3082	0.00120858	1.15091	7.45e-06
Srp72	0.438208	0.00848076	0.145341	0.362622
Srp9	0.538769	0.00368702	0.171887	0.321039
Srpr	0.259724	0.553173	0.268936	0.0502398
Srprb	0.295765	0.692632	0.536806	7.66e-05
Ssr1	0.363342	0.563291	0.539776	3.33e-06
Ssr2	0.410074	0.535325	0.791328	3.8e-08
Ssr3	0.280222	0.70188	0.34756	0.00872791
Ssr4	0.40104	0.465799	0.407663	0.0180382
St3gal1	0.138138	0.890585	-0.263413	0.667699
St3gal6	-0.376408	0.590398	-0.540322	0.0634918
Stard3nl	0.324004	0.41931	0.121536	0.70506
Stk38l	0.144508	0.622101	0.0342707	0.893144
Stt3a	0.0574758	0.948292	0.319551	0.0208715
Stx17	0.0981547	0.821563	-0.0666644	0.798263
Stx5a	0.437198	0.0236177	0.262993	0.11223
Stxbp6	0.0263273	0.937684	-0.059683	0.764337
Sybu	0.0943234	0.842436	-0.00447081	0.98997
Syngr2	0.0123694	0.991539	0.419185	0.000427796
Synj2	0.253059	0.518569	0.240293	0.24331
Syt7	0.475813	0.318516	-0.00897786	0.984033
Sytl2	0.208509	0.729874	0.0447004	0.913909
Sytl4	-0.0898287	0.843681	-0.242199	0.278836
Syvn1	0.283341	0.710869	0.728312	0.0001645
Tars	0.55347	0.000215014	0.412535	0.00298447
Tbc1d30	-0.156698	0.737098	-0.16472	0.427217
Tbrg1	0.113936	0.7644	-0.063811	0.748825
Tc2n	0.105601	0.836149	-0.492912	0.0680524
Tdrd7	-0.768307	0.00164046	-0.664747	0.000406264
Tfcp2l1	-0.922429	0.00278783	-0.961355	5.45e-05
Tff3	-1.42154	0.000405507	-1.07686	0.000191006
Tinagl1	-0.823012	0.0314385	-0.476854	0.0168216
Tm9sf2	-0.477234	0.447252	-0.30025	0.203603
Tm9sf3	-0.0199232	0.984475	0.0759838	0.676508
Tmbim4	-0.393234	0.51207	-0.159355	0.423755
Tmco3	-0.198256	0.759246	-0.121042	0.671857
Tmed2	0.217238	0.71795	0.354818	0.0122186
Tmed3	0.579756	0.302859	0.547123	0.00752726
Tmed9	0.553241	0.299367	0.735701	2.02e-06
Tmem123	-0.300767	0.625504	-0.199415	0.315621
Tmem159	-0.312694	0.318973	-0.214363	0.292099
Tmem165	0.0397899	0.969543	0.164142	0.367094
Tmem183a	0.356819	0.281494	0.0343586	0.843039
Tmem214	0.288443	0.642807	0.393405	0.00452802
Tmem248	0.224044	0.5383	0.162951	0.339119
Tmem39a	0.199046	0.781975	0.272703	0.210979
Tmem56	-0.020384	0.975113	-0.252305	0.279855
Tmem63a	-0.355632	0.485375	0.0859532	0.640187
Tmprss2	-0.613913	0.330158	-0.218332	0.436177
Tmsb10	1.47965	3.14855e-14	1.25975	6.42e-13
Tnfaip8	0.323916	0.169163	-0.118642	0.598675
Tnfrsf21	-0.273132	0.546498	-0.183116	0.420763
Tnk2	0.499922	0.04167	0.449574	0.00399726
Tom1l1	0.00573538	0.995802	-0.271376	0.238642
Tor3a	-0.0593918	0.923208	0.0702487	0.732008
Tpcn1	-1.07924	0.00304058	-0.644897	7.66e-05
Tpd52	0.624598	0.000229929	0.27505	0.0893301
Tpsg1	0.863995	0.00623276	0.561953	0.000250783
Trabd	0.821605	7.3948e-06	0.56649	0.000710636
Tram1	0.217297	0.719759	0.331089	0.0171016
Trim47	2.10415	6.85264e-06	1.89924	1.49e-06
Tspan1	-0.742168	0.0954098	-0.233518	0.211937
Tspan13	0.740799	0.252856	0.838685	2.12e-08
Tst	0.0522731	0.940008	-0.050102	0.852759
Tsta3	0.479557	0.00127028	0.220498	0.113647
Ttc39a	0.481816	0.0939712	0.503172	0.000911472
Tulp4	-0.230762	0.58961	-0.512654	0.0335875
Tvp23b	-0.289296	0.594056	-0.0354419	0.895855
Txndc11	0.161801	0.821052	0.408123	0.0106631
Txndc5	0.456327	0.506462	0.815311	8.84e-10
Uap1	0.1839	0.351952	-0.0157156	0.939601
Uba7	-0.991034	7.7987e-08	-0.473654	0.0334407
Ufl1	-0.144082	0.71092	-0.202011	0.21509
Ufsp2	0.31274	0.101302	0.136447	0.413947
Uggt1	0.273175	0.720115	0.701502	1.57e-05
Ugp2	-0.0336463	0.944858	-0.318625	0.184627
Utp11l	0.0310858	0.957144	-0.00791706	0.980435
Vimp	-0.302316	0.652953	-0.131326	0.39753
Vps37c	0.0297904	0.971384	-0.162173	0.491564
Wars	0.544377	0.0138409	0.47494	0.00105877
Xbp1	0.275802	0.585469	0.402318	0.00583294
Yif1b	0.151548	0.832652	0.465548	0.0557685
Yipf3	-0.230108	0.68944	0.119095	0.458937
Yipf5	0.0228619	0.980752	-0.0184021	0.945318
Yipf6	-0.351323	0.555553	-0.26733	0.223228
Zbp1	0.619013	0.362454	0.265163	0.664244
Zbtb8a	0.0143401	0.9675	-0.0830993	0.7163
Zc3h7a	-0.444913	0.361277	-0.143547	0.579518
Zfp330	0.407844	0.0540479	0.329679	0.0495019
Zfp467	-0.893667	0.000269899	-0.767996	2.19e-07
Zg16	-3.04558	8.47294e-13	-1.38951	0.00371003

## Sheet: Supplemental Data 4
Supplemental Data 4 (Supporting data for Figure 2E and Table 1)
Differential gene expression
RNA isolated from inact colon crypts of COLONIZED and GF mice (WT and Ern2-/-)
Expression shown as log2FC(COLONIZED/GF)
List includes GOBLET cell signature genes with padj < 0.01 for COLONIZED-WT compared to GF-WT
Genes shaded in GRAY have padj > 0.01 (i.e. not significant) for COLONIZED-Ern2-/- compared to GF-Ern2-/-
	WT: COLONIZED vs GF		Ern2KO: COLONIZED vs GF
Gene ID	log2FC	padj	log2FC	padj				Functional analysis of highlighted GOBLET cell genes not differentially expressed in COLONIZED-Ern2-/- compared to GF-Ern2-/- (using g:Profiler)
Art2a-ps	2.60497	5.05e-12	3.8395	8.19e-24				source	term_name	term_id	padj	-log10 (padj)	term_size	query_size	intersection_size	effective_domain_size	intersections
Creld2	1.58639	3.58e-13	1.82879	3.57e-16				GO:MF	intramolecular oxidoreductase activity, transposing S-S bonds	GO:0016864	0.0229581	1.63906	17	90	3	20802	TXNDC5,PDIA3,PDIA5
Kcnk6	1.24326	2.37e-06	1.69445	1.19e-08				GO:MF	protein disulfide isomerase activity	GO:0003756	0.0229581	1.63906	17	90	3	20802	TXNDC5,PDIA3,PDIA5
Hyou1	1.24383	3.19e-10	1.34606	3.84e-08				GO:BP	establishment of protein localization	GO:0045184	2.47533e-06	5.60637	1647	92	27	21118	KDELR3,RRBP1,ZG16,CALR,SERP1,XBP1,TMED9,SEC61A1,SEC24D,SEC16A,LMAN1,F2RL1,SCAMP1,SSR3,ARFIP2,APPL2,PTGER4,SAR1A,SRPRB,GORASP2,EDEM2,RAB3D,SYNGR2,SEC61B,IFT20,GUK1,TMED3
Hspa5	1.29433	4.48e-12	1.46574	1.76e-07				GO:BP	protein transport	GO:0015031	2.78113e-06	5.55578	1535	92	26	21118	KDELR3,RRBP1,ZG16,CALR,SERP1,XBP1,TMED9,SEC61A1,SEC24D,SEC16A,LMAN1,F2RL1,SCAMP1,SSR3,ARFIP2,APPL2,PTGER4,SAR1A,SRPRB,EDEM2,RAB3D,SYNGR2,SEC61B,IFT20,GUK1,TMED3
Fhl1	-1.94311	5.88e-23	-1.44471	8.49e-07				GO:BP	nitrogen compound transport	GO:0071705	3.18177e-05	4.49733	1986	92	28	21118	KDELR3,RRBP1,SIDT1,ZG16,CALR,SERP1,XBP1,SLC7A4,TMED9,SEC61A1,SEC24D,SEC16A,LMAN1,F2RL1,SCAMP1,SSR3,ARFIP2,APPL2,PTGER4,SAR1A,SRPRB,EDEM2,RAB3D,SYNGR2,SEC61B,IFT20,GUK1,TMED3
Manf	1.36662	6.44e-16	1.24072	1.52e-06				GO:BP	response to endoplasmic reticulum stress	GO:0034976	3.67845e-05	4.43433	254	92	11	21118	UGGT1,CALR,SERP1,XBP1,PDIA3,CREB3L1,SEC16A,GORASP2,EDEM2,CDK5RAP3,SEC61B
Kcnh3	0.977702	0.00496973	1.39142	2.84e-06				GO:BP	endoplasmic reticulum to Golgi vesicle-mediated transport	GO:0006888	0.000108333	3.96524	116	92	8	21118	KDELR3,TMED9,SEC24D,SEC16A,LMAN1,ERGIC1,SAR1A,TMED3
Pdia4	0.926984	5.69e-08	1.18372	4.08e-06				GO:BP	organic substance transport	GO:0071702	0.000146287	3.83479	2416	92	30	21118	KDELR3,RRBP1,SIDT1,ZG16,CALR,SERP1,XBP1,SLC7A4,TMED9,SEC61A1,SEC24D,SEC16A,LMAN1,F2RL1,SCAMP1,SSR3,ARFIP2,APPL2,PTGER4,SAR1A,HDLBP,SRPRB,SLC50A1,EDEM2,RAB3D,SYNGR2,SEC61B,IFT20,GUK1,TMED3
Fkbp11	2.38343	8.86e-19	1.61665	9.98e-06				GO:BP	protein localization	GO:0008104	0.000203966	3.69044	2452	92	30	21118	KDELR3,SCIN,RRBP1,ZG16,CALR,SERP1,XBP1,TMED9,SEC61A1,SEC24D,SEC16A,LMAN1,F2RL1,SCAMP1,SSR3,ARFIP2,APPL2,EHD4,PTGER4,SAR1A,SRPRB,GORASP2,EDEM2,RAB3D,SYNGR2,CDK5RAP3,SEC61B,IFT20,GUK1,TMED3
Agr2	1.47446	3.39e-16	1.37726	1.02e-05				GO:BP	carbohydrate derivative metabolic process	GO:1901135	0.000473698	3.3245	975	92	18	21118	UGGT1,GMPPB,SERP1,RPN1,CBFA2T3,RPN2,OSTC,KRTCAP2,CHST4,GALNT10,GFPT1,ENTPD4,PTGER4,GMDS,EDEM2,OST4,GALE,GUK1
Sdf2l1	1.46363	6.07e-12	1.27734	4.34e-05				GO:BP	macromolecule localization	GO:0033036	0.000686121	3.1636	2897	92	32	21118	KDELR3,SCIN,RRBP1,SIDT1,ZG16,CALR,SERP1,XBP1,TMED9,SEC61A1,SEC24D,SEC16A,LMAN1,F2RL1,SCAMP1,SSR3,ARFIP2,APPL2,EHD4,PTGER4,SAR1A,HDLBP,SRPRB,GORASP2,EDEM2,RAB3D,SYNGR2,CDK5RAP3,SEC61B,IFT20,GUK1,TMED3
1810055G02Rik	1.18523	1.06e-09	1.11963	5.7e-05				GO:BP	protein N-linked glycosylation	GO:0006487	0.000848648	3.07127	63	92	6	21118	UGGT1,RPN1,RPN2,KRTCAP2,GFPT1,OST4
Pck1	-0.709927	2.31e-06	-1.1101	0.000203246				GO:BP	nucleotide-sugar metabolic process	GO:0009225	0.00108322	2.96528	35	92	5	21118	UGGT1,GMPPB,GFPT1,GMDS,GUK1
Galnt12	0.534025	0.00610487	0.755863	0.000277318				GO:BP	establishment of localization	GO:0051234	0.00110503	2.95662	4658	92	42	21118	KDELR3,TXNDC5,RRBP1,SIDT1,ZG16,CALR,SERP1,XBP1,SLC7A4,SLC12A8,TMED9,SEC61A1,SEC24D,TSPAN13,SEC16A,LMAN1,ERGIC1,F2RL1,SCAMP1,SSR3,ARFIP2,TPCN1,SLC22A23,APPL2,EHD4,PTGER4,SAR1A,SLC39A11,HDLBP,SRPRB,SLC50A1,GORASP2,EDEM2,SLC39A7,RAB3D,SYNGR2,SEC61B,LRRC26,FXYD3,IFT20,GUK1,TMED3
Tmsb10	1.25975	6.42e-13	0.824062	0.00039953				GO:BP	protein localization to endoplasmic reticulum	GO:0070972	0.00122918	2.91039	67	92	6	21118	KDELR3,SEC61A1,SEC16A,SSR3,SRPRB,SEC61B
Pdia6	1.08403	3.91e-07	0.941104	0.000544178				GO:BP	transport	GO:0006810	0.00128758	2.89023	4502	92	41	21118	KDELR3,TXNDC5,RRBP1,SIDT1,ZG16,CALR,SERP1,XBP1,SLC7A4,SLC12A8,TMED9,SEC61A1,SEC24D,TSPAN13,SEC16A,LMAN1,ERGIC1,F2RL1,SCAMP1,SSR3,ARFIP2,TPCN1,SLC22A23,APPL2,EHD4,PTGER4,SAR1A,SLC39A11,HDLBP,SRPRB,SLC50A1,EDEM2,SLC39A7,RAB3D,SYNGR2,SEC61B,LRRC26,FXYD3,IFT20,GUK1,TMED3
Hsp90b1	0.635727	0.00172953	0.835883	0.000736195				GO:BP	intracellular transport	GO:0046907	0.00136132	2.86604	1409	92	21	21118	KDELR3,CALR,XBP1,TMED9,SEC61A1,SEC24D,SEC16A,LMAN1,ERGIC1,SSR3,ARFIP2,APPL2,EHD4,SAR1A,SRPRB,EDEM2,RAB3D,SYNGR2,SEC61B,IFT20,TMED3
Asns	0.80419	3.68e-06	0.997326	0.00087435				GO:BP	intracellular protein transport	GO:0006886	0.00164098	2.7849	839	92	16	21118	CALR,XBP1,TMED9,SEC61A1,SEC24D,SEC16A,SSR3,ARFIP2,APPL2,SAR1A,SRPRB,EDEM2,RAB3D,SYNGR2,SEC61B,TMED3
Akr1c14	-1.1822	4.25e-08	-1.21634	0.000876698				GO:BP	macromolecule glycosylation	GO:0043413	0.00172438	2.76337	227	92	9	21118	UGGT1,SERP1,RPN1,RPN2,OSTC,KRTCAP2,GALNT10,GFPT1,OST4
Galnt3	0.53231	0.00644682	0.89107	0.000927707				GO:BP	protein glycosylation	GO:0006486	0.00172438	2.76337	227	92	9	21118	UGGT1,SERP1,RPN1,RPN2,OSTC,KRTCAP2,GALNT10,GFPT1,OST4
Galnt6	0.702357	0.00506367	0.787665	0.000990724				GO:BP	glycosylation	GO:0070085	0.00293763	2.532	242	92	9	21118	UGGT1,SERP1,RPN1,RPN2,OSTC,KRTCAP2,GALNT10,GFPT1,OST4
Muc2	1.51433	1.09e-28	1.39078	0.00129714				GO:BP	carbohydrate derivative biosynthetic process	GO:1901137	0.00317978	2.4976	574	92	13	21118	UGGT1,GMPPB,SERP1,RPN1,RPN2,OSTC,KRTCAP2,GALNT10,GFPT1,PTGER4,GMDS,OST4,GUK1
Pllp	-0.584449	0.000939943	-0.684796	0.0013559				GO:BP	response to topologically incorrect protein	GO:0035966	0.0080347	2.09503	143	92	7	21118	UGGT1,CALR,SERP1,XBP1,CREB3L1,EDEM2,CDK5RAP3
Ccl9	1.92502	5.04e-12	1.19933	0.00144911				GO:BP	cellular protein localization	GO:0034613	0.00837986	2.07676	1714	92	22	21118	KDELR3,SCIN,CALR,XBP1,TMED9,SEC61A1,SEC24D,SEC16A,SSR3,ARFIP2,APPL2,EHD4,SAR1A,SRPRB,GORASP2,EDEM2,RAB3D,SYNGR2,CDK5RAP3,SEC61B,IFT20,TMED3
1700066B19Rik	1.83079	1.07e-21	1.03509	0.00150212				GO:BP	cellular macromolecule localization	GO:0070727	0.00938913	2.02737	1726	92	22	21118	KDELR3,SCIN,CALR,XBP1,TMED9,SEC61A1,SEC24D,SEC16A,SSR3,ARFIP2,APPL2,EHD4,SAR1A,SRPRB,GORASP2,EDEM2,RAB3D,SYNGR2,CDK5RAP3,SEC61B,IFT20,TMED3
Syvn1	0.728312	0.0001645	0.887425	0.00176278				GO:BP	glycoprotein metabolic process	GO:0009100	0.0105503	1.97674	362	92	10	21118	UGGT1,SERP1,RPN1,RPN2,OSTC,KRTCAP2,GALNT10,GFPT1,EDEM2,OST4
Scnn1a	-1.03485	2.92e-06	-1.09227	0.00198305				GO:BP	establishment of localization in cell	GO:0051649	0.0113113	1.94649	2031	92	24	21118	KDELR3,CALR,XBP1,TMED9,SEC61A1,SEC24D,SEC16A,LMAN1,ERGIC1,F2RL1,SSR3,ARFIP2,TPCN1,APPL2,EHD4,PTGER4,SAR1A,SRPRB,EDEM2,RAB3D,SYNGR2,SEC61B,IFT20,TMED3
Id4	1.09672	0.00342224	1.41898	0.00198305				GO:BP	GDP-mannose metabolic process	GO:0019673	0.017355	1.76058	9	92	3	21118	GMPPB,GMDS,GUK1
Trim47	1.89924	1.49e-06	1.4148	0.00446459				GO:BP	glycoprotein biosynthetic process	GO:0009101	0.0199674	1.69968	306	92	9	21118	UGGT1,SERP1,RPN1,RPN2,OSTC,KRTCAP2,GALNT10,GFPT1,OST4
Gsn	-0.803083	2.7e-05	-1.05875	0.00512299				GO:BP	localization	GO:0051179	0.0217674	1.66219	6168	92	47	21118	KDELR3,TXNDC5,KLF4,SCIN,RRBP1,SIDT1,ZG16,CALR,SERP1,XBP1,SLC7A4,SLC12A8,TMED9,SEC61A1,SEC24D,LAMC2,TSPAN13,SEC16A,LMAN1,ERGIC1,F2RL1,SCAMP1,SSR3,ARFIP2,TPCN1,SLC22A23,APPL2,EHD4,PTGER4,SAR1A,SLC39A11,HDLBP,SRPRB,SLC50A1,GORASP2,EDEM2,SLC39A7,RAB3D,SYNGR2,CDK5RAP3,SEC61B,LRRC26,FXYD3,PPIB,IFT20,GUK1,TMED3
Spdef	1.29453	1.7e-10	1.02814	0.00546031				GO:BP	cellular response to topologically incorrect protein	GO:0035967	0.0308059	1.51137	116	92	6	21118	UGGT1,CALR,SERP1,XBP1,CREB3L1,CDK5RAP3
Ssr1	0.539776	3.33e-06	0.663495	0.00711155				GO:BP	response to unfolded protein	GO:0006986	0.0373985	1.42715	120	92	6	21118	CALR,SERP1,XBP1,CREB3L1,EDEM2,CDK5RAP3
Tff3	-1.07686	0.000191006	-1.1878	0.00741042				GO:BP	Golgi organization	GO:0007030	0.049383	1.30642	126	92	6	21118	TMED9,SEC16A,LMAN1,FAM174B,GORASP2,TMED3
Bcat2	0.877924	1.28e-06	0.665339	0.00872255				GO:CC	endomembrane system	GO:0012505	1.3857e-16	15.8583	4006	91	56	21016	KDELR3,TXNDC5,UGGT1,RRBP1,ZG16,DNAJB11,CALR,SERP1,GGCX,XBP1,PDIA3,TMED9,SEC61A1,SEC24D,CREB3L1,RPN1,CBFA2T3,SEC16A,LMAN1,ERGIC1,F2RL1,SCAMP1,RPN2,FAM174B,SSR3,OSTC,ARFIP2,KRTCAP2,TPCN1,CHST4,GALNT10,FGFR3,APPL2,TMEM214,CAPN8,SSR2,PDIA5,EHD4,ENTPD4,PTGER4,SAR1A,SLC39A11,SRPRB,SLC50A1,GORASP2,EDEM2,SLC39A7,RAB3D,SYNGR2,PARM1,SEC61B,FXYD3,PPIB,IFT20,OST4,TMED3
Dnajc3	0.403642	0.00720056	0.727531	0.00987376				GO:CC	endoplasmic reticulum	GO:0005783	1.30432e-14	13.8846	1761	91	37	21016	KDELR3,TXNDC5,UGGT1,RRBP1,DNAJB11,CALR,SERP1,GGCX,XBP1,PDIA3,TMED9,SEC61A1,SEC24D,CREB3L1,RPN1,SEC16A,LMAN1,ERGIC1,RPN2,SSR3,OSTC,KRTCAP2,FGFR3,TMEM214,SSR2,PDIA5,EHD4,SAR1A,SRPRB,GORASP2,EDEM2,SLC39A7,SEC61B,FXYD3,PPIB,OST4,TMED3
Zfp467	-0.767996	2.19e-07	-0.664544	0.011162				GO:CC	organelle subcompartment	GO:0031984	2.53875e-14	13.5954	1580	91	35	21016	KDELR3,RRBP1,CALR,SERP1,GGCX,XBP1,PDIA3,TMED9,SEC61A1,SEC24D,RPN1,CBFA2T3,SEC16A,LMAN1,ERGIC1,SCAMP1,RPN2,SSR3,OSTC,ARFIP2,KRTCAP2,CHST4,GALNT10,TMEM214,SSR2,ENTPD4,SRPRB,SLC50A1,GORASP2,SLC39A7,PARM1,SEC61B,FXYD3,OST4,TMED3
Kdelr3	1.35175	7.9e-15	0.961019	0.0117025				GO:CC	endoplasmic reticulum membrane	GO:0005789	1.67813e-12	11.7752	993	91	27	21016	KDELR3,RRBP1,CALR,SERP1,GGCX,XBP1,PDIA3,TMED9,SEC61A1,SEC24D,RPN1,SEC16A,LMAN1,ERGIC1,RPN2,SSR3,OSTC,KRTCAP2,TMEM214,SSR2,SRPRB,GORASP2,SLC39A7,SEC61B,FXYD3,OST4,TMED3
Txndc5	0.815311	8.84e-10	0.768919	0.0122338				GO:CC	endoplasmic reticulum subcompartment	GO:0098827	1.9427e-12	11.7116	999	91	27	21016	KDELR3,RRBP1,CALR,SERP1,GGCX,XBP1,PDIA3,TMED9,SEC61A1,SEC24D,RPN1,SEC16A,LMAN1,ERGIC1,RPN2,SSR3,OSTC,KRTCAP2,TMEM214,SSR2,SRPRB,GORASP2,SLC39A7,SEC61B,FXYD3,OST4,TMED3
Klf4	-0.758885	0.000391133	-0.627671	0.0135035				GO:CC	nuclear outer membrane-endoplasmic reticulum membrane network	GO:0042175	3.06827e-12	11.5131	1018	91	27	21016	KDELR3,RRBP1,CALR,SERP1,GGCX,XBP1,PDIA3,TMED9,SEC61A1,SEC24D,RPN1,SEC16A,LMAN1,ERGIC1,RPN2,SSR3,OSTC,KRTCAP2,TMEM214,SSR2,SRPRB,GORASP2,SLC39A7,SEC61B,FXYD3,OST4,TMED3
Scin	-0.779385	0.00218568	-0.929902	0.0138079				GO:CC	endoplasmic reticulum protein-containing complex	GO:0140534	1.67208e-10	9.77674	135	91	12	21016	DNAJB11,CALR,PDIA3,SEC61A1,RPN1,RPN2,OSTC,KRTCAP2,SRPRB,SEC61B,PPIB,OST4
Rasef	-1.05885	1.61e-06	-0.592894	0.0166073				GO:CC	organelle membrane	GO:0031090	1.73928e-10	9.75963	3076	91	42	21016	KDELR3,RRBP1,ZG16,CALR,SERP1,GGCX,XBP1,PDIA3,TMED9,SEC61A1,SEC24D,RPN1,CBFA2T3,SEC16A,LMAN1,ERGIC1,SCAMP1,RPN2,SSR3,OSTC,ARFIP2,KRTCAP2,TPCN1,CHST4,GALNT10,APPL2,TMEM214,SSR2,EHD4,ENTPD4,PTGER4,SAR1A,SRPRB,SLC50A1,GORASP2,SLC39A7,SYNGR2,PARM1,SEC61B,FXYD3,OST4,TMED3
Uggt1	0.701502	1.57e-05	0.63231	0.0174303				GO:CC	cytoplasm	GO:0005737	3.91733e-08	7.40701	11093	91	77	21016	KDELR3,TXNDC5,KLF4,SCIN,RASEF,UGGT1,TDRD7,GMPPB,RRBP1,SIDT1,ZG16,DNAJB11,TARS,CALR,SERP1,GGCX,XBP1,PDIA3,TMED9,SEC61A1,SEC24D,LAMC2,CREB3L1,RPN1,CBFA2T3,SEC16A,LMAN1,ERGIC1,CSRP1,F2RL1,BCAS1,RFC1,SCAMP1,RPN2,GPR20,FAM174B,SSR3,OSTC,ARFIP2,KRTCAP2,TPCN1,TFCP2L1,CHST4,GALNT10,WARS,FGFR3,APPL2,TMEM214,CAPN8,SSR2,TNK2,PDIA5,EHD4,ENTPD4,SAR1A,SLC39A11,HDLBP,SRPRB,SLC50A1,GORASP2,GMDS,EDEM2,SLC39A7,RAB…
Tdrd7	-0.664747	0.000406264	-0.593164	0.0192781				GO:CC	Golgi apparatus	GO:0005794	3.87636e-07	6.41158	1449	91	25	21016	KDELR3,ZG16,CALR,TMED9,CBFA2T3,SEC16A,LMAN1,ERGIC1,SCAMP1,FAM174B,ARFIP2,CHST4,GALNT10,FGFR3,TMEM214,CAPN8,ENTPD4,SAR1A,SLC39A11,SLC50A1,GORASP2,SLC39A7,PARM1,IFT20,TMED3
Srm	1.15091	7.45e-06	0.870474	0.0200353				GO:CC	oligosaccharyltransferase complex	GO:0008250	4.63441e-07	6.33401	13	91	5	21016	RPN1,RPN2,OSTC,KRTCAP2,OST4
Morf4l2	0.425755	0.00419372	0.570876	0.0283284				GO:CC	COPII-coated ER to Golgi transport vesicle	GO:0030134	1.54109e-06	5.81217	58	91	7	21016	TMED9,SEC24D,SEC16A,LMAN1,ERGIC1,SAR1A,TMED3
Gmppb	0.87194	2.8e-07	0.57466	0.033226				GO:CC	bounding membrane of organelle	GO:0098588	1.56333e-06	5.80595	1676	91	26	21016	KDELR3,ZG16,TMED9,SEC61A1,SEC24D,CBFA2T3,SEC16A,LMAN1,ERGIC1,SCAMP1,RPN2,ARFIP2,TPCN1,CHST4,GALNT10,APPL2,EHD4,ENTPD4,SAR1A,SRPRB,SLC50A1,GORASP2,SYNGR2,PARM1,SEC61B,TMED3
Rrbp1	0.699381	7.68e-06	0.617769	0.0336726				GO:CC	Golgi membrane	GO:0000139	7.90086e-06	5.10233	583	91	15	21016	KDELR3,TMED9,CBFA2T3,SEC16A,LMAN1,ERGIC1,SCAMP1,ARFIP2,CHST4,GALNT10,ENTPD4,SLC50A1,GORASP2,PARM1,TMED3
Sidt1	0.952859	2.16e-08	0.87394	0.0337201				GO:CC	endoplasmic reticulum lumen	GO:0005788	1.79367e-05	4.74626	124	91	8	21016	TXNDC5,UGGT1,DNAJB11,CALR,PDIA3,PDIA5,EDEM2,PPIB
Zg16	-1.38951	0.00371003	-1.003	0.0374386				GO:CC	coated vesicle	GO:0030135	9.88929e-05	4.00484	213	91	9	21016	KDELR3,TMED9,SEC24D,SEC16A,LMAN1,ERGIC1,SCAMP1,SAR1A,TMED3
Dnajb11	0.556713	1.51e-05	0.518664	0.0387406				GO:CC	Golgi apparatus subcompartment	GO:0098791	0.000188732	3.72415	746	91	15	21016	KDELR3,TMED9,CBFA2T3,SEC16A,LMAN1,ERGIC1,SCAMP1,ARFIP2,CHST4,GALNT10,ENTPD4,SLC50A1,GORASP2,PARM1,TMED3
Tars	0.412535	0.00298447	0.423856	0.0521181				GO:CC	intracellular anatomical structure	GO:0005622	0.000314058	3.50299	14111	91	81	21016	ZFP467,KDELR3,TXNDC5,KLF4,SCIN,RASEF,UGGT1,TDRD7,MORF4L2,GMPPB,RRBP1,SIDT1,ZG16,DNAJB11,TARS,CALR,SERP1,GGCX,XBP1,PDIA3,TTC39A,TMED9,SEC61A1,SEC24D,LAMC2,CREB3L1,RPN1,CBFA2T3,SEC16A,LMAN1,ERGIC1,CSRP1,F2RL1,BCAS1,RFC1,SCAMP1,RPN2,GPR20,FAM174B,SSR3,OSTC,ARFIP2,KRTCAP2,TPCN1,TFCP2L1,CHST4,GALNT10,WARS,FGFR3,APPL2,TMEM214,CAPN8,SSR2,TNK2,PDIA5,EHD4,ENTPD4,PTGER4,SAR1A,SLC39A11,HDLBP,SRPRB,SLC50A1,G…
Calr	0.915823	6.41e-08	0.608611	0.052648				GO:CC	cytoplasmic vesicle	GO:0031410	0.000425234	3.37137	1931	91	24	21016	KDELR3,ZG16,CALR,PDIA3,TMED9,SEC61A1,SEC24D,RPN1,SEC16A,LMAN1,ERGIC1,F2RL1,SCAMP1,TPCN1,FGFR3,APPL2,EHD4,ENTPD4,SAR1A,RAB3D,SYNGR2,PARM1,PPIB,TMED3
Serp1	0.685887	8.64e-07	0.715618	0.0540387				GO:CC	intracellular vesicle	GO:0097708	0.000449283	3.34748	1937	91	24	21016	KDELR3,ZG16,CALR,PDIA3,TMED9,SEC61A1,SEC24D,RPN1,SEC16A,LMAN1,ERGIC1,F2RL1,SCAMP1,TPCN1,FGFR3,APPL2,EHD4,ENTPD4,SAR1A,RAB3D,SYNGR2,PARM1,PPIB,TMED3
Ggcx	0.624136	0.00879266	0.589668	0.0557961				GO:CC	intracellular membrane-bounded organelle	GO:0043231	0.00141172	2.85025	11363	91	70	21016	ZFP467,KDELR3,TXNDC5,KLF4,UGGT1,TDRD7,MORF4L2,GMPPB,RRBP1,SIDT1,ZG16,DNAJB11,CALR,SERP1,GGCX,XBP1,PDIA3,TMED9,SEC61A1,SEC24D,CREB3L1,RPN1,CBFA2T3,SEC16A,LMAN1,ERGIC1,CSRP1,F2RL1,RFC1,SCAMP1,RPN2,FAM174B,SSR3,OSTC,ARFIP2,KRTCAP2,TPCN1,TFCP2L1,CHST4,GALNT10,WARS,FGFR3,APPL2,TMEM214,CAPN8,SSR2,TNK2,PDIA5,EHD4,ENTPD4,PTGER4,SAR1A,SLC39A11,HDLBP,SRPRB,SLC50A1,GORASP2,EDEM2,SLC39A7,RAB3D,SYNGR2,PARM1,F…
Trabd	0.56649	0.000710636	0.434922	0.0593088				GO:CC	vesicle	GO:0031982	0.00152037	2.81805	2077	91	24	21016	KDELR3,ZG16,CALR,PDIA3,TMED9,SEC61A1,SEC24D,RPN1,SEC16A,LMAN1,ERGIC1,F2RL1,SCAMP1,TPCN1,FGFR3,APPL2,EHD4,ENTPD4,SAR1A,RAB3D,SYNGR2,PARM1,PPIB,TMED3
Xbp1	0.402318	0.00583294	0.499399	0.0593364				GO:CC	intracellular organelle	GO:0043229	0.00575551	2.23992	12510	91	73	21016	ZFP467,KDELR3,TXNDC5,KLF4,SCIN,UGGT1,TDRD7,MORF4L2,GMPPB,RRBP1,SIDT1,ZG16,DNAJB11,CALR,SERP1,GGCX,XBP1,PDIA3,TTC39A,TMED9,SEC61A1,SEC24D,CREB3L1,RPN1,CBFA2T3,SEC16A,LMAN1,ERGIC1,CSRP1,F2RL1,RFC1,SCAMP1,RPN2,FAM174B,SSR3,OSTC,ARFIP2,KRTCAP2,TPCN1,TFCP2L1,CHST4,GALNT10,WARS,FGFR3,APPL2,TMEM214,CAPN8,SSR2,TNK2,PDIA5,EHD4,ENTPD4,PTGER4,SAR1A,SLC39A11,HDLBP,SRPRB,SLC50A1,GORASP2,EDEM2,SLC39A7,RAB3D,SY…
Slc7a4	-0.471292	0.00468137	-0.637922	0.0700099				GO:CC	organelle	GO:0043226	0.00685328	2.1641	12827	91	74	21016	ZFP467,KDELR3,TXNDC5,KLF4,SCIN,UGGT1,TDRD7,MORF4L2,GMPPB,RRBP1,SIDT1,ZG16,DNAJB11,CALR,SERP1,GGCX,XBP1,PDIA3,TTC39A,TMED9,SEC61A1,SEC24D,CREB3L1,RPN1,CBFA2T3,SEC16A,LMAN1,ERGIC1,CSRP1,F2RL1,BCAS1,RFC1,SCAMP1,RPN2,FAM174B,SSR3,OSTC,ARFIP2,KRTCAP2,TPCN1,TFCP2L1,CHST4,GALNT10,WARS,FGFR3,APPL2,TMEM214,CAPN8,SSR2,TNK2,PDIA5,EHD4,ENTPD4,PTGER4,SAR1A,SLC39A11,HDLBP,SRPRB,SLC50A1,GORASP2,EDEM2,SLC39A7,RA…
Pdia3	0.522215	0.000723382	0.557439	0.0704379				GO:CC	endoplasmic reticulum quality control compartment	GO:0044322	0.00750453	2.12468	14	91	3	21016	CALR,EDEM2,SEC61B
Slc12a8	0.802249	2.13e-07	0.730825	0.0726215				GO:CC	membrane-bounded organelle	GO:0043227	0.00824155	2.08399	11812	91	70	21016	ZFP467,KDELR3,TXNDC5,KLF4,UGGT1,TDRD7,MORF4L2,GMPPB,RRBP1,SIDT1,ZG16,DNAJB11,CALR,SERP1,GGCX,XBP1,PDIA3,TMED9,SEC61A1,SEC24D,CREB3L1,RPN1,CBFA2T3,SEC16A,LMAN1,ERGIC1,CSRP1,F2RL1,RFC1,SCAMP1,RPN2,FAM174B,SSR3,OSTC,ARFIP2,KRTCAP2,TPCN1,TFCP2L1,CHST4,GALNT10,WARS,FGFR3,APPL2,TMEM214,CAPN8,SSR2,TNK2,PDIA5,EHD4,ENTPD4,PTGER4,SAR1A,SLC39A11,HDLBP,SRPRB,SLC50A1,GORASP2,EDEM2,SLC39A7,RAB3D,SYNGR2,PARM1,F…
Ttc39a	0.503172	0.000911472	0.648662	0.0860865				GO:CC	endoplasmic reticulum-Golgi intermediate compartment membrane	GO:0033116	0.00969379	2.01351	43	91	4	21016	TMED9,LMAN1,ERGIC1,TMED3
Tmed9	0.735701	2.02e-06	0.448419	0.0865422				GO:CC	membrane	GO:0016020	0.0101597	1.99312	10122	91	63	21016	KDELR3,SCIN,MORF4L2,RRBP1,SIDT1,ZG16,CALR,SERP1,GGCX,XBP1,SLC7A4,PDIA3,SLC12A8,TMED9,SEC61A1,SEC24D,LAMC2,CREB3L1,RPN1,TSPAN13,CBFA2T3,SEC16A,LMAN1,ERGIC1,F2RL1,SCAMP1,RPN2,GPR20,FAM174B,SSR3,OSTC,ARFIP2,KRTCAP2,TPCN1,TFCP2L1,CHST4,GALNT10,SLC22A23,FGFR3,APPL2,TMEM214,SSR2,TNK2,EHD4,ENTPD4,PTGER4,SAR1A,SLC39A11,SRPRB,SLC50A1,GORASP2,EDEM2,SLC39A7,RAB3D,RASD2,SYNGR2,PARM1,SEC61B,LRRC26,FXYD3,OST4,…
Sec61a1	0.65713	1.62e-07	0.431486	0.088373				GO:CC	coated vesicle membrane	GO:0030662	0.0128377	1.89151	91	91	5	21016	KDELR3,SEC24D,SEC16A,SAR1A,TMED3
Sec24d	0.621204	0.000122331	0.619393	0.0953518				GO:CC	transport vesicle	GO:0030133	0.0132591	1.87749	390	91	9	21016	CALR,TMED9,SEC24D,SEC16A,SCAMP1,FGFR3,SAR1A,RAB3D,SYNGR2
Lamc2	-0.855269	5.03e-08	-0.401203	0.0976348				GO:CC	cytoplasmic vesicle membrane	GO:0030659	0.0137394	1.86203	489	91	10	21016	KDELR3,ZG16,SEC61A1,SEC24D,SEC16A,SCAMP1,APPL2,SAR1A,SYNGR2,TMED3
Creb3l1	0.683567	3.77e-05	0.623784	0.106667				GO:CC	vesicle membrane	GO:0012506	0.0162341	1.78957	833	91	13	21016	KDELR3,ZG16,SEC61A1,SEC24D,SEC16A,SCAMP1,TPCN1,APPL2,EHD4,SAR1A,SYNGR2,PARM1,TMED3
Ick	-0.516176	0.00522669	-0.399438	0.106765				GO:CC	endoplasmic reticulum-Golgi intermediate compartment	GO:0005793	0.0192147	1.71637	99	91	5	21016	UGGT1,TMED9,LMAN1,ERGIC1,TMED3
Rpn1	0.656412	9.26e-06	0.465193	0.109365				GO:CC	rough endoplasmic reticulum	GO:0005791	0.0254178	1.59486	105	91	5	21016	SEC61A1,RPN1,RPN2,SRPRB,SEC61B
Tspan13	0.838685	2.12e-08	0.627822	0.112854				GO:CC	zymogen granule	GO:0042588	0.0309628	1.50916	22	91	3	21016	ZG16,SCAMP1,RAB3D
Cbfa2t3	0.694777	5.73e-05	0.692104	0.114779				KEGG	Protein processing in endoplasmic reticulum	KEGG:04141	4.35007e-17	16.3615	171	42	17	8790	TXNDC5,UGGT1,RRBP1,DNAJB11,CALR,XBP1,PDIA3,SEC61A1,SEC24D,RPN1,LMAN1,RPN2,SSR3,SSR2,SAR1A,EDEM2,SEC61B
Sec16a	0.372145	0.00975652	0.409561	0.119455				KEGG	Amino sugar and nucleotide sugar metabolism	KEGG:00520	0.00628099	2.20197	50	42	4	8790	GMPPB,GFPT1,GMDS,GALE
Lman1	0.697629	1.11e-05	0.480752	0.119554				KEGG	Protein export	KEGG:03060	0.0217206	1.66313	28	42	3	8790	SEC61A1,SRPRB,SEC61B
Ergic1	0.598962	5.99e-06	0.442112	0.125946				REAC	Asparagine N-linked glycosylation	REAC:R-MMU-446203	5.98962e-06	5.2226	248	34	10	8631	KDELR3,CALR,PDIA3,TMED9,SEC24D,SEC16A,LMAN1,GFPT1,GMDS,TMED3
Csrp1	0.635355	1.44e-05	0.567107	0.12661				REAC	ER to Golgi Anterograde Transport	REAC:R-MMU-199977	0.00364981	2.43773	138	34	6	8631	KDELR3,TMED9,SEC24D,SEC16A,LMAN1,TMED3
F2rl1	-0.67438	0.00583536	-0.440565	0.143791				REAC	Transport to the Golgi and subsequent modification	REAC:R-MMU-948021	0.0100682	1.99705	165	34	6	8631	KDELR3,TMED9,SEC24D,SEC16A,LMAN1,TMED3
Bcas1	-0.835308	0.00130684	-0.635713	0.162099				TF	Factor: XBP-1; motif: WNNGMCACGTC; match class: 1	TF:M01770_1	1.067e-09	8.97183	3873	94	47	21836	KDELR3,TXNDC5,SCIN,RASEF,SRM,MORF4L2,GMPPB,RRBP1,SIDT1,TARS,SERP1,XBP1,SLC7A4,PDIA3,SLC12A8,SEC61A1,SEC24D,CREB3L1,RPN1,SEC16A,LMAN1,F2RL1,SCAMP1,RPN2,SSR3,ARFIP2,TPCN1,TFCP2L1,GALNT10,GFPT1,FGFR3,CAPN8,SSR2,EHD4,ENTPD4,SRPRB,GORASP2,SLC39A7,RASD2,SEC61B,LRRC26,CGREF1,PPIB,IFT20,OST4,GUK1,TMED3
Rfc1	0.534887	0.000425195	0.387312	0.165372				TF	Factor: XBP-1; motif: WNNGMCACGTC	TF:M01770	8.87446e-08	7.05186	10562	94	76	21836	KDELR3,TXNDC5,SCIN,RASEF,SRM,MORF4L2,GMPPB,RRBP1,SIDT1,DNAJB11,TARS,CALR,SERP1,GGCX,TRABD,XBP1,SLC7A4,PDIA3,SLC12A8,TTC39A,TMED9,SEC61A1,SEC24D,CREB3L1,RPN1,TSPAN13,CBFA2T3,SEC16A,LMAN1,CSRP1,F2RL1,RFC1,SCAMP1,RPN2,SSR3,OSTC,ARFIP2,KRTCAP2,TPCN1,TFCP2L1,GALNT10,GFPT1,FGFR3,CAPN8,SSR2,TNK2,PDIA5,EHD4,ENTPD4,SAR1A,SLC39A11,HDLBP,SRPRB,SLC50A1,GORASP2,GMDS,EDEM2,SLC39A7,RASD2,SYNGR2,DAP,PARM1,FOXA3,…
Scamp1	-0.553643	0.00285499	-0.429315	0.16909				TF	Factor: E2F-3; motif: GGCGGGN	TF:M02089	1.54004e-05	4.81247	11268	94	75	21836	ZFP467,KDELR3,TXNDC5,KLF4,SCIN,RASEF,UGGT1,SRM,MORF4L2,GMPPB,RRBP1,SIDT1,TARS,CALR,SERP1,GGCX,TRABD,XBP1,PDIA3,SLC12A8,TTC39A,SEC61A1,SEC24D,LAMC2,CREB3L1,RPN1,TSPAN13,CBFA2T3,SEC16A,LMAN1,ERGIC1,CSRP1,BCAS1,RFC1,SCAMP1,RPN2,GPR20,FAM174B,SSR3,OSTC,ARFIP2,KRTCAP2,TPCN1,TFCP2L1,CHST4,GALNT10,SLC22A23,GFPT1,FGFR3,APPL2,SSR2,TNK2,PDIA5,EHD4,PTGER4,SAR1A,SLC39A11,HDLBP,GMDS,EDEM2,SLC39A7,RAB3D,RASD2,…
Rpn2	0.48297	0.000538375	0.374829	0.169095				TF	Factor: ZF5; motif: GSGCGCGR; match class: 1	TF:M00716_1	4.49108e-05	4.34765	12032	94	77	21836	ZFP467,KDELR3,TXNDC5,KLF4,SCIN,RASEF,SRM,MORF4L2,GMPPB,RRBP1,SIDT1,DNAJB11,TARS,CALR,SERP1,TRABD,XBP1,PDIA3,TTC39A,TMED9,SEC61A1,SEC24D,LAMC2,CREB3L1,RPN1,TSPAN13,CBFA2T3,SEC16A,LMAN1,ERGIC1,F2RL1,RFC1,SCAMP1,RPN2,GPR20,FAM174B,SSR3,OSTC,ARFIP2,KRTCAP2,TPCN1,TFCP2L1,GALNT10,WARS,SLC22A23,GFPT1,FGFR3,APPL2,TNK2,PDIA5,EHD4,ENTPD4,PTGER4,SAR1A,SLC39A11,HDLBP,SRPRB,SLC50A1,GORASP2,GMDS,EDEM2,SLC39A7,…
Gpr20	0.903996	4.65e-06	0.672407	0.172414				TF	Factor: E2F-1; motif: GNGGGCGGGRMN	TF:M10209	7.90637e-05	4.10202	14228	94	84	21836	ZFP467,KDELR3,TXNDC5,KLF4,SCIN,RASEF,UGGT1,SRM,MORF4L2,GMPPB,RRBP1,SIDT1,TARS,CALR,SERP1,GGCX,TRABD,XBP1,SLC7A4,PDIA3,SLC12A8,TTC39A,SEC61A1,SEC24D,LAMC2,CREB3L1,RPN1,TSPAN13,CBFA2T3,SEC16A,LMAN1,ERGIC1,CSRP1,F2RL1,BCAS1,RFC1,SCAMP1,RPN2,GPR20,FAM174B,SSR3,OSTC,ARFIP2,KRTCAP2,TPCN1,TFCP2L1,CHST4,GALNT10,WARS,SLC22A23,GFPT1,FGFR3,APPL2,SSR2,TNK2,PDIA5,EHD4,ENTPD4,PTGER4,SAR1A,SLC39A11,HDLBP,SLC50A…
Fam174b	0.485253	0.00200392	0.465852	0.179283				TF	Factor: Sp1; motif: NGGGGCGGGGN	TF:M07395	0.000763589	3.11714	9122	94	63	21836	ZFP467,KDELR3,TXNDC5,KLF4,UGGT1,SRM,MORF4L2,GMPPB,RRBP1,TARS,CALR,SERP1,GGCX,TRABD,SLC7A4,SLC12A8,TTC39A,SEC24D,CREB3L1,RPN1,TSPAN13,CBFA2T3,SEC16A,LMAN1,ERGIC1,CSRP1,F2RL1,BCAS1,RFC1,SCAMP1,RPN2,GPR20,FAM174B,SSR3,OSTC,KRTCAP2,TPCN1,TFCP2L1,GALNT10,SLC22A23,GFPT1,FGFR3,APPL2,TNK2,ENTPD4,PTGER4,SAR1A,SLC39A11,HDLBP,GMDS,SLC39A7,RAB3D,RASD2,SYNGR2,DAP,FOXA3,CDK5RAP3,SEC61B,LRRC26,PPIB,IFT20,GALE,T…
Ssr3	0.34756	0.00872791	0.470991	0.187772				TF	Factor: E2F-1; motif: GNGGGCGGGRMN; match class: 1	TF:M10209_1	0.000912294	3.03987	10601	94	69	21836	ZFP467,KDELR3,TXNDC5,KLF4,SCIN,RASEF,UGGT1,SRM,MORF4L2,GMPPB,RRBP1,TARS,CALR,GGCX,TRABD,XBP1,SLC7A4,PDIA3,SLC12A8,TTC39A,SEC61A1,SEC24D,CREB3L1,RPN1,TSPAN13,CBFA2T3,SEC16A,LMAN1,ERGIC1,F2RL1,RFC1,SCAMP1,RPN2,GPR20,FAM174B,SSR3,OSTC,ARFIP2,KRTCAP2,TPCN1,GALNT10,SLC22A23,GFPT1,FGFR3,APPL2,SSR2,TNK2,PDIA5,EHD4,ENTPD4,PTGER4,SAR1A,SLC39A11,HDLBP,SLC50A1,GMDS,EDEM2,SLC39A7,RAB3D,RASD2,SYNGR2,DAP,FOXA3…
Ostc	0.715574	1.34e-05	0.456647	0.196418				TF	Factor: GMEB1; motif: NGNNCRACGTYGTYNN; match class: 1	TF:M02865_1	0.00110439	2.95688	1609	94	22	21836	RASEF,MORF4L2,RRBP1,SERP1,TMED9,F2RL1,RPN2,SSR3,ARFIP2,KRTCAP2,GALNT10,GFPT1,SSR2,ENTPD4,GORASP2,RAB3D,RASD2,CDK5RAP3,SEC61B,LRRC26,CGREF1,GALE
Arfip2	0.572638	0.000147892	0.307783	0.196614				TF	Factor: ZF5; motif: GYCGCGCARNGCNN	TF:M02933	0.00136345	2.86536	9484	94	64	21836	KDELR3,TXNDC5,KLF4,SCIN,RASEF,SRM,GMPPB,RRBP1,SIDT1,TARS,SERP1,TRABD,XBP1,PDIA3,TTC39A,TMED9,SEC61A1,SEC24D,LAMC2,CREB3L1,RPN1,TSPAN13,CBFA2T3,SEC16A,LMAN1,ERGIC1,RFC1,SCAMP1,RPN2,FAM174B,SSR3,ARFIP2,TPCN1,GALNT10,WARS,SLC22A23,GFPT1,FGFR3,APPL2,TNK2,PDIA5,ENTPD4,PTGER4,HDLBP,SLC50A1,GORASP2,GMDS,SLC39A7,RAB3D,RASD2,SYNGR2,DAP,PARM1,FOXA3,CDK5RAP3,SEC61B,LRRC26,CGREF1,PPIB,IFT20,OST4,GALE,GUK1,TM…
Spink4	2.33683	2.33e-17	0.636475	0.203585				TF	Factor: Sp1; motif: GGGGCGGGGC	TF:M00931	0.00205139	2.68795	8654	94	60	21836	ZFP467,KDELR3,KLF4,RASEF,SRM,MORF4L2,GMPPB,RRBP1,TARS,CALR,SERP1,GGCX,TRABD,XBP1,SLC12A8,TTC39A,SEC24D,CREB3L1,RPN1,TSPAN13,CBFA2T3,SEC16A,LMAN1,ERGIC1,CSRP1,BCAS1,RFC1,SCAMP1,GPR20,FAM174B,SSR3,OSTC,TPCN1,TFCP2L1,GALNT10,SLC22A23,GFPT1,FGFR3,APPL2,TNK2,PTGER4,SAR1A,SLC39A11,HDLBP,GMDS,EDEM2,SLC39A7,RAB3D,RASD2,SYNGR2,DAP,FOXA3,CDK5RAP3,SEC61B,LRRC26,PPIB,IFT20,GALE,GUK1,TMED3
Krtcap2	1.05535	4e-11	0.37251	0.203856				TF	Factor: DEC1; motif: CNCACRTGASC	TF:M03572	0.00273957	2.56232	6771	94	51	21836	TXNDC5,KLF4,RASEF,UGGT1,SRM,MORF4L2,GMPPB,RRBP1,ZG16,TARS,CALR,TRABD,XBP1,SLC7A4,PDIA3,SLC12A8,TTC39A,TMED9,SEC61A1,CREB3L1,RPN1,SEC16A,F2RL1,SCAMP1,RPN2,OSTC,ARFIP2,KRTCAP2,TFCP2L1,CHST4,GFPT1,TMEM214,SSR2,TNK2,ENTPD4,SAR1A,SLC39A11,HDLBP,SLC50A1,GORASP2,GMDS,EDEM2,RAB3D,CDK5RAP3,SEC61B,CGREF1,IFT20,OST4,GALE,GUK1,TMED3
Tpcn1	-0.644897	7.66e-05	-0.467971	0.207155				TF	Factor: E2F; motif: GGCGSG	TF:M00803	0.00307106	2.51271	10391	94	67	21836	ZFP467,KDELR3,TXNDC5,KLF4,RASEF,UGGT1,SRM,GMPPB,RRBP1,SIDT1,DNAJB11,TARS,SERP1,TRABD,XBP1,PDIA3,TTC39A,SEC61A1,SEC24D,LAMC2,CREB3L1,RPN1,TSPAN13,CBFA2T3,SEC16A,ERGIC1,RFC1,SCAMP1,RPN2,FAM174B,SSR3,OSTC,ARFIP2,KRTCAP2,TPCN1,GALNT10,WARS,SLC22A23,GFPT1,FGFR3,APPL2,TNK2,PDIA5,EHD4,ENTPD4,SAR1A,HDLBP,SRPRB,SLC50A1,GORASP2,GMDS,EDEM2,SLC39A7,RAB3D,RASD2,SYNGR2,DAP,PARM1,FOXA3,CDK5RAP3,LRRC26,CGREF1,PP…
Tfcp2l1	-0.961355	5.45e-05	-0.485275	0.212357				TF	Factor: FOXN4; motif: NNWANNCGWMCGCGTCNNNNMT; match class: 1	TF:M04662_1	0.00386519	2.41283	12768	94	76	21836	ZFP467,KDELR3,TXNDC5,KLF4,SCIN,RASEF,UGGT1,TDRD7,SRM,MORF4L2,GMPPB,RRBP1,SIDT1,DNAJB11,TARS,CALR,SERP1,TRABD,XBP1,SLC7A4,PDIA3,TTC39A,TMED9,SEC61A1,SEC24D,CREB3L1,RPN1,TSPAN13,CBFA2T3,SEC16A,LMAN1,ERGIC1,F2RL1,RFC1,SCAMP1,RPN2,GPR20,FAM174B,SSR3,OSTC,ARFIP2,KRTCAP2,TPCN1,TFCP2L1,GALNT10,SLC22A23,GFPT1,FGFR3,SSR2,TNK2,PDIA5,EHD4,PTGER4,SAR1A,SLC39A11,HDLBP,SRPRB,SLC50A1,GORASP2,GMDS,EDEM2,SLC39A7,…
Chst4	0.578611	0.00189808	0.523457	0.213286				TF	Factor: BEN; motif: CAGCGRNV	TF:M01240	0.00679119	2.16805	16234	94	87	21836	ZFP467,KDELR3,TXNDC5,KLF4,SCIN,RASEF,UGGT1,SRM,MORF4L2,GMPPB,RRBP1,SIDT1,ZG16,DNAJB11,TARS,CALR,SERP1,TRABD,XBP1,SLC7A4,PDIA3,SLC12A8,TTC39A,TMED9,SEC61A1,SEC24D,LAMC2,CREB3L1,RPN1,TSPAN13,CBFA2T3,SEC16A,ERGIC1,CSRP1,F2RL1,BCAS1,RFC1,SCAMP1,RPN2,GPR20,FAM174B,SSR3,OSTC,ARFIP2,KRTCAP2,TPCN1,TFCP2L1,CHST4,GALNT10,WARS,SLC22A23,GFPT1,FGFR3,APPL2,CAPN8,SSR2,TNK2,EHD4,ENTPD4,PTGER4,SAR1A,SLC39A11,HDLB…
Galnt10	0.407087	0.0031242	0.426936	0.230315				TF	Factor: Sp1; motif: NNGGGGCGGGGNN	TF:M00932	0.0070663	2.15081	8939	94	60	21836	ZFP467,KDELR3,KLF4,RASEF,UGGT1,SRM,MORF4L2,GMPPB,RRBP1,TARS,CALR,SERP1,GGCX,TRABD,SLC12A8,TTC39A,SEC24D,CREB3L1,RPN1,TSPAN13,CBFA2T3,SEC16A,LMAN1,ERGIC1,CSRP1,BCAS1,RFC1,SCAMP1,GPR20,FAM174B,OSTC,TPCN1,TFCP2L1,GALNT10,SLC22A23,GFPT1,FGFR3,APPL2,TNK2,PTGER4,SAR1A,SLC39A11,HDLBP,GMDS,EDEM2,SLC39A7,RAB3D,RASD2,SYNGR2,DAP,FOXA3,CDK5RAP3,SEC61B,LRRC26,PPIB,IFT20,OST4,GALE,GUK1,TMED3
Wars	0.47494	0.00105877	0.378208	0.248374				TF	Factor: Pax-5; motif: BCNNNRNGCANBGNTGNRTAGCSGCHNB	TF:M00143	0.00722293	2.14129	10845	94	68	21836	ZFP467,KDELR3,TXNDC5,KLF4,SCIN,UGGT1,TDRD7,SRM,MORF4L2,RRBP1,DNAJB11,TARS,SERP1,GGCX,TRABD,XBP1,SLC7A4,PDIA3,SLC12A8,TMED9,SEC61A1,SEC24D,LAMC2,CREB3L1,TSPAN13,CBFA2T3,SEC16A,LMAN1,CSRP1,BCAS1,RFC1,SCAMP1,GPR20,SSR3,OSTC,ARFIP2,SPINK4,TPCN1,TFCP2L1,SLC22A23,FGFR3,APPL2,CAPN8,TNK2,EHD4,PTGER4,SAR1A,SLC39A11,HDLBP,SRPRB,SLC50A1,GMDS,SLC39A7,RAB3D,RASD2,SYNGR2,DAP,CDK5RAP3,SEC61B,LRRC26,4930404N11RI…
Slc22a23	-0.638752	0.00999985	-0.276251	0.256324				TF	Factor: GKLF; motif: GCCMCRCCCNNN	TF:M01588	0.00752053	2.12375	7840	94	55	21836	ZFP467,KDELR3,TXNDC5,KLF4,SCIN,UGGT1,SRM,MORF4L2,GMPPB,RRBP1,TARS,GGCX,TRABD,PDIA3,SLC12A8,TTC39A,SEC24D,CREB3L1,RPN1,TSPAN13,SEC16A,LMAN1,ERGIC1,CSRP1,F2RL1,RFC1,FAM174B,OSTC,TPCN1,TFCP2L1,WARS,SLC22A23,GFPT1,FGFR3,APPL2,CAPN8,TNK2,PDIA5,PTGER4,SAR1A,SLC39A11,HDLBP,GMDS,SLC39A7,RAB3D,RASD2,SYNGR2,DAP,FOXA3,CDK5RAP3,LRRC26,FXYD3,PPIB,IFT20,TPSG1
Gfpt1	-0.529192	0.00037511	-0.358153	0.290639				TF	Factor: GKLF; motif: WGGGYGKGGCCN	TF:M09692	0.00831953	2.0799	8978	94	60	21836	ZFP467,KDELR3,TXNDC5,KLF4,SCIN,UGGT1,SRM,MORF4L2,GMPPB,RRBP1,TARS,GGCX,TRABD,XBP1,PDIA3,SLC12A8,TTC39A,SEC24D,LAMC2,CREB3L1,RPN1,TSPAN13,SEC16A,LMAN1,ERGIC1,CSRP1,F2RL1,RFC1,FAM174B,OSTC,TPCN1,TFCP2L1,WARS,SLC22A23,GFPT1,FGFR3,APPL2,CAPN8,TNK2,PDIA5,PTGER4,SAR1A,SLC39A11,HDLBP,GMDS,EDEM2,SLC39A7,RAB3D,RASD2,SYNGR2,DAP,FOXA3,CDK5RAP3,LRRC26,FXYD3,PPIB,IFT20,OST4,TPSG1,GUK1
Fgfr3	-0.723988	0.000993964	-0.547684	0.303913				TF	Factor: Sp1; motif: GGGGCGGGGT	TF:M00008	0.00995517	2.00195	8345	94	57	21836	ZFP467,KDELR3,TXNDC5,KLF4,RASEF,SRM,GMPPB,RRBP1,CALR,SERP1,TRABD,XBP1,SLC12A8,TTC39A,SEC24D,RPN1,TSPAN13,CBFA2T3,SEC16A,LMAN1,ERGIC1,CSRP1,F2RL1,BCAS1,RFC1,SCAMP1,GPR20,ARFIP2,KRTCAP2,TPCN1,TFCP2L1,GALNT10,SLC22A23,GFPT1,SSR2,TNK2,PDIA5,EHD4,PTGER4,SAR1A,SLC39A11,SRPRB,GMDS,EDEM2,SLC39A7,RAB3D,RASD2,SYNGR2,DAP,FOXA3,CDK5RAP3,PPIB,IFT20,OST4,GALE,GUK1,TMED3
Appl2	-0.724591	5.22e-06	-0.515635	0.308754				TF	Factor: FOXN4; motif: NNWANNCGWMCGCGTCNNNNMT	TF:M04662	0.0108211	1.96573	16009	94	86	21836	ZFP467,KDELR3,TXNDC5,KLF4,SCIN,RASEF,UGGT1,TDRD7,SRM,MORF4L2,GMPPB,RRBP1,SIDT1,DNAJB11,TARS,CALR,SERP1,GGCX,TRABD,XBP1,SLC7A4,PDIA3,SLC12A8,TTC39A,TMED9,SEC61A1,SEC24D,LAMC2,CREB3L1,RPN1,TSPAN13,CBFA2T3,SEC16A,LMAN1,ERGIC1,F2RL1,BCAS1,RFC1,SCAMP1,RPN2,GPR20,FAM174B,SSR3,OSTC,ARFIP2,KRTCAP2,TPCN1,TFCP2L1,GALNT10,WARS,SLC22A23,GFPT1,FGFR3,CAPN8,SSR2,TNK2,PDIA5,EHD4,ENTPD4,PTGER4,SAR1A,SLC39A11,HDLB…
Tmem214	0.393405	0.00452802	0.298456	0.327904				TF	Factor: BEN; motif: CAGCGRNV; match class: 1	TF:M01240_1	0.011637	1.93416	11980	94	72	21836	ZFP467,KDELR3,TXNDC5,SCIN,UGGT1,SRM,MORF4L2,GMPPB,RRBP1,SIDT1,ZG16,DNAJB11,CALR,SERP1,TRABD,XBP1,SLC7A4,PDIA3,TTC39A,TMED9,SEC24D,LAMC2,CREB3L1,RPN1,TSPAN13,CBFA2T3,SEC16A,ERGIC1,F2RL1,BCAS1,SCAMP1,GPR20,FAM174B,SSR3,OSTC,ARFIP2,KRTCAP2,TPCN1,TFCP2L1,GALNT10,SLC22A23,GFPT1,FGFR3,APPL2,SSR2,TNK2,EHD4,ENTPD4,PTGER4,SAR1A,SLC39A11,HDLBP,SRPRB,SLC50A1,GORASP2,GMDS,SLC39A7,RAB3D,RASD2,DAP,PARM1,FOXA3,…
Capn8	-0.898008	0.000146591	-0.502426	0.38211				TF	Factor: ZF5; motif: GSGCGCGR	TF:M00716	0.0145409	1.83741	14821	94	82	21836	ZFP467,KDELR3,TXNDC5,KLF4,SCIN,RASEF,SRM,MORF4L2,GMPPB,RRBP1,SIDT1,DNAJB11,TARS,CALR,SERP1,GGCX,TRABD,XBP1,SLC7A4,PDIA3,SLC12A8,TTC39A,TMED9,SEC61A1,SEC24D,LAMC2,CREB3L1,RPN1,TSPAN13,CBFA2T3,SEC16A,LMAN1,ERGIC1,F2RL1,RFC1,SCAMP1,RPN2,GPR20,FAM174B,SSR3,OSTC,ARFIP2,KRTCAP2,TPCN1,TFCP2L1,GALNT10,WARS,SLC22A23,GFPT1,FGFR3,APPL2,SSR2,TNK2,PDIA5,EHD4,ENTPD4,PTGER4,SAR1A,SLC39A11,HDLBP,SRPRB,SLC50A1,GO…
Ssr2	0.791328	3.8e-08	0.252066	0.397472				TF	Factor: CTCF; motif: NAGGGGGCGCNNKNNNN	TF:M08995	0.0198578	1.70207	14310	94	80	21836	ZFP467,KDELR3,TXNDC5,KLF4,SCIN,RASEF,UGGT1,TDRD7,SRM,MORF4L2,GMPPB,RRBP1,SIDT1,DNAJB11,CALR,SERP1,GGCX,TRABD,XBP1,SLC7A4,PDIA3,SLC12A8,TTC39A,TMED9,SEC61A1,SEC24D,LAMC2,CREB3L1,RPN1,TSPAN13,CBFA2T3,SEC16A,ERGIC1,CSRP1,F2RL1,BCAS1,SCAMP1,RPN2,GPR20,SSR3,OSTC,ARFIP2,SPINK4,KRTCAP2,TPCN1,TFCP2L1,GALNT10,WARS,SLC22A23,GFPT1,FGFR3,APPL2,TNK2,PDIA5,EHD4,ENTPD4,PTGER4,SAR1A,SLC39A11,HDLBP,SLC50A1,GORASP…
Tnk2	0.449574	0.00399726	0.299658	0.399228				TF	Factor: Sp1; motif: NGGGGGCGGGGYN	TF:M00196	0.0240361	1.61914	8784	94	58	21836	ZFP467,KDELR3,KLF4,RASEF,SRM,MORF4L2,GMPPB,RRBP1,TARS,CALR,SERP1,GGCX,TRABD,SLC7A4,SLC12A8,TTC39A,SEC24D,CREB3L1,RPN1,TSPAN13,CBFA2T3,SEC16A,LMAN1,ERGIC1,CSRP1,BCAS1,RFC1,SCAMP1,GPR20,FAM174B,OSTC,TPCN1,TFCP2L1,GALNT10,SLC22A23,GFPT1,FGFR3,APPL2,TNK2,PTGER4,SAR1A,SLC39A11,HDLBP,GMDS,EDEM2,SLC39A7,RAB3D,RASD2,SYNGR2,DAP,FOXA3,CDK5RAP3,SEC61B,PPIB,IFT20,GALE,GUK1,TMED3
Pdia5	0.684498	1.27e-06	0.381418	0.403682				TF	Factor: ZF5; motif: NRNGNGCGCGCWN; match class: 1	TF:M00333_1	0.0267123	1.57329	11181	94	68	21836	ZFP467,KDELR3,TXNDC5,KLF4,SCIN,UGGT1,SRM,MORF4L2,GMPPB,RRBP1,SIDT1,DNAJB11,TARS,CALR,SERP1,TRABD,XBP1,PDIA3,SLC12A8,TTC39A,TMED9,SEC61A1,SEC24D,LAMC2,CREB3L1,TSPAN13,CBFA2T3,SEC16A,LMAN1,F2RL1,BCAS1,RFC1,SCAMP1,RPN2,FAM174B,SSR3,OSTC,ARFIP2,TPCN1,TFCP2L1,GALNT10,SLC22A23,GFPT1,FGFR3,APPL2,TNK2,PDIA5,EHD4,ENTPD4,PTGER4,HDLBP,GMDS,EDEM2,SLC39A7,RAB3D,RASD2,SYNGR2,DAP,PARM1,FOXA3,CDK5RAP3,SEC61B,LRR…
Ehd4	0.627661	4.21e-06	0.311116	0.424016				TF	Factor: WT1; motif: CGCCCCCNCN	TF:M02036	0.0284896	1.54531	7505	94	52	21836	ZFP467,TXNDC5,KLF4,UGGT1,SRM,MORF4L2,RRBP1,SIDT1,CALR,TRABD,XBP1,PDIA3,TTC39A,TMED9,SEC24D,LAMC2,CREB3L1,RPN1,CBFA2T3,SEC16A,ERGIC1,F2RL1,GPR20,SSR3,ARFIP2,KRTCAP2,GALNT10,WARS,SLC22A23,GFPT1,FGFR3,APPL2,TNK2,EHD4,ENTPD4,PTGER4,SAR1A,HDLBP,GORASP2,GMDS,SLC39A7,RAB3D,RASD2,SYNGR2,PARM1,FOXA3,CDK5RAP3,SEC61B,FXYD3,PPIB,IFT20,TMED3
Entpd4	0.441291	0.00173319	0.274209	0.431758				TF	Factor: E2F-3; motif: GGCGGGN; match class: 1	TF:M02089_1	0.0290892	1.53627	6875	94	49	21836	ZFP467,KDELR3,TXNDC5,KLF4,RASEF,SRM,MORF4L2,GMPPB,RRBP1,TARS,CALR,GGCX,TRABD,XBP1,PDIA3,SLC12A8,TTC39A,SEC24D,RPN1,TSPAN13,CBFA2T3,SEC16A,LMAN1,ERGIC1,RFC1,GPR20,FAM174B,SSR3,KRTCAP2,TPCN1,GALNT10,SLC22A23,FGFR3,SSR2,TNK2,PDIA5,EHD4,PTGER4,SAR1A,HDLBP,GMDS,SLC39A7,RAB3D,RASD2,SYNGR2,DAP,FOXA3,CDK5RAP3,PPIB
Ptger4	-0.534521	0.00371201	-0.27907	0.433795				TF	Factor: ATF6; motif: TGACGTGG	TF:M00483	0.0292635	1.53367	2594	94	26	21836	KDELR3,TXNDC5,RASEF,SRM,MORF4L2,GMPPB,RRBP1,SIDT1,SERP1,SLC7A4,SLC12A8,SEC61A1,SEC24D,RPN1,TSPAN13,RFC1,SSR3,ARFIP2,KRTCAP2,TPCN1,SSR2,ENTPD4,EDEM2,SEC61B,IFT20,GUK1
Sar1a	0.344383	0.00797773	0.21009	0.448493				TF	Factor: c-Myc:Max; motif: GCCAYGYGSN	TF:M00322	0.0345811	1.46116	7338	94	51	21836	TXNDC5,KLF4,SCIN,RASEF,SRM,MORF4L2,GMPPB,DNAJB11,TARS,CALR,SERP1,TRABD,PDIA3,SLC12A8,TTC39A,SEC61A1,SEC24D,CREB3L1,RPN1,TSPAN13,CBFA2T3,LMAN1,ERGIC1,RFC1,SCAMP1,RPN2,FAM174B,OSTC,ARFIP2,KRTCAP2,GALNT10,SLC22A23,GFPT1,FGFR3,SSR2,PDIA5,ENTPD4,PTGER4,SAR1A,SLC39A11,HDLBP,GMDS,SLC39A7,RAB3D,RASD2,SYNGR2,SEC61B,4930404N11RIK,CGREF1,PPIB,GUK1
Slc39a11	0.506569	0.000224219	0.297804	0.452896				TF	Factor: ZF5; motif: NRNGNGCGCGCWN	TF:M00333	0.0362479	1.44072	14469	94	80	21836	ZFP467,KDELR3,TXNDC5,KLF4,SCIN,RASEF,UGGT1,TDRD7,SRM,MORF4L2,GMPPB,RRBP1,SIDT1,DNAJB11,TARS,CALR,SERP1,GGCX,TRABD,XBP1,SLC7A4,PDIA3,SLC12A8,TTC39A,TMED9,SEC61A1,SEC24D,LAMC2,CREB3L1,TSPAN13,CBFA2T3,SEC16A,LMAN1,ERGIC1,F2RL1,BCAS1,RFC1,SCAMP1,RPN2,GPR20,FAM174B,SSR3,OSTC,ARFIP2,KRTCAP2,TPCN1,TFCP2L1,GALNT10,SLC22A23,GFPT1,FGFR3,APPL2,SSR2,TNK2,PDIA5,EHD4,ENTPD4,PTGER4,SAR1A,SLC39A11,HDLBP,SLC50A1,…
Hdlbp	0.399027	0.00170845	0.243966	0.48544				TF	Factor: LKLF; motif: GGGGTGGKSN	TF:M07261	0.0473683	1.32451	9186	94	59	21836	ZFP467,TXNDC5,KLF4,TDRD7,SRM,MORF4L2,GMPPB,SIDT1,DNAJB11,TARS,CALR,SERP1,XBP1,SLC7A4,PDIA3,SLC12A8,TTC39A,TMED9,SEC61A1,LAMC2,CREB3L1,SEC16A,LMAN1,ERGIC1,BCAS1,RFC1,SCAMP1,GPR20,FAM174B,ARFIP2,SPINK4,KRTCAP2,TPCN1,GALNT10,WARS,SLC22A23,GFPT1,FGFR3,SSR2,TNK2,PDIA5,ENTPD4,PTGER4,SAR1A,SLC50A1,EDEM2,SLC39A7,RAB3D,RASD2,DAP,PARM1,CDK5RAP3,LRRC26,4930404N11RIK,FXYD3,PPIB,IFT20,OST4,TPSG1
Srprb	0.536806	7.66e-05	0.235363	0.488632				CORUM	(ER)-localized multiprotein complex, Ig heavy chains associated	CORUM:413	7.21381e-05	4.14184	9	6	3	1073	UGGT1,DNAJB11,PPIB
Slc50a1	0.685255	0.000262721	0.297104	0.491649				CORUM	(ER)-localized multiprotein complex, in absence of Ig heavy chains	CORUM:414	0.00642339	2.19224	8	6	2	1073	UGGT1,PPIB
Gorasp2	0.409916	0.00130684	0.228785	0.512585
Gmds	0.696377	2.92e-06	0.273035	0.517924
Edem2	0.594389	1.12e-05	0.221878	0.520273
Slc39a7	0.45697	0.000988664	0.215905	0.543664
Rab3d	0.442562	0.00364121	0.266073	0.543664
Rasd2	-0.689167	0.00736581	-0.381302	0.552908
Syngr2	0.419185	0.000427796	0.178696	0.567528
Dap	0.527469	2.46e-05	0.206244	0.573672
Parm1	-0.473766	0.00331721	-0.204974	0.584918
D17Wsu104e	0.859726	3.48e-08	0.20095	0.623763
Foxa3	0.549082	0.000993117	0.21825	0.638597
Cdk5rap3	0.405783	0.00811042	0.15672	0.655685
Sec61b	0.75311	3.74e-06	0.183063	0.690986
Lrrc26	-0.473832	0.00801244	-0.222303	0.702076
4930404N11Rik	1.24264	0.00229343	0.311781	0.703199
Cgref1	1.22788	1.43e-10	0.197706	0.736311
Fxyd3	0.732625	7.44e-08	0.111284	0.830309
Ppib	0.563722	0.000354784	0.082628	0.830573
Ift20	0.648432	2.74e-05	0.0750635	0.854902
Ost4	0.561633	0.000241649	-0.0641354	0.904237
Tpsg1	0.561953	0.000250783	0.0559692	0.932045
Gale	0.548543	0.00223744	-0.0246199	0.960341
Guk1	0.551635	0.00202604	-0.0238149	0.967909
Tmed3	0.547123	0.00752726	-0.0184689	0.975791

## Sheet: Supplemental Data 5
Supplemental Data 5 (Supporting Data for Figure 2F)
Differential gene expression
RNA isolated from intact colon crypts of germ-free WT and Ern2-/- mice
Data are shown as log2FC(Ern2KO/WT)
Epithelial cell signatures from Haber, et al. Nature 2017 551: 333-339
GOBLET				ENTEROCYTE				STEM				ENTEROENDOCRINE				TUFT
Gene	log2FC	padj		Gene	log2FC	padj		Gene	log2FC	padj		Gene	log2FC	padj		Gene	log2FC	padj
Chrm1	-0.539545	0.999878		Car4	-0.307709	0.999878		Znrf3	-0.362431	0.999878		Bex2	-0.473405	0.999878		Kit	-0.461346	0.999878
Kcnh3	-0.491224	0.999878		Trim30d	-0.284395	0.999878		Aqp1	-0.312448	0.999878		Kcnh6	-0.419852	0.999878		Tmem245	-0.454601	0.999878
Rasd2	-0.482257	0.999878		Ahnak	-0.278375	0.999878		Nrn1	-0.298165	0.999878		Chgb	-0.414937	NA		Plk2	-0.342481	0.999878
Kcnk6	-0.471577	0.999878		Spns2	-0.26525	0.999878		Prss23	-0.273985	0.999878		Resp18	-0.338109	0.999878		Tppp3	-0.329367	0.999878
Sh3pxd2a	-0.467063	0.999878		Slc15a1	-0.257953	0.999878		Rgcc	-0.270602	0.999878		Pde1c	-0.335141	0.999878		Fut2	-0.313438	0.999878
Rap1gap	-0.465142	0.999878		Mia2	-0.23775	0.999878		Lrp4	-0.270509	0.999878		Nek5	-0.31345	0.999878		Dapp1	-0.311759	0.999878
Muc2	-0.457847	0.999878		Slc11a2	-0.222333	0.999878		Cdk6	-0.269226	0.999878		Insm1	-0.295224	0.999878		Lpcat4	-0.293375	0.999878
Smim5	-0.456902	0.999878		Tmem37	-0.215438	0.999878		Soat1	-0.261255	0.999878		Amigo2	-0.287401	0.999878		Cacna2d2	-0.291362	0.999878
Slc12a8	-0.443382	0.999878		Slc46a1	-0.2134	0.999878		Rnf32	-0.255901	0.999878		Tac1	-0.283721	0.999878		Ptprj	-0.284015	0.999878
Cbfa2t3	-0.421879	0.999878		Epha1	-0.209902	0.999878		Tns3	-0.221777	0.999878		Phldb2	-0.276313	0.999878		Cib2	-0.270538	0.999878
Sytl2	-0.412667	0.999878		Tbc1d24	-0.208439	0.999878		Lrig1	-0.21886	0.999878		Scarb1	-0.262062	0.999878		Fryl	-0.269499	0.999878
Bace2	-0.409179	0.999878		Lrp1	-0.202153	0.999878		Arid5b	-0.21869	0.999878		Celf3	-0.245651	0.999878		Myo1b	-0.263978	0.999878
Spdef	-0.405378	0.999878		Pfkfb4	-0.18936	0.999878		Epn3	-0.216589	0.999878		Gpr116	-0.245538	0.999878		Neurl1a	-0.259346	0.999878
Qsox1	-0.403486	0.999878		Spink3	-0.186594	0.999878		Rnf43	-0.213303	0.999878		Mapkbp1	-0.227817	0.999878		Eef2k	-0.2585	0.999878
Creb3l4	-0.400776	0.999878		1700019G17Rik	-0.186218	0.999878		Sh3rf1	-0.203389	0.999878		Ncald	-0.223036	0.999878		Tle3	-0.25533	0.999878
Syt7	-0.370835	0.999878		Tymp	-0.186109	0.999878		Cttnbp2	-0.20207	0.999878		Rbfox2	-0.202693	0.999878		Usp49	-0.254162	0.999878
Efcab4a	-0.369819	0.999878		Mical2	-0.181276	0.999878		Arhgef26	-0.201058	0.999878		Rph3al	-0.199927	0.999878		Slc16a2	-0.25378	0.999878
Hpd	-0.367462	0.999878		Edn2	-0.174309	0.999878		Tnfrsf19	-0.191151	0.999878		Cplx2	-0.197394	0.999878		Lca5	-0.25184	0.999878
Fcgbp	-0.361775	0.999878		Slc7a8	-0.167935	0.999878		Kcnq1	-0.171717	0.999878		Fam43a	-0.19718	0.999878		Runx1	-0.249686	0.999878
Mcf2l	-0.361525	0.999878		Stom	-0.166301	0.999878		Afap1l1	-0.156743	0.999878		Cacna2d1	-0.182923	0.999878		Rhbdf1	-0.245146	0.999878
Gm1123	-0.354851	0.999878		Themis3	-0.163549	0.999878		H2-Ab1	-0.152968	0.999878		Syt13	-0.181684	0.999878		Hivep2	-0.241247	0.999878
Slc17a9	-0.351442	0.999878		Paqr7	-0.162498	0.999878		Rin2	-0.152738	0.999878		Maml3	-0.179655	0.999878		Arhgap8	-0.238339	0.999878
Efcab4b	-0.341584	0.999878		Kifc3	-0.143363	0.999878		Agr3	-0.14715	0.999878		Anxa6	-0.179006	0.999878		Tmem9	-0.236611	0.999878
Fry	-0.340771	0.999878		Lpgat1	-0.142099	0.999878		Axin2	-0.146744	0.999878		Syp	-0.176971	0.999878		Fam49a	-0.231576	0.999878
Car8	-0.339707	0.999878		Ccdc88c	-0.136742	0.999878		Slc12a2	-0.14186	0.999878		Tmem106c	-0.175505	0.999878		Cachd1	-0.222782	0.999878
Bcas1	-0.335745	0.999878		Slc25a37	-0.133163	0.999878		Jun	-0.141571	0.999878		Rasd1	-0.171889	0.999878		Map4k4	-0.221239	0.999878
Mlph	-0.32676	0.999878		Dgkq	-0.130262	0.999878		Tifa	-0.134452	0.999878		Peg3	-0.171323	0.999878		Ajuba	-0.218401	0.999878
Atp2c2	-0.320347	0.999878		Farp2	-0.129257	0.999878		Phlpp1	-0.132794	0.999878		Foxa2	-0.171288	0.999878		Tead1	-0.215278	0.999878
Clca3	-0.319494	0.999878		Pbld2	-0.123644	0.999878		Rgs12	-0.131718	0.999878		Map1b	-0.160159	0.999878		D330041H03Rik	-0.20817	0.999878
Ramp1	-0.317535	0.999878		Slc9a3	-0.121163	0.999878		2410006H16Rik	-0.131083	0.999878		Maged1	-0.152788	0.999878		Nav2	-0.20798	0.999878
Homer2	-0.315072	0.999878		Kcnk5	-0.119988	0.999878		Scn2b	-0.126086	0.999878		Map3k15	-0.15198	0.999878		Cpm	-0.207814	0.999878
Capn9	-0.312608	0.999878		Galt	-0.11806	0.999878		Clic6	-0.123422	0.999878		Pcsk1n	-0.147313	0.999878		Mical3	-0.205924	0.999878
Rcan3	-0.307046	0.999878		Slc7a9	-0.117671	0.999878		Htr4	-0.122653	0.999878		Lrp11	-0.145101	0.999878		Lmtk2	-0.205085	0.999878
Plaur	-0.304102	0.999878		Sowaha	-0.114966	0.999878		Slc16a13	-0.121993	0.999878		Ptprn	-0.142896	0.999878		Zfhx3	-0.204193	0.999878
Atoh1	-0.29998	0.999878		Tep1	-0.114541	0.999878		Wee1	-0.121281	0.999878		Scgn	-0.140661	0.999878		Iqsec1	-0.201887	0.999878
Mgat3	-0.29616	0.999878		Ppargc1a	-0.113336	0.999878		App	-0.121224	0.999878		Sstr1	-0.130578	0.999878		Krt18	-0.200564	0.999878
Tmco3	-0.293694	0.999878		Fam160a1	-0.113121	0.999878		Sipa1l1	-0.121162	0.999878		Gng4	-0.124805	0.999878		Fam57a	-0.19925	0.999878
Tbc1d30	-0.293025	0.999878		Cyp4f16	-0.110499	0.999878		Myo9a	-0.120561	0.999878		Vim	-0.123996	0.999878		Reep5	-0.19819	0.999878
Tulp4	-0.287698	0.999878		Spint1	-0.110333	0.999878		Nfia	-0.120148	0.999878		Rfx6	-0.123185	0.999878		Atxn1	-0.195408	0.999878
Galnt6	-0.287585	0.999878		Nr1i3	-0.109618	0.999878		1500012F01Rik	-0.110014	0.999878		Gck	-0.120592	0.999878		Pgm2l1	-0.187499	0.999878
Slc7a4	-0.280529	0.999878		Acot11	-0.109452	0.999878		Rgmb	-0.108356	0.999878		Akna	-0.116435	0.999878		Arhgef28	-0.186238	0.999878
Galnt10	-0.279863	0.999878		C530008M17Rik	-0.107606	0.999878		Sorbs2	-0.103495	0.999878		Pax4	-0.116282	0.999878		Hpgds	-0.184538	0.999878
Ptger4	-0.275587	0.999878		Slc5a9	-0.107546	0.999878		Prelp	-0.102449	0.999878		Dock4	-0.111555	0.999878		Sfxn3	-0.184386	0.999878
Synj2	-0.274068	0.999878		Igsf9	-0.106308	0.999878		Mfge8	-0.0979042	0.999878		Pkia	-0.110323	0.999878		Pim3	-0.181846	0.999878
Kctd14	-0.273849	0.999878		Slc2a9	-0.100293	0.999878		Shisa2	-0.0948792	0.999878		Nefm	-0.108594	0.999878		Trib2	-0.18151	0.999878
Fam174b	-0.266286	0.999878		Cobl	-0.100048	0.999878		Lancl1	-0.0940317	0.999878		Klhdc8b	-0.107725	0.999878		Myzap	-0.180314	0.999878
Ano7	-0.266065	0.999878		Ceacam20	-0.0969583	0.999878		Smoc2	-0.0869557	0.999878		Isl1	-0.106025	0.999878		4931406H21Rik	-0.177076	0.999878
Galnt12	-0.258578	0.999878		Sh3tc1	-0.0938501	0.999878		Pdgfa	-0.082743	0.999878		Cbfa2t2	-0.103612	0.999878		Dpysl2	-0.172971	0.999878
Capn8	-0.256539	0.999878		Erbb3	-0.0923556	0.999878		Dtx4	-0.0798167	0.999878		Prkar1b	-0.101741	0.999878		Ppp1r3b	-0.172627	0.999878
Fhl1	-0.256032	0.999878		Ptprh	-0.0915318	0.999878		Cdo1	-0.0752874	0.999878		Myt1	-0.0998026	0.999878		Atp2a3	-0.17087	0.999878
D10Bwg1379e	-0.25375	0.999878		H2-Bl	-0.0894752	0.999878		Lamb3	-0.075118	0.999878		Scg3	-0.0977952	0.999878		Stox2	-0.170172	0.999878
Txndc5	-0.253347	0.999878		Zzef1	-0.0886853	0.999878		Etv6	-0.0749883	0.999878		Prnp	-0.0967529	0.999878		Plek	-0.168546	0.999878
Chst4	-0.251033	0.999878		Slc37a4	-0.0864836	0.999878		Irf2bp2	-0.0737436	0.999878		Baiap3	-0.0914493	0.999878		Zdhhc17	-0.167915	0.999878
Slc22a23	-0.251031	0.999878		Clcn2	-0.083286	0.999878		Yap1	-0.0733017	0.999878		Vwa5b2	-0.0910879	0.999878		Samd14	-0.163272	0.999878
Bhlhe40	-0.249387	0.999878		Phgr1	-0.0806435	0.999878		Amica1	-0.0707926	0.999878		Tox3	-0.0896294	0.999878		Clmn	-0.163044	0.999878
Gfi1	-0.242817	0.999878		Apol10a	-0.0803826	0.999878		Lcp1	-0.0705736	0.999878		Tekt2	-0.0892336	0.999878		Zmiz1	-0.162994	0.999878
Rasa4	-0.241639	0.999878		Abr	-0.0767228	0.999878		Zfp36l1	-0.0701993	0.999878		Tmem130	-0.0891719	0.999878		Fnbp1	-0.162444	0.999878
Slc22a15	-0.23878	0.999878		43352	-0.0767201	0.999878		Clca2	-0.0696255	0.999878		Scg2	-0.0860349	0.999878		Gmip	-0.161368	0.999878
C2cd2l	-0.237327	0.999878		Slc13a2	-0.0764832	0.999878		2410004N09Rik	-0.0683932	0.999878		Dner	-0.08512	0.999878		Sufu	-0.159557	0.999878
Tnfaip8	-0.235279	0.999878		Atp1a1	-0.0736515	0.999878		Vdr	-0.0643655	0.999878		Golim4	-0.0847344	0.999878		Madd	-0.159113	0.999878
Hilpda	-0.234642	0.999878		Proz	-0.0705942	0.999878		Sesn3	-0.0630313	0.999878		Ptpru	-0.0831914	0.999878		2700086A05Rik	-0.159049	0.999878
Rnf39	-0.233635	0.999878		Retsat	-0.0702249	0.999878		Mecom	-0.0516276	0.999878		Rufy2	-0.0780418	0.999878		Dsp	-0.156478	0.999878
Stx17	-0.233453	0.999878		Snx9	-0.0666769	0.999878		Cd44	-0.0483933	0.999878		Zc3h12c	-0.0706209	0.999878		Ypel3	-0.156024	0.999878
Bmp8a	-0.231729	0.999878		Sidt2	-0.0666198	0.999878		Cdca7	-0.0461557	0.999878		Snap25	-0.0704974	0.999878		Nfatc1	-0.153043	0.999878
Slc37a1	-0.226076	0.999878		Slc16a5	-0.0586877	0.999878		Casp12	-0.0442148	0.999878		Olfm1	-0.0704252	0.999878		Dvl1	-0.151949	0.999878
Eif2ak4	-0.225285	0.999878		Gm7030	-0.0574017	0.999878		Cd74	-0.0382717	0.999878		Scn3a	-0.0697629	0.999878		Gcnt1	-0.150919	0.999878
Rep15	-0.223383	0.999878		Sft2d2	-0.0554665	0.999878		Csad	-0.0380943	0.999878		Gfra3	-0.0694788	0.999878		Dusp14	-0.149942	0.999878
Galnt5	-0.219481	0.999878		Tmem82	-0.0553951	0.999878		Snhg1	-0.0292093	0.999878		Ctif	-0.0675368	0.999878		Rgs19	-0.147116	0.999878
Scnn1a	-0.217984	0.999878		AU040320	-0.0550226	0.999878		Lgr5	-0.0288541	0.999878		Unc13a	-0.0664004	0.999878		Tmem116	-0.145524	0.999878
Tpsg1	-0.211421	0.999878		Irak2	-0.0530186	0.999878		Itga1	-0.0273004	0.999878		Slc26a4	-0.0658653	0.999878		Abca3	-0.145416	0.999878
Appl2	-0.211237	0.999878		Btnl4	-0.0509409	0.999878		Efna4	-0.023767	0.999878		Trit1	-0.0657545	0.999878		Kif21b	-0.143262	0.999878
Cd97	-0.210352	0.999878		Optn	-0.0489793	0.999878		Noxa1	-0.0219869	0.999878		Disp2	-0.0641372	0.999878		Pip5k1b	-0.140476	0.999878
Gpr20	-0.208759	0.999878		Sh3d21	-0.0479979	0.999878		E030011O05Rik	-0.0189133	0.999878		Gatm	-0.0612758	0.999878		Exph5	-0.140038	0.999878
1810055G02Rik	-0.208463	0.999878		Arhgap26	-0.0465258	0.999878		Zbtb38	-0.0169242	0.999878		Rab31	-0.0590808	0.999878		Pygl	-0.138278	0.999878
Hgfac	-0.207302	0.999878		Abcb1a	-0.0449033	0.999878		Wfdc15b	-0.016866	0.999878		Trp53i11	-0.0588079	0.999878		Cpvl	-0.134404	0.999878
Rab3d	-0.204947	0.999878		Rab11fip3	-0.0421442	0.999878		Rps15a-ps6	-0.00691918	0.999878		Galr3	-0.0581342	0.999878		Agt	-0.133858	0.999878
Creb3l1	-0.203268	0.999878		Slc25a34	-0.040235	0.999878		Slc28a2	-0.0024171	0.999878		Kcnb2	-0.0546131	0.999878		Slc26a2	-0.133729	0.999878
Foxa3	-0.199054	0.999878		Kbtbd11	-0.039999	0.999878		Ngef	-0.00199214	0.999878		Mapk8ip2	-0.0529846	0.999878		Esyt1	-0.133069	0.999878
Eif2ak3	-0.194809	0.999878		Cdc42ep2	-0.0396671	0.999878		1700024F13Rik	-0.00191958	0.999878		Spred3	-0.0524362	0.999878		Fam171a1	-0.132491	0.999878
Smim14	-0.194472	0.999878		Gsdmd	-0.0368193	0.999878		Fam115c	-0.000776126	0.999878		Cerkl	-0.051092	0.999878		B4galt4	-0.131545	0.999878
Fgfr3	-0.193961	0.999878		Gm11437	-0.0338853	0.999878		Fstl1	5.40106e-05	0.999878		Rab36	-0.046501	0.999878		Itpr2	-0.131495	0.999878
Ttc39a	-0.191896	0.999878		Ticam1	-0.0315051	0.999878		Ascl2	0.000922545	0.999878		Mapk15	-0.04616	0.999878		Plekhg5	-0.128521	0.999878
Lrrc26	-0.189813	0.999878		0610005C13Rik	-0.030347	0.999878		Cd14	0.00194148	0.999878		Gpr119	-0.0436879	0.999878		Clic4	-0.128019	0.999878
Cog3	-0.18871	0.999878		Dqx1	-0.0301024	0.999878		Rps15a-ps4	0.00556652	0.999878		Rnf122	-0.042528	0.999878		P2rx1	-0.12765	0.999878
Sec16a	-0.186941	0.999878		Gsta4	-0.0282921	0.999878		2010009K17Rik	0.00593345	0.999878		Chst11	-0.0406003	0.999878		Tnfaip3	-0.127401	0.999878
Tpcn1	-0.186154	0.999878		Osgin1	-0.0279889	0.999878		H2-Aa	0.00719615	0.999878		Lrrc16b	-0.0353316	0.999878		Camkk2	-0.126482	0.999878
P2rx4	-0.18554	0.999878		Mertk	-0.0265071	0.999878		BC064078	0.0125536	0.999878		Trf	-0.0334983	0.999878		Cd24a	-0.125531	0.999878
Kdelr3	-0.183786	0.999878		Bmp3	-0.0263733	0.999878		Slc1a2	0.0156386	0.999878		Plk5	-0.0328048	0.999878		Atp13a2	-0.124602	0.999878
Hid1	-0.181828	0.999878		Adh4	-0.0247314	0.999878		Cd81	0.0183525	0.999878		Pam	-0.0317962	0.999878		Enc1	-0.123758	0.999878
Edem3	-0.18094	0.999878		Pex11a	-0.0240435	0.999878		Clca4	0.0226021	0.999878		Scg5	-0.0305531	0.999878		Unc5b	-0.122256	0.999878
Slc16a6	-0.180613	0.999878		Hectd3	-0.0239895	0.999878		Pcdh8	0.0229853	0.999878		Th	-0.0304433	0.999878		Card10	-0.12105	0.999878
Lamc2	-0.179656	0.999878		Vipr1	-0.0233349	0.999878		Gkn3	0.0290975	0.999878		Rimbp2	-0.029863	0.999878		Eppk1	-0.118296	0.999878
Gorasp1	-0.178863	0.999878		Dpep1	-0.0230723	0.999878		2210407C18Rik	0.0294324	0.999878		Pnmal1	-0.0282364	0.999878		Jarid2	-0.113786	0.999878
Rell1	-0.175036	0.999878		Abcc2	-0.0227888	0.999878		Grb7	0.0348078	0.999878		Mum1l1	-0.0279481	0.999878		Trak1	-0.113691	0.999878
Golgb1	-0.174147	0.999878		Gnpda1	-0.0227675	0.999878		Olfm4	0.0352218	NA		Map9	-0.0269772	0.999878		Tmem176b	-0.112386	0.999878
Tspan13	-0.173172	0.999878		Cd36	-0.0223596	0.999878		Noxo1	0.0411558	0.999878		Sstr5	-0.0268519	0.999878		Gprc5a	-0.11128	0.999878
Art2a-ps	-0.172825	0.999878		Slc43a2	-0.0221024	0.999878		Pdxk	0.0498701	0.999878		Gdap1l1	-0.0265581	0.999878		1300002K09Rik	-0.11055	0.999878
Kif13a	-0.171998	0.999878		Rilp	-0.0210999	0.999878		Rassf5	0.0504717	0.999878		Ffar1	-0.0247224	0.999878		Sec14l1	-0.107747	0.999878
Fxyd3	-0.170557	0.999878		Dgat2	-0.020851	0.999878		Zfp341	0.0533988	0.999878		Fam160a2	-0.0207441	0.999878		Psd3	-0.104866	0.999878
Cmtm7	-0.170057	0.999878		Ace	-0.0207262	0.999878		H2-Eb1	0.0534988	0.999878		Fam135a	-0.020566	0.999878		Gpr137b-ps	-0.104527	0.999878
B3gnt7	-0.168421	0.999878		Tbc1d14	-0.0183698	0.999878		Fam13a	0.0538525	0.999878		Hrh3	-0.0204041	0.999878		Hk1	-0.103318	0.999878
Gcnt3	-0.16841	0.999878		Dpyd	-0.0180854	0.999878		Sdc4	0.057821	0.999878		Ngfrap1	-0.0202901	0.999878		Hist3h2a	-0.103214	0.999878
Tmem63a	-0.161649	0.999878		Itga3	-0.0175312	0.999878		Car12	0.0595658	0.999878		Fev	-0.0193593	0.999878		Lima1	-0.103004	0.999878
Rassf6	-0.160666	0.999878		Btnl6	-0.0156424	0.999878		Nr2e3	0.0599844	0.999878		Chd7	-0.0166737	0.999878		Pla2g4a	-0.102295	0.999878
Zfp467	-0.160403	0.999878		Tmem252	-0.0142621	0.999878		Nfib	0.0601235	0.999878		Cidea	-0.0160542	0.999878		Slc27a1	-0.0971699	0.999878
Csrp1	-0.156255	0.999878		Sema4g	-0.013764	0.999878		Sp5	0.0719469	0.999878		Efcab1	-0.0141127	0.999878		Znf512b	-0.096863	0.999878
Sidt1	-0.152839	0.999878		Lad1	-0.0136351	0.999878		Sectm1b	0.0795053	0.999878		Ap3b2	-0.0118689	0.999878		Serpini1	-0.0950898	0.999878
Pck1	-0.151212	0.999878		Slc6a4	-0.01254	0.999878		Slc19a2	0.0884877	0.999878		Klhl31	-0.0118086	0.999878		Slc41a3	-0.0947973	0.999878
Prrc1	-0.14928	0.999878		Nek3	-0.0124701	0.999878		Sdsl	0.0895239	0.999878		Tubb3	-0.00933912	0.999878		Fcna	-0.0940539	0.999878
Sytl4	-0.148566	0.999878		Naaladl1	-0.0119484	0.999878		Urod	0.0953436	0.999878		Slc35d3	-0.00832609	0.999878		Ogdhl	-0.0935339	0.999878
Rab27b	-0.147969	0.999878		Slc3a1	-0.0114129	0.999878		Nap1l1	0.0982036	0.999878		Rapgef4	-0.00647807	0.999878		Nfe2l3	-0.0933849	0.999878
Slc41a2	-0.146885	0.999878		Itfg3	-0.0113389	0.999878		Immp2l	0.107781	0.999878		Pax6os1	-0.00608564	0.999878		Rabgap1	-0.0930719	0.999878
Tfcp2l1	-0.14367	0.999878		Eno1	-0.00901681	0.999878		Ccdc3	0.108748	0.999878		Plxnb1	-0.00467448	0.999878		Lman2l	-0.0915048	0.999878
Bcat2	-0.142048	0.999878		Thnsl2	-0.00877451	0.999878		Slc14a1	0.113803	0.999878		Mapre3	-0.00435907	0.999878		Gys1	-0.0914796	0.999878
Xbp1	-0.136182	0.999878		Hkdc1	-0.00854479	0.999878		Ifitm3	0.114135	NA		Kcnk16	-0.00372292	0.999878		Eml3	-0.0909568	0.999878
Dnajc10	-0.134812	0.999878		Tmem86a	-0.00486334	0.999878		Zfp825	0.115532	0.999878		Ids	-0.00288124	0.999878		Msi2	-0.0901835	0.999878
Herpud1	-0.130717	0.999878		Mgam	-0.00415932	0.999878		Tgif1	0.116184	0.999878		Fam183b	-0.00176158	0.999878		Hdac6	-0.0889145	0.999878
Entpd4	-0.129971	0.999878		Pcsk5	-0.00308306	0.999878		Hmgcs2	0.124235	0.999878		Neurog3	-0.00159231	0.999878		Ttll10	-0.0887717	0.999878
Adrbk1	-0.129856	0.999878		Rufy3	-0.00136664	0.999878		Esrrg	0.136611	0.999878		Pitpnc1	-8.96162e-05	0.999878		Narf	-0.0871969	0.999878
Pdxdc1	-0.129344	0.999878		Net1	-0.000637638	0.999878		Mettl20	0.141246	0.999878		Riiad1	0.00175215	0.999878		Zfp710	-0.0866778	0.999878
Zg16	-0.12912	0.999878		Tob1	-0.000274291	0.999878		Nrg4	0.144319	0.999878		Lypd1	0.0025217	0.999878		Pla2g16	-0.0851493	0.999878
Arfgap1	-0.127696	0.999878		Krt20	0.000771451	0.999878		Mir703	0.153828	0.999878		Cnot6l	0.00583448	0.999878		Stk40	-0.0848169	0.999878
Slc38a10	-0.126568	0.999878		Ezr	0.00113661	0.999878		Slc27a2	0.170438	NA		Galr1	0.00645781	0.999878		Arf3	-0.0830694	0.999878
Slc1a5	-0.124294	0.999878		Zfyve21	0.00117065	0.999878		Phgdh	0.208496	0.999878		Btbd17	0.00726357	0.999878		Sort1	-0.081069	0.999878
Ikbip	-0.123914	0.999878		Acbd4	0.00120443	0.999878		Igfbp4	0.224218	0.999878		Apbb1	0.00759476	0.999878		Rgs22	-0.0806731	0.999878
Fkbp11	-0.122856	0.999878		Acaa1a	0.00575945	0.999878		Aqp4	0.238775	0.999878		Pax6	0.00777426	0.999878		Fam101a	-0.0787546	0.999878
Plcb1	-0.122684	0.999878		Apol11b	0.00865226	0.999878		Pls3	0.247516	0.999878		Slc8a1	0.00802175	0.999878		Ptpra	-0.0784035	0.999878
Mfsd7a	-0.122595	0.999878		Frk	0.00893395	0.999878						Trpm2	0.0107803	0.999878		Sox9	-0.0783613	0.999878
Tmem214	-0.122399	0.999878		Zdhhc7	0.0107938	0.999878						Nkx2-2	0.0121919	0.999878		Man2a1	-0.0781022	0.999878
Sgsm3	-0.122305	0.999878		Stx12	0.0109103	0.999878						Acsl6	0.0144607	0.999878		Osbpl3	-0.0780822	0.999878
Dcbld2	-0.121389	0.999878		Ugt2a3	0.0111288	0.999878						Pcsk1	0.0149241	0.999878		Slco4a1	-0.0775546	0.999878
Slc50a1	-0.121378	0.999878		Cyb5r3	0.0119277	0.999878						Lhfpl2	0.0173035	0.999878		Acss2	-0.0765747	0.999878
Galnt3	-0.12066	0.999878		Apol10b	0.012708	0.999878						Neurod2	0.0185862	0.999878		Myadm	-0.0764799	0.999878
Sec24d	-0.116578	0.999878		Vwce	0.0132268	0.999878						Klhl32	0.0193708	0.999878		Dtnb	-0.0749887	0.999878
Tmem123	-0.114496	0.999878		Slc51b	0.0141101	0.999878						Tmem182	0.0201266	0.999878		1700112E06Rik	-0.0745611	0.999878
Rasef	-0.114495	0.999878		Itpk1	0.0141531	0.999878						Pde11a	0.0224427	0.999878		Folr1	-0.073575	0.999878
5033406O09Rik	-0.114484	0.999878		Slc13a1	0.0145031	0.999878						Cplx1	0.0237367	0.999878		Ehf	-0.0734957	0.999878
Itga2	-0.113534	0.999878		Slc51a	0.0149628	0.999878						Bex1	0.0242642	0.999878		Adh1	-0.0733887	0.999878
Pcsk7	-0.113263	0.999878		Gpt	0.0159016	0.999878						Emb	0.0279925	0.999878		Il4ra	-0.0730767	0.999878
Cpd	-0.111485	0.999878		Lmbr1l	0.0165082	0.999878						Golga7b	0.0281461	0.999878		Palld	-0.0720948	0.999878
Cant1	-0.107695	0.999878		Tmem230	0.0177828	0.999878						Kirrel2	0.0295053	0.999878		Cd37	-0.0713778	0.999878
Nfkb2	-0.106367	0.999878		Pld1	0.017818	0.999878						Dbpht2	0.0301759	0.999878		Ddah1	-0.0705443	0.999878
Tor3a	-0.101935	0.999878		Cyp4f14	0.0182989	0.999878						Adora3	0.0313601	0.999878		Cblb	-0.0704675	0.999878
Gfpt1	-0.101655	0.999878		Slc25a36	0.0193068	0.999878						Neurod1	0.0330482	0.999878		Fn1	-0.0701743	0.999878
Slc37a3	-0.101568	0.999878		Clec2e	0.0198962	0.999878						Aplp1	0.0479973	0.999878		St6galnac6	-0.0700576	0.999878
Tinagl1	-0.101241	0.999878		Alpi	0.0206092	0.999878						Acadsb	0.049329	0.999878		Armcx1	-0.0692766	0.999878
Asph	-0.0993909	0.999878		43165	0.0210657	0.999878						Adgb	0.0494253	0.999878		Homer3	-0.0689216	0.999878
Pdia5	-0.0992581	0.999878		Rhod	0.0218438	0.999878						Sh2d5	0.0502473	0.999878		Jmy	-0.068806	0.999878
Mknk2	-0.0987761	0.999878		Slc2a2	0.0223134	0.999878						2610301B20Rik	0.0519991	0.999878		Atf7ip	-0.0673542	0.999878
Prr24	-0.0969714	0.999878		Gpd1	0.0258841	0.999878						Slc39a2	0.0521955	0.999878		Atat1	-0.0672292	0.999878
Ica1	-0.0936439	0.999878		Mylk	0.0266019	0.999878						Ghrl	0.0581429	0.999878		Cpeb4	-0.0665526	0.999878
4930404N11Rik	-0.0907981	0.999878		Ugt1a1	0.0274978	0.999878						1700086L19Rik	0.0613395	0.999878		Pkp1	-0.0661902	0.999878
Txndc11	-0.0892512	0.999878		Slc3a2	0.0277155	0.999878						Cck	0.0675339	0.999878		Adam22	-0.065655	0.999878
Mllt3	-0.0878466	0.999878		Casp6	0.0285351	0.999878						Parp6	0.0683116	0.999878		Rilpl2	-0.0621642	0.999878
Slc30a7	-0.0875165	0.999878		Sco2	0.0297886	0.999878						Adprm	0.0873633	0.999878		Smtn	-0.0619751	0.999878
Odf2l	-0.0854968	0.999878		Slc9a2	0.0300655	0.999878						Pcp4l1	0.0938169	0.999878		Ckap4	-0.0603595	0.999878
Golga5	-0.0835586	0.999878		Aldh1l1	0.0305389	0.999878						Gpx3	0.0944044	0.999878		Nrbp2	-0.0589168	0.999878
Sel1l3	-0.0832948	0.999878		Gm6034	0.0309944	0.999878						Hnrnph3	0.105311	0.999878		Gde1	-0.0584649	0.999878
Sybu	-0.0828328	0.999878		Sfxn1	0.031144	0.999878						Gfra1	0.106458	0.999878		Hebp1	-0.0581121	0.999878
Myo5c	-0.0821989	0.999878		Cyp2c68	0.0315035	0.999878						Cdk2ap1	0.11495	0.999878		Rgl2	-0.0578526	0.999878
Ergic1	-0.0816539	0.999878		Tspan15	0.0319281	0.999878						Mreg	0.128564	0.999878		Nradd	-0.0577053	0.999878
Dap	-0.0811109	0.999878		Khk	0.0320316	0.999878						Marcks	0.135796	0.999878		Cyhr1	-0.0567985	0.999878
Tmem159	-0.0801975	0.999878		Gpr128	0.0321017	0.999878						Xpnpep2	0.136987	0.999878		Abhd16a	-0.0567328	0.999878
Gne	-0.0783459	0.999878		Npc1l1	0.0322127	0.999878						Ambp	0.158623	0.999878		Slc25a12	-0.0557466	0.999878
Tmem39a	-0.077842	0.999878		Slc31a1	0.0322943	0.999878						Bcmo1	0.218033	0.999878		Anxa11	-0.0548597	0.999878
Parm1	-0.0776489	0.999878		Gcnt2	0.0323955	0.999878						Fabp5	0.23762	0.999878		Ly6g6d	-0.0541273	0.999878
Syngr2	-0.0775214	0.999878		Pm20d1	0.0324119	0.999878										Slc4a2	-0.0533697	0.999878
Agr2	-0.0771675	0.999878		Mcu	0.0325111	0.999878										Cdc42se1	-0.0525048	0.999878
Atf4	-0.0767695	0.999878		43161	0.0325559	0.999878										Rgs14	-0.0523278	0.999878
Slc39a7	-0.0711689	0.999878		Cml1	0.0327043	0.999878										Lrmp	-0.0517114	0.999878
Adam9	-0.0709671	0.999878		Dnm1	0.0328503	0.999878										Cbr3	-0.049172	0.999878
Slc35a2	-0.0699235	0.999878		Naprt1	0.0329659	0.999878										Ttll7	-0.048679	0.999878
Fut8	-0.0694628	0.999878		Gsta1	0.0337082	0.999878										BC016579	-0.0485894	0.999878
Tmem248	-0.0691951	0.999878		Dhrs1	0.0343212	0.999878										Ttll11	-0.0483597	0.999878
Id4	-0.0681514	0.999878		Chp2	0.0358211	0.999878										Kalrn	-0.0457937	0.999878
Naga	-0.0666178	0.999878		Emp1	0.0358256	0.999878										Sirt5	-0.04534	0.999878
Uap1	-0.0664599	0.999878		Clec2h	0.0364666	0.999878										4930427A07Rik	-0.0434323	0.999878
Galnt7	-0.0644451	0.999878		Rnf13	0.0365434	0.999878										Ccdc28b	-0.042613	0.999878
Kdelr2	-0.063817	0.999878		Pccb	0.0366726	0.999878										Sik1	-0.0420342	0.999878
Klk1	-0.0638099	0.999878		Gstp2	0.0400002	0.999878										Epha4	-0.0416375	0.999878
Slc10a7	-0.0636022	0.999878		Gm10768	0.040393	0.999878										5430417L22Rik	-0.0413768	0.999878
Litaf	-0.0618074	0.999878		Aldh18a1	0.0405449	0.999878										Acsl4	-0.0409021	0.999878
F2rl1	-0.0617907	0.999878		Ugt2b5	0.0417677	0.999878										Hap1	-0.0400487	0.999878
Tmem165	-0.0606295	0.999878		Rxra	0.0423835	0.999878										Pacs2	-0.0398168	0.999878
Smim6	-0.0587647	0.999878		Enpep	0.0425643	NA										2010111I01Rik	-0.0380777	0.999878
Pqlc3	-0.0582055	0.999878		Adipor2	0.0433169	0.999878										Lzts2	-0.037975	0.999878
Slc39a1	-0.0563697	0.999878		Slc28a1	0.0436191	0.999878										Mn1	-0.0358254	0.999878
Pygb	-0.0562557	0.999878		Acadm	0.0445255	0.999878										Chat	-0.0343445	0.999878
Spryd3	-0.0545886	0.999878		Tmem236	0.0454753	0.999878										Cables2	-0.0339742	0.999878
Fam98a	-0.0535381	0.999878		Tcn2	0.0457393	0.999878										Pdpk1	-0.0335991	0.999878
Mansc1	-0.0526509	0.999878		Slc34a2	0.0472851	0.999878										Fam221a	-0.0331285	0.999878
Tff3	-0.0520913	0.999878		Mep1a	0.0477078	0.999878										Acacb	-0.0329432	0.999878
AW112010	-0.050774	0.999878		Btnl2	0.0484387	0.999878										Dcp1b	-0.0327733	0.999878
Cyp2j9	-0.0495222	0.999878		Smlr1	0.0486963	0.999878										Vav1	-0.0314905	0.999878
B3gnt5	-0.049353	0.999878		Adamtsl5	0.0487699	0.999878										4930539E08Rik	-0.0308947	0.999878
St3gal6	-0.049183	0.999878		Tax1bp3	0.0488037	0.999878										B4galt5	-0.0305091	0.999878
Impad1	-0.0484557	0.999878		Urgcp	0.0491673	0.999878										Prss53	-0.0298227	0.999878
Edem1	-0.0470042	0.999878		Gm5177	0.0493907	0.999878										Il13ra1	-0.0297673	0.999878
Fam114a1	-0.045083	0.999878		Apob	0.049465	0.999878										Kcnq4	-0.0255771	0.999878
Liph	-0.0441148	0.999878		Gm8909	0.0495178	0.999878										Pip5kl1	-0.0252869	0.999878
Arfip2	-0.0438354	0.999878		Cblc	0.0508343	0.999878										Ly6g6f	-0.0251666	0.999878
Klf4	-0.0420925	0.999878		St3gal4	0.0510755	0.999878										Mlip	-0.0251625	0.999878
Gm9994	-0.0419403	0.999878		Tbc1d22a	0.0510869	0.999878										Slc4a8	-0.0246311	0.999878
Srm	-0.041708	0.999878		Aldh1a1	0.0512779	0.999878										Tmem176a	-0.0245903	0.999878
Ggcx	-0.0396384	0.999878		Il18	0.0513025	0.999878										Gna14	-0.0240458	0.999878
Zbtb8a	-0.0396033	0.999878		Slc5a1	0.0520032	0.999878										Tas1r3	-0.0230683	0.999878
S100a6	-0.0386772	0.999878		Tfg	0.0536731	0.999878										Ubtd1	-0.0222512	0.999878
Stx5a	-0.0380622	0.999878		Acox1	0.054191	0.999878										Hmx3	-0.0218732	0.999878
Gcc2	-0.0364913	0.999878		Faah	0.0554996	0.999878										Lmf1	-0.0202243	0.999878
Fut4	-0.0363581	0.999878		Cyp2c65	0.0555529	0.999878										Ak7	-0.0196914	0.999878
Srpr	-0.0348694	0.999878		Smpdl3a	0.0558913	0.999878										Mtmr11	-0.0195103	0.999878
Tnk2	-0.0331989	0.999878		Hsd17b6	0.0562827	0.999878										Ssx2ip	-0.017776	0.999878
D630039A03Rik	-0.0328406	0.999878		Cast	0.0566684	0.999878										Tbc1d1	-0.0149054	0.999878
Nucb1	-0.0309865	0.999878		Slc27a4	0.0570598	0.999878										Mical1	-0.0146653	0.999878
Osbpl2	-0.0297473	0.999878		Acp6	0.0571529	0.999878										Ankrd12	-0.0145386	0.999878
Srd5a1	-0.0286996	0.999878		Rhbg	0.057754	0.999878										Abhd2	-0.0138608	0.999878
Vps37c	-0.0285783	0.999878		Ilvbl	0.0579721	0.999878										Klf3	-0.0128118	0.999878
Gal3st2	-0.0271498	0.999878		Coro2a	0.0584016	0.999878										Tmem51	-0.0088242	0.999878
Zc3h7a	-0.0269395	0.999878		Myo1d	0.0585922	0.999878										Csk	-0.00824249	0.999878
Tmem56	-0.0262722	0.999878		Fmo5	0.0599747	0.999878										Gimap1	-0.00806026	0.999878
Camsap3	-0.0253451	0.999878		Lct	0.0603006	0.999878										Camta2	-0.00560924	0.999878
Ick	-0.0247164	0.999878		Agpat9	0.0606279	0.999878										Ppp3ca	-0.00470539	0.999878
Sec23ip	-0.0201774	0.999878		Cyp2d26	0.0609846	0.999878										Ccdc109b	-0.0046912	0.999878
Utp11l	-0.0187493	0.999878		Crat	0.0624546	0.999878										Cmtm3	-0.00463502	0.999878
Slc35a1	-0.0177576	0.999878		Ckmt1	0.0626196	0.999878										Hsf2	-0.0031485	0.999878
Hdlbp	-0.0177556	0.999878		Mvp	0.0632016	0.999878										Strip2	-0.00171669	0.999878
Zfp330	-0.0170097	0.999878		Bcl2l15	0.0645679	NA										Kctd15	-0.00152454	0.999878
Galk2	-0.0170062	0.999878		Klc4	0.065556	0.999878										Alox5ap	-0.00100415	0.999878
Cdk5rap3	-0.0165528	0.999878		Xdh	0.066018	0.999878										Ddah2	-0.00100383	0.999878
Yipf3	-0.0156269	0.999878		Fam109a	0.0666052	0.999878										Prcp	-0.000251701	0.999878
Scin	-0.0141245	0.999878		Ptdss1	0.0669313	0.999878										Cdhr5	-0.000121681	0.999878
Scamp1	-0.012918	0.999878		Myo5b	0.0688226	0.999878										Atp2b2	0.000391379	0.999878
Oit1	-0.0120154	0.999878		Apoa1	0.0697913	0.999878										Rab4b	0.000903999	0.999878
Syvn1	-0.0119038	0.999878		Mall	0.0699086	0.999878										Ifitm1	0.000982348	0.999878
Ern2	-0.0110252	0.999878		Ugt2b36	0.0699121	0.999878										Rgs2	0.000984503	0.999878
Mesdc1	-0.00869132	0.999878		Tgfbi	0.0705289	0.999878										Cyp17a1	0.00114298	0.999878
Nans	-0.00677075	0.999878		Bche	0.0706324	0.999878										Suco	0.00140744	0.999878
Bscl2	-0.00618246	0.999878		Mep1b	0.0706596	0.999878										Nebl	0.00266273	0.999878
Cog6	-0.00586595	0.999878		Rdh7	0.0709557	NA										Kcnj16	0.00295933	0.999878
Golm1	-0.00358647	0.999878		Reep6	0.0711377	0.999878										Rdx	0.00421722	0.999878
Rrbp1	-0.00298244	0.999878		Bco2	0.0713333	0.999878										Kcnd3	0.00512027	0.999878
C1galt1c1	-0.00248083	0.999878		Adh6a	0.0718293	0.999878										Txndc16	0.00862263	0.999878
Cgref1	0.00109996	0.999878		Ggt1	0.0722268	0.999878										Ptpn18	0.00979476	0.999878
Tnfrsf21	0.00156895	0.999878		Sphk1	0.0726484	0.999878										Kctd12	0.0103792	0.999878
Wars	0.00210752	0.999878		Ces2c	0.0727303	0.999878										Il25	0.010638	0.999878
C1galt1	0.00241228	0.999878		Tm6sf2	0.0728134	0.999878										Fes	0.0107087	0.999878
Ccl9	0.00344411	0.999878		Creb3l3	0.0737009	0.999878										Wnk2	0.0109551	0.999878
Aldh3b2	0.00348093	0.999878		Maf	0.0747292	0.999878										Tmem38b	0.0111383	0.999878
Golph3l	0.00389933	0.999878		Ccs	0.0750098	0.999878										Mov10	0.0115771	0.999878
St3gal1	0.0040422	0.999878		Entpd5	0.0757632	0.999878										Dmxl2	0.0117673	0.999878
Cd9	0.00515982	0.999878		Cda	0.0765284	0.999878										Smug1	0.0122152	0.999878
Sil1	0.00595248	0.999878		Baiap2l1	0.0767651	0.999878										Kdm4a	0.0134929	0.999878
Pla2g10	0.00637829	0.999878		Mocos	0.078284	0.999878										Arhgap4	0.0136154	0.999878
Pmm2	0.0103146	0.999878		Vat1	0.0783389	0.999878										Ncf2	0.0141906	0.999878
Tars	0.011024	0.999878		Cyp2c66	0.0784283	NA										Uspl1	0.0169927	0.999878
Guca2a	0.0145362	0.999878		Slc18b1	0.0787038	0.999878										Ppp1r14c	0.0173653	0.999878
Sar1a	0.0150646	0.999878		Slc6a20a	0.0787218	0.999878										Angel1	0.0187432	0.999878
Asns	0.01723	0.999878		Slc26a3	0.0795857	0.999878										Vmn2r26	0.0192268	0.999878
Tvp23b	0.0176018	0.999878		Akr1b7	0.0809447	0.999878										Wdfy2	0.0199871	0.999878
Vimp	0.018197	0.999878		Ptk6	0.0811901	0.999878										0610040J01Rik	0.0201982	0.999878
Capn7	0.0183034	0.999878		Abat	0.082358	0.999878										Tmem74b	0.0208264	0.999878
B3gnt3	0.0183084	0.999878		Gpi1	0.08254	0.999878										Pde9a	0.0217947	0.999878
Rfc1	0.0183121	0.999878		Igsf5	0.0829299	0.999878										Ffar3	0.0218643	0.999878
Uba7	0.0185072	0.999878		Amn	0.0855164	0.999878										Mllt4	0.0221253	0.999878
Trabd	0.0191798	0.999878		Sis	0.0863695	0.999878										Lect2	0.0227152	0.999878
Ufl1	0.0200728	0.999878		Reg3a	0.086465	NA										Slc18a3	0.0227152	0.999878
Gpr180	0.0211825	0.999878		Apoa4	0.0865325	0.999878										Tmem121	0.0237193	0.999878
Sec61g	0.0224523	0.999878		Cml5	0.0865865	0.999878										Tmem141	0.0258007	0.999878
Tst	0.0244837	0.999878		Actn4	0.0868424	0.999878										Ptgs1	0.0271755	0.999878
S100a14	0.0259111	0.999878		Fcgrt	0.0875679	0.999878										Spa17	0.0275242	0.999878
Sec62	0.0271757	0.999878		Slc23a2	0.0881471	0.999878										Arhgef2	0.0281529	0.999878
Tm9sf3	0.0271944	0.999878		Acp5	0.089336	0.999878										1810046K07Rik	0.0300074	0.999878
Tmed3	0.0288668	0.999878		Ces1f	0.0914803	0.999878										Morf4l1	0.030977	0.999878
Tmbim4	0.0297838	0.999878		Treh	0.0917323	NA										Galk1	0.0318455	0.999878
Golt1b	0.0310831	0.999878		Snx13	0.0927312	0.999878										Chdh	0.0327843	0.999878
Mon1a	0.0315799	0.999878		Fam78a	0.0931857	0.999878										Ero1lb	0.0330167	0.999878
Pgm3	0.0320903	0.999878		Atp6v0a2	0.0937002	0.999878										Klhl28	0.0337366	0.999878
Trim47	0.0328072	0.999878		9030617O03Rik	0.0940451	0.999878										Lmbr1	0.0338694	0.999878
Tom1l1	0.033874	0.999878		Ccdc134	0.0945725	0.999878										Rbm38	0.0338901	0.999878
Cltb	0.0341315	0.999878		Ogdh	0.0953748	0.999878										Pparg	0.0339284	0.999878
Spats2l	0.0348134	0.999878		Gng12	0.0953831	0.999878										Akr1b10	0.0344875	0.999878
Ccnd3	0.0351399	0.999878		Shpk	0.0954352	0.999878										Cpne5	0.0349115	0.999878
Tsta3	0.0365817	0.999878		AA986860	0.0956975	0.999878										Siae	0.0349524	0.999878
H13	0.0380435	0.999878		Pttg1ip	0.0963268	0.999878										Gfi1b	0.0367681	0.999878
Gmppa	0.0386811	0.999878		Tmem106a	0.0979243	0.999878										Pnpla3	0.0370013	0.999878
Sec61a1	0.0388251	0.999878		Gna11	0.0982407	0.999878										Pik3r3	0.0371439	0.999878
Anxa3	0.0393215	0.999878		Ces2e	0.098378	0.999878										Inpp5d	0.0373249	0.999878
Alyref2	0.0410238	0.999878		Mme	0.0993019	0.999878										Bcl2l14	0.0373316	0.999878
Galnt4	0.0453771	0.999878		Spsb1	0.0993623	0.999878										Pik3cg	0.0387087	0.999878
Ufsp2	0.0458006	0.999878		Mogat2	0.0995069	NA										Oas2	0.0387998	NA
Tmprss2	0.0461051	0.999878		Cox7a1	0.0995853	0.999878										Krt23	0.0391586	0.999878
Rpn2	0.0470176	0.999878		Ugdh	0.100154	0.999878										Cd300lf	0.0414727	0.999878
Srp72	0.0488067	0.999878		Alas1	0.10036	0.999878										Kctd13	0.0434631	0.999878
Sec22b	0.0488515	0.999878		Gm9926	0.100446	0.999878										Bmp2	0.0443034	0.999878
Etnk1	0.0498072	0.999878		Dgat1	0.102621	0.999878										Cmip	0.044972	0.999878
Pacsin1	0.049898	0.999878		2510049J12Rik	0.102633	0.999878										Strada	0.0458036	0.999878
Sh3bgrl3	0.0499298	0.999878		Acy1	0.102845	0.999878										Pstpip2	0.0532141	0.999878
Sh3bgrl2	0.0521174	0.999878		Slc39a5	0.104779	0.999878										Trim38	0.0544523	0.999878
Tmed9	0.0530301	0.999878		Galm	0.104804	0.999878										1110007C09Rik	0.0545553	0.999878
Samhd1	0.0548374	0.999878		Cyp3a13	0.105211	0.999878										Spire2	0.0555912	0.999878
Ppapdc1b	0.0550532	0.999878		Chchd7	0.10654	0.999878										Ccnj	0.0565961	0.999878
Ank3	0.0566798	0.999878		Ctss	0.106947	0.999878										Rabgap1l	0.0571554	0.999878
Gsn	0.0570911	0.999878		Btnl1	0.108609	0.999878										Desi1	0.057188	0.999878
Eif4ebp1	0.0571678	0.999878		H2-T3	0.108659	0.999878										Inpp5b	0.0578259	0.999878
Bet1l	0.0580291	0.999878		Abcg5	0.108927	0.999878										Limd2	0.0579042	0.999878
Copg1	0.0598941	0.999878		Slc5a11	0.109588	NA										Bub3	0.0579879	0.999878
Aacs	0.0603493	0.999878		Abcg2	0.1098	0.999878										Dgki	0.0582448	0.999878
Stxbp6	0.061451	0.999878		Prap1	0.110126	0.999878										Nptn	0.0596324	0.999878
Smim3	0.0615653	0.999878		Papss2	0.110249	0.999878										Cdkn1a	0.0598661	0.999878
Edem2	0.0617181	0.999878		Anpep	0.110356	0.999878										9030624J02Rik	0.0624702	0.999878
Copb1	0.0631291	0.999878		Dnpep	0.110362	0.999878										Gm17660	0.0625456	0.999878
Gmppb	0.0640951	0.999878		Ephx2	0.110657	0.999878										Opn3	0.0625621	0.999878
Yipf6	0.0669944	0.999878		Slc7a7	0.113042	0.999878										Svil	0.0630502	0.999878
Pcsk9	0.0673893	0.999878		Pgm2	0.114096	0.999878										Gnai2	0.0646454	0.999878
Slc35c1	0.068131	0.999878		Agmo	0.115365	0.999878										Gprc5c	0.0649473	0.999878
Tspan1	0.0681672	0.999878		Ifngr2	0.117591	0.999878										Gimap5	0.0653972	0.999878
Tdrd7	0.0700751	0.999878		Acaa2	0.119709	0.999878										Gramd1c	0.0657716	0.999878
Pllp	0.0700956	0.999878		Fam3b	0.119862	0.999878										Ccdc129	0.0662947	0.999878
Tc2n	0.0706624	0.999878		H2-Q2	0.12069	0.999878										Nudt14	0.0677935	0.999878
Ptprr	0.071578	0.999878		D130043K22Rik	0.121172	0.999878										Matk	0.0678026	0.999878
Tm9sf2	0.0731744	0.999878		Ap2a2	0.12128	0.999878										Prox1	0.0686156	0.999878
Ssr4	0.0744604	0.999878		Dusp12	0.122154	0.999878										Nek7	0.0696533	0.999878
Tpd52	0.0786661	0.999878		Slc52a2	0.123048	0.999878										Ptpn6	0.0701657	0.999878
Far1	0.0797376	0.999878		Lpcat3	0.123057	0.999878										Myo6	0.0703243	0.999878
Tbrg1	0.0798978	0.999878		Acsl5	0.125654	0.999878										Zbtb41	0.070541	0.999878
Fam69a	0.0851869	0.999878		Tmem41a	0.126289	0.999878										Inpp5j	0.071372	0.999878
Sec23b	0.0887854	0.999878		Nipsnap3b	0.126588	0.999878										Abcc3	0.073502	0.999878
Ssr1	0.0888984	0.999878		Mpp1	0.126636	NA										Rmnd5a	0.0740555	0.999878
Dnajc3	0.090232	0.999878		Gm3776	0.127356	0.999878										Nsf	0.0741405	0.999878
Ddost	0.0909449	0.999878		Sec23a	0.128436	0.999878										Pnpla6	0.0744065	0.999878
Galntl6	0.0926573	0.999878		Lgals3	0.132026	0.999878										Arap2	0.0744414	0.999878
Stk38l	0.0941894	0.999878		Abcg8	0.132483	0.999878										2210016L21Rik	0.0748298	0.999878
S100a16	0.0965337	0.999878		S100g	0.13259	0.999878										Tcta	0.0751448	0.999878
1700066B19Rik	0.0965503	0.999878		Edn3	0.134741	0.999878										Plcb2	0.0775493	0.999878
Slc39a11	0.100042	0.999878		Dak	0.134957	0.999878										Abhd5	0.0776205	0.999878
Arf4	0.101414	0.999878		2010001E11Rik	0.136029	0.999878										Adcy5	0.0786818	0.999878
Ang	0.10244	0.999878		Glt28d2	0.136463	0.999878										Rhoc	0.078693	0.999878
Lman1	0.102917	0.999878		Aprt	0.13707	0.999878										Tor4a	0.0788995	0.999878
Copb2	0.104155	0.999878		Nkiras2	0.137427	0.999878										Atp6ap1	0.0790935	0.999878
Ift20	0.104985	0.999878		Txlng	0.137605	0.999878										Ltc4s	0.0819155	0.999878
Srprb	0.10802	0.999878		H2-Q1	0.137898	0.999878										Fbxl21	0.0820761	0.999878
Spink4	0.113723	0.999878		Fez2	0.138294	0.999878										Pigc	0.0821008	0.999878
Gorasp2	0.11417	0.999878		Cndp2	0.138349	0.999878										Chn2	0.08281	0.999878
Stt3a	0.117887	0.999878		Xkr9	0.139303	0.999878										Ube2j1	0.0839977	0.999878
Yipf5	0.118577	0.999878		Fabp1	0.139672	0.999878										Cap1	0.0859277	0.999878
Jtb	0.119371	0.999878		Ugt2b34	0.140664	0.999878										S100a1	0.0860578	0.999878
Tmsb10	0.123596	0.999878		Myo7a	0.141097	0.999878										Lyn	0.0860933	0.999878
Capns1	0.125223	0.999878		Abhd6	0.142131	0.999878										Hmx2	0.0863059	0.999878
Stard3nl	0.126024	0.999878		Reg3b	0.144362	NA										Wdr7	0.086314	0.999878
Guk1	0.127484	0.999878		Xpnpep1	0.145899	0.999878										Gadd45a	0.0869195	0.999878
Rpn1	0.136633	0.999878		Slc35f5	0.146362	0.999878										Bicd1	0.0881414	0.999878
Spcs2	0.137117	0.999878		Pxdc1	0.146972	0.999878										Tmem158	0.0885252	0.999878
Ehd4	0.14088	0.999878		2200002D01Rik	0.147083	0.999878										Rac2	0.0888263	0.999878
Pyroxd1	0.141816	0.999878		Plin3	0.147657	0.999878										AA467197	0.0907566	0.999878
Tmem183a	0.146302	0.999878		Ehhadh	0.14769	0.999878										Aldh3a2	0.0923005	0.999878
Krtcap2	0.147371	0.999878		Pex19	0.147962	0.999878										Aldh2	0.0929687	0.999878
Yif1b	0.147502	0.999878		Il17rc	0.14922	0.999878										Ildr1	0.0931002	0.999878
Lss	0.147643	0.999878		Gstm6	0.151717	0.999878										Glyctk	0.0935164	0.999878
Uggt1	0.157009	0.999878		Apoc3	0.152353	0.999878										Il17rb	0.0951693	0.999878
Morf4l2	0.164595	0.999878		Acot9	0.153715	0.999878										Vps53	0.0962362	0.999878
Gmds	0.165197	0.999878		Abhd3	0.15401	0.999878										Gimap8	0.096921	0.999878
Srp9	0.16815	0.999878		Arg2	0.154169	0.999878										Ubl7	0.0976094	0.999878
Tram1	0.1774	0.999878		Srxn1	0.154697	0.999878										Socs1	0.0978114	0.999878
Ppib	0.177718	0.999878		Nat8	0.155578	NA										Basp1	0.0981778	0.999878
Tmed2	0.178368	0.999878		Epb4.1l3	0.155869	0.999878										A4galt	0.0996159	0.999878
Spcs3	0.183056	0.999878		Agpat2	0.155888	0.999878										Brms1	0.0996317	0.999878
Ssr2	0.184566	0.999878		Maob	0.156639	0.999878										Rab5b	0.0998514	0.999878
D17Wsu104e	0.18574	0.999878		Cyp4v3	0.157532	0.999878										Stk38	0.10028	0.999878
Bet1	0.186008	0.999878		Tor1aip2	0.158523	0.999878										Ccdc68	0.100302	0.999878
Clptm1l	0.190794	0.999878		Cideb	0.158561	0.999878										Phlda1	0.100451	0.999878
Arl1	0.193328	0.999878		Cyp3a25	0.159147	0.999878										Ap1s2	0.10148	0.999878
Ier3ip1	0.194583	0.999878		Hagh	0.159195	0.999878										Otud7b	0.101543	0.999878
Ost4	0.195958	0.999878		Hadh	0.160408	0.999878										Cpne3	0.104275	0.999878
Ostc	0.20042	0.999878		Exoc3l4	0.160678	0.999878										Smpx	0.10478	0.999878
Ssr3	0.200525	0.999878		Pcyt1a	0.162947	0.999878										Shkbp1	0.104844	0.999878
Pdia3	0.205974	0.999878		Slc39a4	0.163048	0.999878										Gyg	0.108653	0.999878
Fam3c	0.210924	0.999878		Tstd1	0.163783	0.999878										1110058L19Rik	0.110636	0.999878
Ugp2	0.216094	0.999878		Idh1	0.164468	0.999878										Fam49b	0.11214	0.999878
Pdia6	0.223947	0.999878		Rmdn3	0.166164	0.999878										Sh2d7	0.112327	0.999878
Hspa13	0.224098	0.999878		Frmd8	0.167427	0.999878										Scand1	0.112966	0.999878
Nipal2	0.225088	0.999878		Rab17	0.169517	0.999878										Pea15a	0.113594	0.999878
Dnajb11	0.235396	0.999878		Tmem135	0.16978	0.999878										Atp6v1d	0.114821	0.999878
Akr1c14	0.237668	0.999878		Gda	0.171296	0.999878										Hsbp1l1	0.117737	0.999878
Gale	0.237763	0.999878		Eci3	0.172892	0.999878										Map1a	0.119201	0.999878
Gnpnat1	0.243025	0.999878		Fam213b	0.177567	0.999878										Gng13	0.119808	0.999878
Cmpk1	0.255895	0.999878		Akr7a5	0.178821	0.999878										Gimap9	0.120514	0.999878
Cyp51	0.2585	0.999878		Sar1b	0.181388	0.999878										Tmem65	0.123005	0.999878
Sec61b	0.264809	0.999878		Pla2g12b	0.181977	0.999878										Tiparp	0.123123	0.999878
Hyou1	0.268897	0.999878		Hadha	0.182158	0.999878										Alox5	0.124525	0.999878
Serp1	0.273493	0.999878		Gucd1	0.18257	0.999878										Rit1	0.126408	0.999878
Sppl2a	0.278339	0.999878		Mdh2	0.183651	0.999878										St18	0.129058	0.999878
Hsp90b1	0.305619	0.999878		Tmem120a	0.187578	0.999878										Tspan6	0.129078	0.999878
Pdia4	0.324113	0.999878		Fahd1	0.188585	0.999878										Ethe1	0.129676	0.999878
Manf	0.353064	0.999878		Rfk	0.19023	0.999878										Pik3r5	0.130068	0.999878
Calr	0.354904	0.999878		Cdh17	0.190894	0.999878										S100a11	0.131189	0.999878
Hspa5	0.372782	0.999878		Dab1	0.192142	0.999878										Tmem45b	0.131232	0.999878
Creld2	0.402619	0.999878		Aqp11	0.193255	0.999878										Tmem229a	0.131705	0.999878
Sdf2l1	0.434425	0.999878		Lipe	0.193372	0.999878										Rhog	0.132726	0.999878
Zbp1	0.0740321	NA		Ugt1a7c	0.19374	0.999878										C2	0.135417	0.999878
Cmtm8	0.206424	NA		Ocm	0.193763	NA										Fam117b	0.136401	0.999878
				Dlst	0.19392	0.999878										Skap2	0.139029	0.999878
				Hsd17b4	0.194354	0.999878										Mgst3	0.140608	0.999878
				Ace2	0.195856	0.999878										Nt5c3	0.141058	0.999878
				Dhrs11	0.196795	0.999878										Alkbh7	0.141396	0.999878
				Cdkn2b	0.198425	0.999878										Asah1	0.141843	0.999878
				Sult2b1	0.20111	0.999878										Pou2f3	0.144374	0.999878
				Fmo4	0.203437	0.999878										Cd47	0.145689	0.999878
				Scp2	0.204793	0.999878										Stx3	0.147439	0.999878
				Maoa	0.206057	0.999878										Sucnr1	0.147672	0.999878
				Pgd	0.207129	0.999878										Pdcl	0.148267	0.999878
				Mttp	0.207327	0.999878										Fbxo25	0.149866	0.999878
				Ccl25	0.207961	0.999878										Stat2	0.150381	0.999878
				Casp1	0.208166	0.999878										Plcg2	0.151529	0.999878
				Gyk	0.209225	0.999878										Snrnp25	0.154136	0.999878
				Cyb5b	0.209757	0.999878										Pfkfb3	0.155043	0.999878
				Sqrdl	0.210585	0.999878										Trim40	0.155516	0.999878
				Myl12b	0.212073	0.999878										Pld2	0.157699	0.999878
				Naip1	0.212673	0.999878										Enpp4	0.159814	0.999878
				Soat2	0.213287	0.999878										Gpcpd1	0.160054	0.999878
				Hnf4g	0.213561	0.999878										Myrfl	0.161575	0.999878
				Casp7	0.21465	0.999878										Gabarapl2	0.162187	0.999878
				Abcd3	0.217533	0.999878										Nsfl1c	0.162747	0.999878
				Lypla1	0.222389	0.999878										Ccdc23	0.162866	0.999878
				Parp9	0.223851	0.999878										Hck	0.163184	0.999878
				Adtrp	0.223896	0.999878										Trpm5	0.163423	0.999878
				Sgpl1	0.224694	0.999878										Ppt1	0.16361	0.999878
				Trim31	0.22781	0.999878										Vdac3	0.163803	0.999878
				Hdhd3	0.227938	0.999878										Ptplad1	0.16886	0.999878
				Tmem253	0.231249	0.999878										Anxa4	0.171131	0.999878
				Nr1h3	0.235355	0.999878										Dclk1	0.17365	0.999878
				Decr1	0.235924	0.999878										Vamp8	0.173849	0.999878
				Bpnt1	0.236213	0.999878										Plekhs1	0.176822	0.999878
				Slc22a1	0.239845	0.999878										Slc4a7	0.176917	0.999878
				Ggact	0.240055	0.999878										Slc9a9	0.178734	0.999878
				Sult1d1	0.240694	0.999878										Hspa4l	0.179263	0.999878
				Tubal3	0.24201	0.999878										Coprs	0.179676	0.999878
				Ces2a	0.242804	0.999878										Spib	0.180291	0.999878
				Acad11	0.245119	0.999878										Casp3	0.182392	0.999878
				Txndc17	0.245918	0.999878										Klf6	0.184023	0.999878
				2010003K11Rik	0.248611	0.999878										Krt222	0.185244	0.999878
				Ppap2a	0.248692	0.999878										Arl5a	0.191252	0.999878
				Hpgd	0.250113	0.999878										Oas1a	0.194943	0.999878
				Cmbl	0.250315	0.999878										Apobec1	0.195942	0.999878
				Cst6	0.250315	0.999878										Ceacam2	0.19816	0.999878
				Ms4a18	0.250675	0.999878										Gm4952	0.204022	0.999878
				Pls1	0.251488	0.999878										Gga2	0.209123	0.999878
				Aldh1a7	0.253136	0.999878										Mocs2	0.211858	0.999878
				4931406C07Rik	0.253363	0.999878										Fam188a	0.211875	0.999878
				Pepd	0.256603	0.999878										Lrrc42	0.211977	0.999878
				Aldh9a1	0.25671	0.999878										Cwh43	0.212969	0.999878
				Sat1	0.257331	0.999878										BC022687	0.214333	0.999878
				Cyp2j6	0.262858	0.999878										Zfp428	0.216288	0.999878
				Gstk1	0.263239	0.999878										Calml4	0.219542	0.999878
				Gramd3	0.275338	0.999878										Prr15	0.222542	0.999878
				Hsd17b2	0.276127	0.999878										Espn	0.223913	0.999878
				Mgat4c	0.281022	0.999878										Tmem160	0.224261	0.999878
				Acnat1	0.28282	0.999878										Oas1g	0.227214	0.999878
				2210016F16Rik	0.29328	0.999878										Plekho2	0.231891	0.999878
				Lrrc19	0.298429	0.999878										Dynlt1b	0.233589	0.999878
				2010106E10Rik	0.30113	0.999878										Bpgm	0.233645	0.999878
				Vmp1	0.301886	0.999878										Atp8a1	0.234869	0.999878
				Rbp2	0.30302	0.999878										Ifnar2	0.238249	0.999878
				Ms4a10	0.316971	0.999878										Tbcb	0.238765	0.999878
				Sult1b1	0.317129	0.999878										Rmdn1	0.242796	0.999878
				Cyp4f40	0.317298	0.999878										Avil	0.244464	0.999878
				Gpr155	0.323085	0.999878										Tuba1a	0.24812	0.999878
				Nlrp6	0.326364	0.999878										Stard5	0.248788	0.999878
				Upp1	0.327722	0.999878										Arpc5	0.250486	0.999878
				Tmem139	0.332591	0.999878										Ypel2	0.250571	0.999878
				Tsc22d3	0.34904	0.999878										Hsbp1	0.255159	0.999878
				Gstm3	0.357142	0.999878										H2-D1	0.255738	0.999878
				Aldob	0.372744	0.999878										Pde6d	0.255938	0.999878
				Slc26a6	0.375266	NA										Cystm1	0.257447	0.999878
				Ppp1r14d	0.39753	0.999878										Samd9l	0.258373	0.999878
				Slc25a45	0.401847	0.999878										Fyb	0.259128	0.999878
				Tm4sf5	0.421181	0.999878										Crot	0.265995	0.999878
				Ckb	0.491622	0.999878										Siglec5	0.272717	0.999878
																Tm4sf4	0.27622	0.999878
																Rgs13	0.282813	0.999878
																Camk2b	0.289298	0.999878
																Ptprc	0.298388	0.999878
																Capg	0.299598	0.999878
																1110008P14Rik	0.303657	0.999878
																Hspb11	0.323975	0.999878
																Bmx	0.336326	0.999878
																Acot7	0.338289	0.999878
																Ndufaf3	0.340935	0.999878
																Tfpi2	0.399995	0.999878

## Sheet: Supplemental Data 6
Supplemental Data 6 (Supporting data for Supplemental Figure 2)
Differential expression in HEK293doxIRE1b cell line
Expression shown as log2FC(Dox/NoDox) for the indicated concentrations
Differential expression of genes from the XBP1_01 signature (M18693, Molecular Signatures Database)
that have increased expression and padj<0.01 for 100 ng/mL Dox compared to No Dox
	10 ng/mL vs No Dox		100 ng/mL vs No Dox
Gene ID	log2FC	padj	log2FC	padj
SEC24D	0.978387	1.25159e-12	1.59404	4.39627e-36
SND1	0.890428	1.62229e-08	1.1218	3.43621e-15
MANF	0.569643	0.000459118	0.919492	5.05269e-12
SEC61A1	0.719345	2.7621e-07	0.786345	7.6571e-10
SRP68	0.383238	0.015855	0.631373	8.28953e-07
ARMCX3	0.475439	0.00323397	0.68851	9.769e-07
RPL36AL	0.456969	0.0105712	0.708987	4.24164e-06
OSBP	0.130211	0.395248	0.544984	2.5711e-05
ARFGAP3	0.207092	0.21623	0.578399	4.48291e-05
MORF4L2	0.185841	0.219547	0.490905	4.79257e-05
PDIA4	0.631887	4.71655e-06	0.523523	0.000174776
MRPS18B	0.401437	0.0308543	0.547322	0.000376135
RAB24	0.47443	0.015855	0.576644	0.00114234
TRIM55	0.485688	NA	1.11991	0.00153051
PPP1R10	0.127596	0.360638	0.42414	0.00251708
FOXRED1	0.39507	0.0248687	0.515175	0.00516167
SRPR	0.548799	6.12376e-05	0.391767	0.00671476
Differential expression of genes related to ER and secretory compartment function (from Shaffer et al., Immunity 2004 21: 81-93)
	10 ng/mL vs No Dox		100 ng/mL vs No Dox
Gene ID	log2FC	padj	log2FC	padj
XBP1	0.781901	9.99209e-10	1.01096	2.27586e-18
BHLHA15	1.40045	NA	2.54872	1.6148e-18
sec23b	0.438001	0.0019925	0.736085	3.78886e-10
sec24d	0.978387	1.25159e-12	1.59404	4.39627e-36
preb	0.789702	1.55608e-06	0.972682	1.26887e-10
sec13	0.465256	0.0165322	0.52051	0.00252403
stx5	0.559948	9.02615e-05	0.749505	5.8515e-07
copa	0.280244	0.0439551	0.441869	0.00066858
cope	0.684369	0.00021678	0.674715	0.000627598
copz1	0.0795302	0.634828	0.352397	0.00700035
pdia4	0.631887	4.71655e-06	0.523523	0.000174776
serp1	0.411655	0.0334943	0.710152	1.31113e-05
ssr1	0.30527	0.102085	0.544139	0.00196426
ssr2	0.949442	1.10901e-13	0.999695	3.49815e-13
sec61A1	0.719345	2.7621e-07	0.786345	7.6571e-10
sec61B	0.800075	8.14267e-09	0.947573	1.18886e-12
sec61g	0.358007	0.0986989	0.741712	1.606e-06
srp19	0.0564796	0.749091	0.406098	0.00918837
srpr	0.548799	6.12376e-05	0.391767	0.00671476
bet1	0.20001	0.317577	0.480245	0.00976716
bet1l	0.457568	0.00749719	0.566311	0.000114452
arfgap1	0.496425	0.00582246	0.511263	0.00135446
arfgap3	0.207092	0.21623	0.578399	4.48291e-05
arf1	0.567123	6.12376e-05	0.480517	0.00134558
arf4	0.226154	0.158494	0.585032	1.45609e-06
cog3	0.211897	0.286376	0.694864	1.21641e-05
ap1g2	0.295184	0.0729871	0.422092	0.00503475
ap3d1	0.393134	0.020095	0.438081	0.00404942
sytl1	0.61736	0.0209635	0.882492	0.000991554
rab24	0.47443	0.015855	0.576644	0.00114234
rab39b	0.227116	NA	1.08583	0.00315444
rab13	0.270193	0.078735	0.450597	0.00545547

## Sheet: Supplemental Data 7
Supplemental Data 7
Differential gene expression
RNA isolated from intact colon crypts from COLONIZED-WT and COLONIZED-Ern2-/- mice
Expression shown as log2FC(Ern2KO/WT)
Genes with DECREASED expression in				Genes with INCREASED expression in				Function analysis with g:Profiler
COLONIZED-Ern2-/- vs COLONIZED-WT				COLONIZED-Ern2-/- vs COLONIZED-WT				Genes with DECREASED expression COLONIZED-Ern2-/- vs COLONIZED-WT
Gene ID	log2FC	padj		Gene ID	log2FC	padj		source	term_name	term_id	padj	-log10 (padj)	term_size	query_size	intersection_size	effective_domain_size	intersections
Ang4	-3.2184	7.98e-55		Derl3	2.24833	1.54e-22		GO:MF	structural constituent of ribosome	GO:0003735	4.32e-36	35.3641	172	250	39	20802	RPL38,RPS28,RPS15,RPL18A,RPL36,RPS19,RPL13,RPS12,RPS21,RPSA,RPL28,RPL27,RPL12,RPL13A,RPLP2,FAU,RPL36A,RPL10A,RPL37,RPL6,RPL3,RPLP1,RPL18,RPL11,RPS18,RPL32,RPS9,RPS24,RPL8,RPL35,UBA52,RPL41,RPS2,RPS26,RPS23,RPL27A,RPL14,RPL5,RPS6
Meg3	-2.10788	7.04e-19		Chac1	1.76069	3.44e-12		GO:MF	structural molecule activity	GO:0005198	1.54e-17	16.8129	612	250	42	20802	LAMB1,FN1,RPL38,RPS28,RPS15,RPL18A,RPL36,RPS19,RPL13,RPS12,RPS21,RPSA,RPL28,RPL27,RPL12,RPL13A,RPLP2,FAU,MFGE8,RPL36A,RPL10A,RPL37,RPL6,RPL3,RPLP1,RPL18,RPL11,RPS18,RPL32,RPS9,RPS24,RPL8,RPL35,UBA52,RPL41,RPS2,RPS26,RPS23,RPL27A,RPL14,RPL5,RPS6
Itln1	-2.01318	7.53e-16		Trib3	1.75599	3.1e-11		GO:MF	rRNA binding	GO:0019843	2.35e-07	6.62802	69	250	11	20802	RPL12,RPL37,RPL6,RPL3,RPL11,RPS18,RPS9,RPL8,GTF3A,RPL5,EEF2
Pnliprp2	-1.97396	3.14e-14		Gda	1.07568	1.02e-06		GO:MF	5S rRNA binding	GO:0008097	0.00011282	3.9476	13	250	5	20802	RPL3,RPL11,GTF3A,RPL5,EEF2
B3gnt6	-1.71826	3.14e-14		Slc13a1	1.1027	3.25e-06		GO:MF	ubiquitin ligase inhibitor activity	GO:1990948	0.00096361	3.0161	9	250	4	20802	RPS15,RPL37,RPL11,RPL5
Rn45s	-1.65631	6.78e-13		Gm14446	1.202	8.53e-06		GO:MF	ubiquitin-protein transferase inhibitor activity	GO:0055105	0.00159084	2.79837	10	250	4	20802	RPS15,RPL37,RPL11,RPL5
Clca3	-1.54312	4.61e-12		Tat	0.910826	9.7e-06		GO:MF	phosphatidylserine binding	GO:0001786	0.00408802	2.38849	63	250	7	20802	TRIM72,ANXA13,GSDMC2,GSDMC4,SYT7,GSDMC3,MFGE8
Clps	-1.67742	6.33e-12		Myl7	1.11118	9.7e-06		GO:MF	modified amino acid binding	GO:0072341	0.0146093	1.83537	104	250	8	20802	TRIM72,ANXA13,GSDMC2,GSDMC4,SYT7,GSDMC3,MFGE8,GSTM5
Gadd45g	-1.43371	4.27e-11		Inpp5f	0.810318	3.24e-05		GO:MF	ubiquitin-protein transferase regulator activity	GO:0055106	0.049463	1.30572	22	250	4	20802	RPS15,RPL37,RPL11,RPL5
St3gal4	-1.40409	1.01e-09		Sptssb	0.995184	3.96e-05		GO:BP	organonitrogen compound biosynthetic process	GO:1901566	3.57e-20	19.4476	1570	245	70	21118	B3GNT6,ST3GAL4,A4GNT,MT3,SPTA1,PLA2G4C,B3GNT9,ANG,EXTL1,SLC2A10,RPL38,ATP5E,RPS28,RPS15,RPL18A,MYC,VEGFB,ST3GAL3,RPL36,CDO1,RPS19,RPL13,RPS12,RPS21,RPSA,RPL28,RPL27,ZDHHC14,RPL12,RPL13A,CHPF,RPLP2,FAU,CSAD,RPL36A,RPL10A,RPL37,RPL6,RPL3,RPLP1,UROD,RPL18,RPL11,KRTCAP2,RPS18,RPL32,SLC27A1,EIF3F,RPS9,RPS24,RPL8,RPL35,UBA52,RPL41,RPS2,OAZ2,ST6GALNAC2,DPM3,RPS26,PDK2,RPS23,RPL27A,RPL14,DAD1,MPV17L2,RPL…
Lbh	-0.975598	1.16e-09		Fam102b	0.790619	3.98e-05		GO:BP	translation	GO:0006412	4.47e-17	16.3501	657	245	43	21118	ANG,RPL38,RPS28,RPS15,RPL18A,RPL36,RPS19,RPL13,RPS12,RPS21,RPSA,RPL28,RPL27,RPL12,RPL13A,RPLP2,FAU,RPL36A,RPL10A,RPL37,RPL6,RPL3,RPLP1,RPL18,RPL11,RPS18,RPL32,EIF3F,RPS9,RPS24,RPL8,RPL35,UBA52,RPL41,RPS2,RPS26,RPS23,RPL27A,RPL14,MPV17L2,RPL5,RPS6,EEF2
Chrm3	-1.41388	5.77e-07		Sis	1.19082	5.38e-05		GO:BP	peptide biosynthetic process	GO:0043043	1.39e-16	15.8555	677	245	43	21118	ANG,RPL38,RPS28,RPS15,RPL18A,RPL36,RPS19,RPL13,RPS12,RPS21,RPSA,RPL28,RPL27,RPL12,RPL13A,RPLP2,FAU,RPL36A,RPL10A,RPL37,RPL6,RPL3,RPLP1,RPL18,RPL11,RPS18,RPL32,EIF3F,RPS9,RPS24,RPL8,RPL35,UBA52,RPL41,RPS2,RPS26,RPS23,RPL27A,RPL14,MPV17L2,RPL5,RPS6,EEF2
A4gnt	-1.20349	1.02e-06		Gdpd3	1.1644	7.81e-05		GO:BP	cytoplasmic translation	GO:0002181	5.63e-16	15.2491	101	245	20	21118	RPL38,RPS28,RPL18A,RPL36,RPS21,RPSA,RPL13A,RPLP2,RPL10A,RPL6,RPLP1,RPL18,RPL11,RPL32,EIF3F,RPL8,RPS2,RPS26,RPS23,EEF2
Ephb3	-0.948852	1.02e-06		2210407C18Rik	0.825919	9.82e-05		GO:BP	amide biosynthetic process	GO:0043604	1.4e-15	14.8527	793	245	45	21118	ANG,RPL38,RPS28,RPS15,RPL18A,ST3GAL3,RPL36,RPS19,RPL13,RPS12,RPS21,RPSA,RPL28,RPL27,RPL12,RPL13A,RPLP2,FAU,RPL36A,RPL10A,RPL37,RPL6,RPL3,RPLP1,RPL18,RPL11,RPS18,RPL32,EIF3F,RPS9,RPS24,RPL8,RPL35,UBA52,RPL41,RPS2,RPS26,PDK2,RPS23,RPL27A,RPL14,MPV17L2,RPL5,RPS6,EEF2
Rab37	-1.31962	1.42e-06		Dhrs9	1.14328	0.000144578		GO:BP	peptide metabolic process	GO:0006518	1.02e-14	13.9915	835	245	45	21118	ANG,RPL38,RPS28,ECE2,RPS15,RPL18A,RPL36,RPS19,RPL13,RPS12,RPS21,RPSA,RPL28,RPL27,RPL12,RPL13A,RPLP2,FAU,RPL36A,RPL10A,RPL37,RPL6,RPL3,RPLP1,RPL18,RPL11,RPS18,RPL32,EIF3F,RPS9,RPS24,RPL8,RPL35,UBA52,RPL41,RPS2,RPS26,RPS23,RPL27A,RPL14,GSTM5,MPV17L2,RPL5,RPS6,EEF2
Fam221a	-1.01339	2.73e-06		Reg3b	1.08923	0.000272024		GO:BP	cellular amide metabolic process	GO:0043603	1.26e-12	11.8987	1077	245	48	21118	ANG,RPL38,RPS28,ECE2,RPS15,RPL18A,ST3GAL3,RPL36,RPS19,RPL13,RPS12,RPS21,RPSA,RPL28,RPL27,RPL12,RPL13A,RPLP2,FAU,RPL36A,RPL10A,RPL37,RPL6,RPL3,RPLP1,RPL18,RPL11,RPS18,RPL32,EIF3F,RPS9,RPS24,RPL8,RPL35,UBA52,RPL41,RPS2,RPS26,PDK2,RPS23,RPL27A,RPL14,GSTM5,MPV17L2,RPL5,RPS6,ACOT7,EEF2
Mirg	-1.28541	9.01e-06		Lama3	1.01901	0.000302887		GO:BP	organonitrogen compound metabolic process	GO:1901564	7.43e-09	8.12924	6326	245	125	21118	ITLN1,PNLIPRP2,B3GNT6,GADD45G,ST3GAL4,SPNS2,A4GNT,MT3,SPINK4,RHBDL3,INSRR,SPTA1,PLA2G4C,TRIM72,SIRPA,EPHB3,TIMP2,RGCC,CRLF1,TPD52L1,B3GNT9,BMP7,HOPX,FN1,ANG,HPD,KDM8,DCLK3,FKBP11,DMPK,EXTL1,CLCA2,ENO3,ECSCR,GFI1,SLC2A10,WFDC18,CBFA2T3,PRSS53,DUSP23,TPSG1,RPL38,HDAC5,QSOX1,ATP5E,RNF43,RAPGEF3,PBLD1,RPS28,ECE2,RPS15,PCK1,RPL18A,MYC,VEGFB,ST3GAL3,RPL36,AQP1,CDO1,RPS19,RPL13,KIT,RPS12,RPS21,RPSA,RPL2…
Hopx	-0.779364	9.15e-06		Casc5	0.900436	0.000481245		GO:BP	cellular protein metabolic process	GO:0044267	7e-08	7.15502	4815	245	102	21118	ITLN1,B3GNT6,GADD45G,ST3GAL4,A4GNT,MT3,SPINK4,INSRR,TRIM72,SIRPA,EPHB3,TIMP2,RGCC,CRLF1,TPD52L1,B3GNT9,BMP7,HOPX,FN1,ANG,KDM8,DCLK3,FKBP11,DMPK,EXTL1,ECSCR,GFI1,WFDC18,CBFA2T3,DUSP23,RPL38,HDAC5,QSOX1,RNF43,RAPGEF3,PBLD1,RPS28,RPS15,PCK1,RPL18A,MYC,VEGFB,ST3GAL3,RPL36,AQP1,RPS19,RPL13,KIT,RPS12,RPS21,RPSA,RPL28,RPL27,ZDHHC14,RPL12,BAG1,RPL13A,RPLP2,FAU,RPL36A,RPL10A,AXIN2,RPL37,RPL6,RPL3,PPIF,RPL…
Mx1	-1.16158	9.7e-06		Ccdc71l	0.762164	0.000512689		GO:BP	protein metabolic process	GO:0019538	1.88e-07	6.72571	5474	245	110	21118	ITLN1,B3GNT6,GADD45G,ST3GAL4,A4GNT,MT3,SPINK4,RHBDL3,INSRR,TRIM72,SIRPA,EPHB3,TIMP2,RGCC,CRLF1,TPD52L1,B3GNT9,BMP7,HOPX,FN1,ANG,KDM8,DCLK3,FKBP11,DMPK,EXTL1,CLCA2,ECSCR,GFI1,SLC2A10,WFDC18,CBFA2T3,PRSS53,DUSP23,TPSG1,RPL38,HDAC5,QSOX1,RNF43,RAPGEF3,PBLD1,RPS28,ECE2,RPS15,PCK1,RPL18A,MYC,VEGFB,ST3GAL3,RPL36,AQP1,RPS19,RPL13,KIT,RPS12,RPS21,RPSA,RPL28,RPL27,ZDHHC14,RPL12,BAG1,RPL13A,CHPF,RPLP2,FAU,…
Insrr	-1.11059	1.1e-05		Il13ra1	0.67495	0.000695571		GO:BP	metabolic process	GO:0008152	2.64e-07	6.57824	11429	245	181	21118	ANG4,ITLN1,PNLIPRP2,B3GNT6,CLPS,GADD45G,ST3GAL4,SPNS2,A4GNT,MX1,MT3,SPINK4,RHBDL3,INSRR,SPTA1,PLA2G4C,TRIM72,LBH,CACNA1H,SIRPA,EPHB3,TIMP2,ASCL2,GPSM1,RGCC,DKKL1,CRLF1,TPD52L1,B3GNT9,BMP7,SPDEF,HOPX,FN1,RBP4,SLX1B,WTIP,ANG,HPD,KDM8,DCLK3,FKBP11,DMPK,EXTL1,LGALS12,CLCA2,ENO3,ECSCR,GFI1,GRAMD1A,FFAR2,SLC2A10,WFDC18,NR2E3,CBFA2T3,PRSS53,DUSP23,TPSG1,TBC1D16,RPL38,HILPDA,ALDH1B1,SMOC2,HDAC5,RNASE4,AR…
Spns2	-1.23496	1.27e-05		Pdia4	0.671572	0.000936158		GO:BP	ribosome assembly	GO:0042255	3.22e-07	6.49197	63	245	11	21118	RPL38,RPS28,RPS15,RPS19,RPSA,RPL6,RPL3,RPL11,RPS2,MPV17L2,RPL5
1810010D01Rik	-1.24469	1.3e-05		Atf5	0.621921	0.00110719		GO:BP	cellular metabolic process	GO:0044237	3.43e-07	6.46445	10350	245	169	21118	ANG4,ITLN1,PNLIPRP2,B3GNT6,GADD45G,ST3GAL4,SPNS2,A4GNT,MX1,MT3,SPINK4,INSRR,SPTA1,PLA2G4C,TRIM72,LBH,CACNA1H,SIRPA,EPHB3,TIMP2,ASCL2,GPSM1,RGCC,DKKL1,CRLF1,TPD52L1,B3GNT9,BMP7,SPDEF,HOPX,FN1,RBP4,SLX1B,WTIP,ANG,HPD,KDM8,DCLK3,FKBP11,DMPK,EXTL1,ENO3,ECSCR,GFI1,GRAMD1A,SLC2A10,WFDC18,NR2E3,CBFA2T3,DUSP23,TBC1D16,RPL38,SMOC2,HDAC5,RNASE4,ARSG,QSOX1,CITED4,TACC1,ATP5E,NFATC2,RNF43,RAPGEF3,PBLD1,RPS28…
Timp2	-0.940891	1.34e-05		2010002M12Rik	1.00885	0.00119859		GO:BP	ribosome biogenesis	GO:0042254	2.7394e-06	5.56234	288	245	19	21118	RPL38,RPS28,RPS15,RPS19,RPS21,RPSA,RPL27,RPL6,RPL3,RPL11,RPS24,RPL35,RPS2,RPL14,MPV17L2,GTF3A,RPL5,RPS6,NHP2
Rian	-1.23025	1.85e-05		Zfp948	0.751177	0.00129243		GO:BP	biosynthetic process	GO:0009058	3.4244e-06	5.46541	5882	245	112	21118	B3GNT6,ST3GAL4,A4GNT,MT3,SPTA1,PLA2G4C,LBH,CACNA1H,SIRPA,ASCL2,RGCC,DKKL1,B3GNT9,BMP7,SPDEF,HOPX,FN1,RBP4,WTIP,ANG,KDM8,EXTL1,GFI1,SLC2A10,NR2E3,CBFA2T3,RPL38,SMOC2,CITED4,TACC1,ATP5E,NFATC2,RAPGEF3,PBLD1,RPS28,ARAP1,TCF7,TCEA3,RPS15,PCK1,RPL18A,MYC,ZFP771,FOXA3,VEGFB,ST3GAL3,RPL36,CDO1,RPS19,RPL13,SORD,KIT,RPS12,RPS21,RPSA,RPL28,RPL27,ZDHHC14,RPL12,RPL13A,CHPF,RPLP2,FAU,CXXC5,CSAD,RPL36A,RPL10A,…
Muc6	-1.2396	2.11e-05		Ogt	0.436601	0.00157168		GO:BP	organic substance biosynthetic process	GO:1901576	1.2501e-05	4.90305	5779	245	109	21118	B3GNT6,ST3GAL4,A4GNT,MT3,SPTA1,PLA2G4C,LBH,CACNA1H,ASCL2,RGCC,DKKL1,B3GNT9,BMP7,SPDEF,HOPX,RBP4,WTIP,ANG,KDM8,EXTL1,GFI1,SLC2A10,NR2E3,CBFA2T3,RPL38,SMOC2,CITED4,TACC1,ATP5E,NFATC2,RAPGEF3,RPS28,ARAP1,TCF7,TCEA3,RPS15,PCK1,RPL18A,MYC,ZFP771,FOXA3,VEGFB,ST3GAL3,RPL36,CDO1,RPS19,RPL13,SORD,KIT,RPS12,RPS21,RPSA,RPL28,RPL27,ZDHHC14,RPL12,RPL13A,CHPF,RPLP2,FAU,CXXC5,CSAD,RPL36A,RPL10A,SMO,CTNNBIP1,RPL…
Spink4	-1.13697	2.17e-05		Xpo1	0.836536	0.00169407		GO:BP	cellular biosynthetic process	GO:0044249	1.4057e-05	4.8521	5715	245	108	21118	B3GNT6,ST3GAL4,A4GNT,MT3,SPTA1,PLA2G4C,LBH,CACNA1H,SIRPA,ASCL2,RGCC,DKKL1,B3GNT9,BMP7,SPDEF,HOPX,WTIP,ANG,KDM8,EXTL1,GFI1,SLC2A10,NR2E3,CBFA2T3,RPL38,SMOC2,CITED4,TACC1,ATP5E,NFATC2,RAPGEF3,RPS28,ARAP1,TCF7,TCEA3,RPS15,PCK1,RPL18A,MYC,ZFP771,FOXA3,VEGFB,ST3GAL3,RPL36,CDO1,RPS19,RPL13,KIT,RPS12,RPS21,RPSA,RPL28,RPL27,ZDHHC14,RPL12,RPL13A,CHPF,RPLP2,FAU,CXXC5,CSAD,RPL36A,RPL10A,SMO,CTNNBIP1,RPL37,R…
Tmem44	-1.10121	2.17e-05		AW549877	0.677337	0.00186404		GO:BP	ribonucleoprotein complex biogenesis	GO:0022613	3.7481e-05	4.42619	413	245	21	21118	RPL38,RPS28,RPS15,RPS19,RPS21,RPSA,RPL27,RPL13A,RPL6,RPL3,RPL11,EIF3F,RPS24,RPL35,RPS2,RPL14,MPV17L2,GTF3A,RPL5,RPS6,NHP2
Ypel3	-0.782752	2.17e-05		Zfp51	0.863533	0.00274819		GO:BP	organic substance metabolic process	GO:0071704	4.549e-05	4.34209	10989	245	170	21118	ANG4,ITLN1,PNLIPRP2,B3GNT6,CLPS,GADD45G,ST3GAL4,SPNS2,A4GNT,MX1,MT3,SPINK4,RHBDL3,INSRR,SPTA1,PLA2G4C,TRIM72,LBH,CACNA1H,SIRPA,EPHB3,TIMP2,ASCL2,RGCC,DKKL1,CRLF1,TPD52L1,B3GNT9,BMP7,SPDEF,HOPX,FN1,RBP4,SLX1B,WTIP,ANG,HPD,KDM8,DCLK3,FKBP11,DMPK,EXTL1,LGALS12,CLCA2,ENO3,ECSCR,GFI1,FFAR2,SLC2A10,WFDC18,NR2E3,CBFA2T3,PRSS53,DUSP23,TPSG1,TBC1D16,RPL38,HILPDA,ALDH1B1,SMOC2,HDAC5,RNASE4,QSOX1,CITED4,TAC…
Cgref1	-0.892425	2.84e-05		Rhof	0.704135	0.00276564		GO:BP	cellular macromolecule biosynthetic process	GO:0034645	5.882e-05	4.23048	4744	245	93	21118	B3GNT6,ST3GAL4,A4GNT,MT3,LBH,ASCL2,RGCC,B3GNT9,BMP7,SPDEF,HOPX,WTIP,ANG,KDM8,EXTL1,GFI1,SLC2A10,NR2E3,CBFA2T3,RPL38,SMOC2,CITED4,TACC1,NFATC2,RAPGEF3,RPS28,ARAP1,TCF7,TCEA3,RPS15,PCK1,RPL18A,MYC,ZFP771,FOXA3,VEGFB,ST3GAL3,RPL36,RPS19,RPL13,KIT,RPS12,RPS21,RPSA,RPL28,RPL27,ZDHHC14,RPL12,RPL13A,CHPF,RPLP2,FAU,CXXC5,RPL36A,RPL10A,SMO,CTNNBIP1,RPL37,RPL6,RPL3,RPLP1,RPL18,RPL11,KRTCAP2,RPS18,RPL32,EIF…
Rhbdl3	-1.11506	3.38e-05		Stk17b	0.740539	0.00276564		GO:BP	macromolecule biosynthetic process	GO:0009059	8.8023e-05	4.05541	4782	245	93	21118	B3GNT6,ST3GAL4,A4GNT,MT3,LBH,ASCL2,RGCC,B3GNT9,BMP7,SPDEF,HOPX,WTIP,ANG,KDM8,EXTL1,GFI1,SLC2A10,NR2E3,CBFA2T3,RPL38,SMOC2,CITED4,TACC1,NFATC2,RAPGEF3,RPS28,ARAP1,TCF7,TCEA3,RPS15,PCK1,RPL18A,MYC,ZFP771,FOXA3,VEGFB,ST3GAL3,RPL36,RPS19,RPL13,KIT,RPS12,RPS21,RPSA,RPL28,RPL27,ZDHHC14,RPL12,RPL13A,CHPF,RPLP2,FAU,CXXC5,RPL36A,RPL10A,SMO,CTNNBIP1,RPL37,RPL6,RPL3,RPLP1,RPL18,RPL11,KRTCAP2,RPS18,RPL32,EIF…
Slx1b	-0.754922	3.38e-05		Arhgap5	0.851015	0.00312136		GO:BP	ribosomal small subunit assembly	GO:0000028	0.00016866	3.773	20	245	6	21118	RPL38,RPS28,RPS15,RPS19,RPSA,RPS2
Pla2g16	-0.779517	3.42e-05		Lonrf3	0.568062	0.00320958		GO:BP	nitrogen compound metabolic process	GO:0006807	0.00021616	3.66522	9669	245	153	21118	ANG4,ITLN1,PNLIPRP2,B3GNT6,GADD45G,ST3GAL4,SPNS2,A4GNT,MT3,SPINK4,RHBDL3,INSRR,SPTA1,PLA2G4C,TRIM72,LBH,SIRPA,EPHB3,TIMP2,ASCL2,RGCC,CRLF1,TPD52L1,B3GNT9,BMP7,SPDEF,HOPX,FN1,SLX1B,WTIP,ANG,HPD,KDM8,DCLK3,FKBP11,DMPK,EXTL1,CLCA2,ENO3,ECSCR,GFI1,SLC2A10,WFDC18,NR2E3,CBFA2T3,PRSS53,DUSP23,TPSG1,RPL38,SMOC2,HDAC5,RNASE4,QSOX1,CITED4,TACC1,ATP5E,NFATC2,RNF43,RAPGEF3,PBLD1,RPS28,ARAP1,TCF7,ECE2,TCEA3,R…
Myrip	-1.17077	4.79e-05		Capg	0.581985	0.00347952		GO:BP	ribosomal small subunit biogenesis	GO:0042274	0.00022099	3.65562	69	245	9	21118	RPL38,RPS28,RPS15,RPS19,RPS21,RPSA,RPS24,RPS2,RPS6
Mt3	-1.14518	4.84e-05		Hspa4l	0.748262	0.00432112		GO:BP	ribosomal large subunit biogenesis	GO:0042273	0.00022099	3.65562	69	245	9	21118	RPL38,RPL6,RPL3,RPL11,RPL35,RPL14,GTF3A,RPL5,NHP2
Ang	-0.736194	5.49e-05		Ccnd2	0.482656	0.00437111		GO:BP	primary metabolic process	GO:0044238	0.00063353	3.19823	10243	245	158	21118	ANG4,ITLN1,PNLIPRP2,B3GNT6,CLPS,GADD45G,ST3GAL4,SPNS2,A4GNT,MT3,SPINK4,RHBDL3,INSRR,PLA2G4C,TRIM72,LBH,CACNA1H,SIRPA,EPHB3,TIMP2,ASCL2,RGCC,DKKL1,CRLF1,TPD52L1,B3GNT9,BMP7,SPDEF,HOPX,FN1,RBP4,SLX1B,WTIP,ANG,HPD,KDM8,DCLK3,FKBP11,DMPK,EXTL1,LGALS12,CLCA2,ENO3,ECSCR,GFI1,SLC2A10,WFDC18,NR2E3,CBFA2T3,PRSS53,DUSP23,TPSG1,RPL38,SMOC2,HDAC5,RNASE4,QSOX1,CITED4,TACC1,ATP5E,NFATC2,RNF43,RAPGEF3,PBLD1,RPS…
Aldh1b1	-0.626065	5.49e-05		Zfc3h1	0.476665	0.0044582		GO:BP	cellular macromolecule metabolic process	GO:0044260	0.00072772	3.13803	7962	245	131	21118	ANG4,ITLN1,B3GNT6,GADD45G,ST3GAL4,A4GNT,MX1,MT3,SPINK4,INSRR,TRIM72,LBH,SIRPA,EPHB3,TIMP2,ASCL2,RGCC,CRLF1,TPD52L1,B3GNT9,BMP7,SPDEF,HOPX,FN1,SLX1B,WTIP,ANG,KDM8,DCLK3,FKBP11,DMPK,EXTL1,ECSCR,GFI1,SLC2A10,WFDC18,NR2E3,CBFA2T3,DUSP23,TBC1D16,RPL38,SMOC2,HDAC5,QSOX1,CITED4,TACC1,NFATC2,RNF43,RAPGEF3,PBLD1,RPS28,ARAP1,TCF7,TCEA3,RPS15,PCK1,RPL18A,MYC,ZFP771,FOXA3,VEGFB,ST3GAL3,RPL36,AQP1,RPS19,RPL13…
Spta1	-1.09685	7.25e-05		Creld2	0.689743	0.0044582		GO:BP	cellular nitrogen compound biosynthetic process	GO:0044271	0.00157805	2.80188	4705	245	88	21118	MT3,SPTA1,LBH,SIRPA,ASCL2,RGCC,BMP7,SPDEF,HOPX,WTIP,ANG,KDM8,GFI1,NR2E3,CBFA2T3,RPL38,SMOC2,CITED4,TACC1,ATP5E,NFATC2,RAPGEF3,RPS28,ARAP1,TCF7,TCEA3,RPS15,PCK1,RPL18A,MYC,ZFP771,FOXA3,ST3GAL3,RPL36,RPS19,RPL13,KIT,RPS12,RPS21,RPSA,RPL28,RPL27,RPL12,RPL13A,RPLP2,FAU,CXXC5,RPL36A,RPL10A,SMO,CTNNBIP1,RPL37,RPL6,RPL3,RPLP1,UROD,RPL18,RPL11,RPS18,RPL32,EIF3F,RPS9,RPS24,RPL8,RPL35,ZKSCAN17,UBA52,RPL41,…
Fndc5	-0.895533	8.51e-05		Hspa5	0.678114	0.00448107		GO:BP	ribonucleoprotein complex assembly	GO:0022618	0.0033017	2.48126	182	245	12	21118	RPL38,RPS28,RPS15,RPS19,RPSA,RPL13A,RPL6,RPL3,RPL11,EIF3F,RPS2,RPL5
Trim72	-0.989891	9.69e-05		Ifit1	0.913067	0.00472633		GO:BP	ribonucleoprotein complex subunit organization	GO:0071826	0.00463927	2.33355	188	245	12	21118	RPL38,RPS28,RPS15,RPS19,RPSA,RPL13A,RPL6,RPL3,RPL11,EIF3F,RPS2,RPL5
Gpsm1	-0.91169	0.000104857		Gm10509	0.930338	0.00493681		GO:BP	rRNA processing	GO:0006364	0.0131839	1.87996	208	245	12	21118	RPS28,RPS15,RPS19,RPS21,RPL27,RPL11,RPS24,RPL35,RPL14,RPL5,RPS6,NHP2
Wtip	-0.739036	0.000136955		Errfi1	0.491048	0.00555062		GO:BP	macromolecule metabolic process	GO:0043170	0.0175879	1.75479	9484	245	144	21118	ANG4,ITLN1,B3GNT6,GADD45G,ST3GAL4,A4GNT,MX1,MT3,SPINK4,RHBDL3,INSRR,TRIM72,LBH,SIRPA,EPHB3,TIMP2,ASCL2,RGCC,CRLF1,TPD52L1,B3GNT9,BMP7,SPDEF,HOPX,FN1,RBP4,SLX1B,WTIP,ANG,KDM8,DCLK3,FKBP11,DMPK,EXTL1,CLCA2,ECSCR,GFI1,FFAR2,SLC2A10,WFDC18,NR2E3,CBFA2T3,PRSS53,DUSP23,TPSG1,TBC1D16,RPL38,HILPDA,SMOC2,HDAC5,RNASE4,QSOX1,CITED4,TACC1,NFATC2,RNF43,RAPGEF3,PBLD1,RPS28,ARAP1,TCF7,ECE2,TCEA3,RPS15,PCK1,RPL1…
Ifitm3	-0.874766	0.000151592		Eif4e3	0.658844	0.00564745		GO:BP	rRNA metabolic process	GO:0016072	0.0202729	1.69308	217	245	12	21118	RPS28,RPS15,RPS19,RPS21,RPL27,RPL11,RPS24,RPL35,RPL14,RPL5,RPS6,NHP2
Slc9a3r2	-0.949052	0.000161006		Hsp90b1	0.576402	0.00605036		GO:BP	protein glycosylation	GO:0006486	0.0318797	1.49649	227	245	12	21118	B3GNT6,ST3GAL4,A4GNT,MT3,B3GNT9,EXTL1,VEGFB,ST3GAL3,KRTCAP2,ST6GALNAC2,DPM3,DAD1
Anxa13	-0.964304	0.000172032		Nufip2	0.725509	0.00640964		GO:BP	macromolecule glycosylation	GO:0043413	0.0318797	1.49649	227	245	12	21118	B3GNT6,ST3GAL4,A4GNT,MT3,B3GNT9,EXTL1,VEGFB,ST3GAL3,KRTCAP2,ST6GALNAC2,DPM3,DAD1
Gsdmcl-ps	-0.933087	0.000177451		Macc1	0.707033	0.00668913		GO:BP	glycoprotein biosynthetic process	GO:0009101	0.0320558	1.49409	306	245	14	21118	B3GNT6,ST3GAL4,A4GNT,MT3,B3GNT9,EXTL1,SLC2A10,VEGFB,ST3GAL3,CHPF,KRTCAP2,ST6GALNAC2,DPM3,DAD1
Selm	-0.65227	0.000177451		Lpcat4	0.614096	0.00676716		GO:BP	ribosomal large subunit assembly	GO:0000027	0.0346593	1.46018	28	245	5	21118	RPL38,RPL6,RPL3,RPL11,RPL5
Clca5	-1.11394	0.00027702		Tnik	0.515509	0.00677468		GO:CC	cytosolic ribosome	GO:0022626	3.22e-41	40.4917	112	249	37	21016	RPL38,RPS28,RPS15,RPL18A,RPL36,RPS19,RPL13,RPS21,RPSA,RPL28,RPL27,RPL12,RPL13A,RPLP2,FAU,RPL36A,RPL10A,RPL37,RPL6,RPL3,RPLP1,RPL18,RPL11,RPS18,RPL32,RPS9,RPS24,RPL8,RPL35,UBA52,RPS2,RPS26,RPS23,RPL27A,RPL14,RPL5,RPS6
Cbfa2t3	-0.662001	0.000277073		Rp2h	0.63765	0.00678124		GO:CC	ribosome	GO:0005840	2.56e-33	32.591	236	249	41	21016	RPL38,RPS28,RPS15,RPL18A,RPL36,RPS19,RPL13,RPS12,RPS21,RPSA,RPL28,RPL27,RPL12,RPL13A,RPLP2,FAU,RPL36A,RPL10A,RPL37,RPL6,RPL3,RPLP1,RPL18,RPL11,RPS18,RPL32,RPS9,RPS24,RPL8,RPL35,UBA52,RPL41,RPS2,RPS26,RPS23,RPL27A,RPL14,MPV17L2,RPL5,RPS6,EEF2
Sord	-0.542742	0.000277073		Bzw1	0.456818	0.0068832		GO:CC	ribosomal subunit	GO:0044391	2.93e-32	31.5333	200	249	38	21016	RPL38,RPS28,RPS15,RPL18A,RPL36,RPS19,RPL13,RPS21,RPSA,RPL28,RPL27,RPL12,RPL13A,RPLP2,FAU,RPL36A,RPL10A,RPL37,RPL6,RPL3,RPLP1,RPL18,RPL11,RPS18,RPL32,RPS9,RPS24,RPL8,RPL35,UBA52,RPS2,RPS26,RPS23,RPL27A,RPL14,MPV17L2,RPL5,RPS6
Pla2g4c	-1.03097	0.000331462		Tc2n	0.713581	0.00692588		GO:CC	cytosolic large ribosomal subunit	GO:0022625	1.12e-27	26.9519	64	249	24	21016	RPL38,RPL18A,RPL36,RPL13,RPL28,RPL27,RPL12,RPL13A,RPLP2,RPL36A,RPL10A,RPL37,RPL6,RPL3,RPLP1,RPL18,RPL11,RPL32,RPL8,RPL35,UBA52,RPL27A,RPL14,RPL5
Gpx2	-0.670378	0.000344972		Zfp820	0.910861	0.00694246		GO:CC	large ribosomal subunit	GO:0015934	4.13e-21	20.3839	126	249	25	21016	RPL38,RPL18A,RPL36,RPL13,RPL28,RPL27,RPL12,RPL13A,RPLP2,RPL36A,RPL10A,RPL37,RPL6,RPL3,RPLP1,RPL18,RPL11,RPL32,RPL8,RPL35,UBA52,RPL27A,RPL14,MPV17L2,RPL5
Rnf43	-0.60831	0.000400757		Zfp932	0.840352	0.0073889		GO:CC	polysomal ribosome	GO:0042788	1.04e-16	15.9845	32	249	14	21016	RPL38,RPS28,RPL18A,RPL36,RPS21,RPL10A,RPL6,RPL18,RPL11,RPL32,RPL8,RPS26,RPS23,EEF2
Spdef	-0.780573	0.000460332		Bche	0.721429	0.00739941		GO:CC	ribonucleoprotein complex	GO:1990904	6.75e-16	15.1707	725	249	43	21016	RPL38,NFATC2,RPS28,RPS15,RPL18A,RPL36,RPS19,RPL13,RPS21,RPSA,RPL28,RPL27,RPL12,RPL13A,RPLP2,FAU,RPL36A,RPL10A,RPL37,RPL6,RPL3,RPP25L,RPLP1,RPL18,RPL11,RPS18,RPL32,EIF3F,RPS9,RPS24,RPL8,RPL35,UBA52,RPS2,RPS26,RPS23,RPL27A,RPL14,MPV17L2,RPL5,RPS6,NHP2,EEF2
Lamb1	-1.04593	0.000514716		Tmem161b	0.630915	0.00777447		GO:CC	cytosolic small ribosomal subunit	GO:0022627	3.2e-14	13.4948	45	249	14	21016	RPS28,RPS15,RPS19,RPS21,RPSA,FAU,RPS18,RPS9,RPS24,UBA52,RPS2,RPS26,RPS23,RPS6
Clca2	-0.719059	0.000538317		Samd9l	0.713956	0.00777447		GO:CC	polysome	GO:0005844	1.2e-12	11.9197	70	249	15	21016	RPL38,RPS28,RPL18A,RPL36,RPS21,RPL10A,RPL6,RPL18,RPL11,RPL32,RPL8,RPS26,RPS23,RPS6,EEF2
Tpd52l1	-0.8317	0.000651838		Dnm1l	0.603502	0.00795046		GO:CC	small ribosomal subunit	GO:0015935	1.67e-10	9.77728	79	249	14	21016	RPS28,RPS15,RPS19,RPS21,RPSA,FAU,RPS18,RPS9,RPS24,UBA52,RPS2,RPS26,RPS23,RPS6
Cacna1h	-0.973969	0.000846642		Kif20b	0.626389	0.00795046		GO:CC	cytoplasm	GO:0005737	4.57e-09	8.34022	11093	249	183	21016	ANG4,PNLIPRP2,B3GNT6,GADD45G,CHRM3,ST3GAL4,RAB37,SPNS2,A4GNT,MYRIP,MX1,MT3,SPTA1,LAMB1,PLA2G4C,TRIM72,LBH,ANXA13,ASCL2,GPSM1,FNDC5,RGCC,IFITM3,DKKL1,CIB2,SCARA5,DIXDC1,TPD52L1,B3GNT9,GSDMC2,COPZ2,HOPX,FN1,VWF,RPRM,FAIM2,WTIP,ANG,HPD,KDM8,FSTL4,DCLK3,DMPK,EXTL1,LGALS12,CLCA2,ENO3,FXYD3,ECSCR,GRAMD1A,SLC2A10,GSDMC4,RAB11FIP5,RASA4,CBFA2T3,DUSP23,SORCS2,SYT7,TBC1D16,RPL38,HILPDA,RAB15,ALDH1B1,HDAC5,…
Ascl2	-0.927274	0.000999058		Zfp53	0.648307	0.00795046		GO:CC	cytosol	GO:0005829	9.77e-08	7.01031	3849	249	87	21016	MT3,PLA2G4C,GPSM1,DIXDC1,GSDMC2,COPZ2,WTIP,KDM8,DMPK,CLCA2,ENO3,ECSCR,GRAMD1A,GSDMC4,RASA4,DUSP23,SYT7,TBC1D16,RPL38,ALDH1B1,TACC1,NFATC2,RAP1GAP,RPS28,CENPM,MAGED2,ARAP1,STARD10,RPS15,PCK1,RPL18A,FOXA3,GSDMC3,RPL36,CDO1,RPS19,RPL13,ABTB1,RPS21,PCBP4,RPSA,RPL28,RPL27,WDR6,RPL12,BAG1,RPL13A,CHPF,RPLP2,FAU,CXXC5,RPL36A,RPL10A,CTNNBIP1,RPL37,CUEDC2,S100A13,RPL6,RPL3,CNN3,RPLP1,UROD,RPL18,RPL11,RPS18…
Gsdmc2	-0.804722	0.00102528		Hbegf	0.579257	0.00833295		GO:CC	endomembrane system	GO:0012505	4.3384e-05	4.36267	4006	249	82	21016	ANG4,PNLIPRP2,B3GNT6,CHRM3,ST3GAL4,SPNS2,A4GNT,MYRIP,MT3,PLA2G4C,SLC9A3R2,GPSM1,FNDC5,IFITM3,DKKL1,TPD52L1,B3GNT9,COPZ2,VWF,FAIM2,HPD,FSTL4,DMPK,EXTL1,CLCA2,FXYD3,GRAMD1A,SLC2A10,RAB11FIP5,CBFA2T3,SORCS2,SYT7,TBC1D16,HILPDA,RAB15,ARSG,QSOX1,RNF43,RAP1GAP,RPS28,ARAP1,ECE2,SLC39A13,PCK1,ST3GAL3,AQP1,RPL13,KIT,RPS21,RPL27,ZDHHC14,CHPF,MFGE8,RPL36A,SLC50A1,SMO,CUEDC2,RPL6,RPL18,KRTCAP2,SLC27A1,RPS24,…
Scn2b	-0.876303	0.0011177		Grin3a	0.882946	0.00841513		GO:CC	organelle	GO:0043226	0.00015093	3.82121	12827	249	189	21016	ANG4,PNLIPRP2,B3GNT6,GADD45G,CHRM3,ST3GAL4,RAB37,SPNS2,A4GNT,MYRIP,MX1,MT3,SPTA1,LAMB1,PLA2G4C,TRIM72,LBH,ANXA13,ASCL2,GPSM1,FNDC5,RGCC,IFITM3,DKKL1,CIB2,VIPR2,SCARA5,DIXDC1,TPD52L1,B3GNT9,BMP7,COPZ2,YPEL3,SPDEF,HOPX,FN1,VWF,SLX1B,FAIM2,WTIP,ANG,HPD,KDM8,FSTL4,DCLK3,DMPK,EXTL1,LGALS12,CLCA2,FXYD3,ECSCR,GFI1,GRAMD1A,CHRM1,RAB11FIP5,NR2E3,CBFA2T3,DUSP23,SORCS2,SYT7,FERMT3,TBC1D16,RPL38,HILPDA,RAB15…
Stard10	-0.588603	0.00131456		Trp53inp1	0.663221	0.0090562		GO:CC	protein-containing complex	GO:0032991	0.00043899	3.35754	5312	249	97	21016	ITLN1,MYRIP,INSRR,SPTA1,LAMB1,LBH,CACNA1H,EPHB3,ASCL2,GPSM1,SCN2B,IFITM3,DIXDC1,CRLF1,COPZ2,FN1,RBP4,SLX1B,WTIP,ANG,NTN4,ENO3,GFI1,NR2E3,RPL38,HDAC5,ATP5E,NFATC2,RPS28,TCF7,RPS15,RPL18A,MYC,RPL36,RPS19,RPL13,KIT,RPS21,RPSA,RPL28,RPL27,WDR6,RPL12,LSR,RPL13A,C1QTNF6,RPLP2,FAU,NDUFA2,RPL36A,RPL10A,AXIN2,CTNNBIP1,RPL37,RPL6,RPL3,RPP25L,PPIF,RPLP1,RPL18,RPL11,UQCR10,KRTCAP2,RPS18,RPL32,ANAPC13,EIF3F,H…
Rnase4	-0.618712	0.00132092		Zfp26	0.644696	0.00931675		GO:CC	intracellular organelle	GO:0043229	0.00046007	3.33718	12510	249	184	21016	ANG4,PNLIPRP2,B3GNT6,GADD45G,CHRM3,ST3GAL4,RAB37,SPNS2,A4GNT,MYRIP,MX1,MT3,SPTA1,LAMB1,PLA2G4C,TRIM72,LBH,ANXA13,ASCL2,GPSM1,FNDC5,RGCC,IFITM3,DKKL1,CIB2,SCARA5,DIXDC1,TPD52L1,B3GNT9,COPZ2,YPEL3,SPDEF,HOPX,FN1,VWF,SLX1B,FAIM2,WTIP,ANG,HPD,KDM8,FSTL4,DCLK3,DMPK,EXTL1,LGALS12,CLCA2,FXYD3,ECSCR,GFI1,GRAMD1A,RAB11FIP5,NR2E3,CBFA2T3,DUSP23,SORCS2,SYT7,FERMT3,TBC1D16,RPL38,HILPDA,RAB15,ALDH1B1,HDAC5,AR…
Klhdc8a	-0.874029	0.00139073		Uba6	0.736412	0.010043		GO:CC	organelle membrane	GO:0031090	0.00051869	3.28509	3076	249	65	21016	PNLIPRP2,B3GNT6,CHRM3,ST3GAL4,SPNS2,A4GNT,MYRIP,MX1,PLA2G4C,TRIM72,GPSM1,FNDC5,IFITM3,SCARA5,B3GNT9,COPZ2,HPD,DMPK,EXTL1,CLCA2,FXYD3,GRAMD1A,RAB11FIP5,CBFA2T3,SORCS2,SYT7,RAB15,QSOX1,ATP5E,RNF43,RAPGEF3,RAP1GAP,RPS28,ARAP1,ECE2,SLC39A13,ST3GAL3,AQP1,SORD,RPL27,ZDHHC14,CHPF,NDUFA2,MFGE8,SLC50A1,SMO,CUEDC2,PPIF,UQCR10,KRTCAP2,SLC27A1,ROMO1,IGF2R,ST6GALNAC2,PYCARD,DPM3,RPS26,DAD1,UQCR11,UQCRQ,MPV17L…
Slc29a4	-0.870927	0.00159202		Cdc27	0.59803	0.0101765		GO:CC	synapse	GO:0045202	0.00060329	3.21948	1467	249	39	21016	CHRM3,MYRIP,MX1,MT3,SLC29A4,CIB2,DIXDC1,FAIM2,CHRM1,SORCS2,SYT7,RPL38,RAPGEF3,RPS15,RPL18A,AQP1,RPS19,RPS21,RPSA,RPL12,RPLP2,SMO,RPL37,RPL6,RPL3,CNN3,RPL18,RPL11,RPS18,SLC22A1,RPS9,RABAC1,RPL8,UBA52,RPS2,RPS23,RPL14,RPL5,EEF2
Cdo1	-0.550287	0.00194406		Zfp942	0.86654	0.0101765		GO:CC	intracellular anatomical structure	GO:0005622	0.00174583	2.758	14111	249	199	21016	ANG4,PNLIPRP2,B3GNT6,GADD45G,CHRM3,ST3GAL4,RAB37,SPNS2,A4GNT,MYRIP,MX1,MT3,SPTA1,LAMB1,PLA2G4C,TRIM72,LBH,ANXA13,ASCL2,GPSM1,FNDC5,RGCC,IFITM3,DKKL1,CIB2,SCARA5,DIXDC1,TPD52L1,B3GNT9,GSDMC2,COPZ2,YPEL3,SPDEF,HOPX,FN1,VWF,SLX1B,RPRM,FAIM2,WTIP,ANG,HPD,KDM8,FSTL4,DCLK3,DMPK,EXTL1,LGALS12,CLCA2,ENO3,FXYD3,ECSCR,GFI1,GRAMD1A,SLC2A10,GSDMC4,RAB11FIP5,RASA4,NR2E3,CBFA2T3,DUSP23,SORCS2,SYT7,FERMT3,TBC1D…
Fxyd3	-0.717731	0.00197525		Xiap	0.671017	0.010245		GO:CC	Golgi membrane	GO:0000139	0.00241191	2.61764	583	249	21	21016	B3GNT6,ST3GAL4,A4GNT,GPSM1,B3GNT9,COPZ2,HPD,RAB11FIP5,CBFA2T3,QSOX1,RAP1GAP,ARAP1,ECE2,SLC39A13,ST3GAL3,ZDHHC14,CHPF,SLC50A1,IGF2R,ST6GALNAC2,PYCARD
Vipr2	-0.863943	0.00267678		Rap1b	0.575865	0.0107138		GO:CC	cytoplasmic side of rough endoplasmic reticulum membrane	GO:0098556	0.0114327	1.94185	6	249	3	21016	RPS28,RPL27,RPS26
Retnlb	-0.862912	0.00276564		Ranbp2	0.612971	0.0107138		GO:CC	cell junction	GO:0030054	0.0164466	1.78392	2071	249	45	21016	CHRM3,MYRIP,MX1,MT3,SLC29A4,CIB2,DIXDC1,FAIM2,WTIP,CLCA2,CHRM1,SORCS2,SYT7,FERMT3,RPL38,RAPGEF3,STARD10,RPS15,RPL18A,AQP1,RPS19,KIT,RPS21,RPSA,RPL12,LSR,RPLP2,SMO,RPL37,RPL6,RPL3,CNN3,RPL18,RPL11,RPS18,SLC22A1,RPS9,RABAC1,RPL8,UBA52,RPS2,RPS23,RPL14,RPL5,EEF2
Mptx1	-0.97986	0.00284468		Prpf39	0.724978	0.0107138		GO:CC	neuron to neuron synapse	GO:0098984	0.0194264	1.71161	427	249	16	21016	CHRM3,MX1,CHRM1,SORCS2,SYT7,RPL38,RPL18A,RPS19,RPL12,SMO,RPL6,CNN3,RPS18,RPL8,RPL14,RPL5
Tcea3	-0.57657	0.00284644		Cav2	0.786631	0.0107138		GO:CC	postsynaptic density	GO:0014069	0.0286408	1.54301	395	249	15	21016	CHRM3,MX1,CHRM1,SORCS2,RPL38,RPL18A,RPS19,RPL12,SMO,RPL6,CNN3,RPS18,RPL8,RPL14,RPL5
Rgcc	-0.87493	0.0033135		Rps6ka3	0.635653	0.0109846		GO:CC	bounding membrane of organelle	GO:0098588	0.0292545	1.53381	1676	249	38	21016	PNLIPRP2,B3GNT6,ST3GAL4,SPNS2,A4GNT,MYRIP,GPSM1,FNDC5,IFITM3,SCARA5,B3GNT9,COPZ2,HPD,DMPK,RAB11FIP5,CBFA2T3,SORCS2,SYT7,RAB15,QSOX1,RAP1GAP,RPS28,ARAP1,ECE2,SLC39A13,ST3GAL3,AQP1,RPL27,ZDHHC14,CHPF,MFGE8,SLC50A1,SMO,IGF2R,ST6GALNAC2,PYCARD,RPS26,LAMTOR2
Vegfb	-0.563259	0.00337904		Orc4	0.733789	0.0109846		GO:CC	Golgi apparatus subcompartment	GO:0098791	0.0304438	1.5165	746	249	22	21016	B3GNT6,ST3GAL4,A4GNT,GPSM1,B3GNT9,COPZ2,HPD,RAB11FIP5,CBFA2T3,QSOX1,RAP1GAP,ARAP1,ECE2,SLC39A13,ST3GAL3,ZDHHC14,CHPF,SLC50A1,IGF2R,ST6GALNAC2,PYCARD,LYPLA2
Arap1	-0.593711	0.00345948		2019-09-02	0.496923	0.0110752		GO:CC	asymmetric synapse	GO:0032279	0.0338608	1.4703	401	249	15	21016	CHRM3,MX1,CHRM1,SORCS2,RPL38,RPL18A,RPS19,RPL12,SMO,RPL6,CNN3,RPS18,RPL8,RPL14,RPL5
Sirpa	-0.965105	0.00347952		Zfp322a	0.555822	0.011183		GO:CC	nucleolus	GO:0005730	0.0342847	1.4649	916	249	25	21016	ANG4,RGCC,YPEL3,ANG,CBFA2T3,MAGED2,MYC,ZFP771,RPL36,RPS19,RPL13,ABTB1,KIT,RPL27,RPL12,S100A13,RPL6,RPL3,RPL18,RPL11,RPS9,PYCARD,RPL5,RPS6,NHP2
1500012F01Rik	-0.646666	0.00369652		Tardbp	0.434622	0.0114108		GO:CC	endoplasmic reticulum	GO:0005783	0.0383866	1.41582	1761	249	39	21016	CHRM3,PLA2G4C,GPSM1,FNDC5,IFITM3,VWF,FAIM2,HPD,DMPK,EXTL1,FXYD3,GRAMD1A,ARSG,QSOX1,RNF43,RPS28,SLC39A13,PCK1,RPL13,RPS21,RPL27,ZDHHC14,RPL36A,RPL6,RPL18,KRTCAP2,SLC27A1,RPS24,PYCARD,DPM3,RPS26,RPS23,RPL27A,DAD1,H6PD,RPL5,RPS6,JMJD8,AUP1
Gsdmc4	-0.667661	0.00441523		Rock2	0.653339	0.0114108		GO:CC	organelle subcompartment	GO:0031984	0.0417544	1.3793	1580	249	36	21016	B3GNT6,CHRM3,ST3GAL4,A4GNT,PLA2G4C,GPSM1,B3GNT9,COPZ2,HPD,DMPK,EXTL1,FXYD3,GRAMD1A,RAB11FIP5,CBFA2T3,QSOX1,RNF43,RAP1GAP,RPS28,ARAP1,ECE2,SLC39A13,ST3GAL3,RPL27,ZDHHC14,CHPF,SLC50A1,KRTCAP2,IGF2R,ST6GALNAC2,PYCARD,DPM3,RPS26,DAD1,LYPLA2,AUP1
Bag1	-0.510822	0.00447383		Dnajb9	0.661959	0.0114108		KEGG	Ribosome	KEGG:03010	6.28e-34	33.2022	169	137	39	8790	RPL38,RPS28,RPS15,RPL18A,RPL36,RPS19,RPL13,RPS12,RPS21,RPSA,RPL28,RPL27,RPL12,RPL13A,RPLP2,FAU,RPL36A,RPL10A,RPL37,RPL6,RPL3,RPLP1,RPL18,RPL11,RPS18,RPL32,RPS9,RPS24,RPL8,RPL35,UBA52,RPL41,RPS2,RPS26,RPS23,RPL27A,RPL14,RPL5,RPS6
Shf	-0.709492	0.00472897		Zfp101	0.670442	0.0114108		KEGG	Coronavirus disease - COVID-19	KEGG:05171	7.61e-29	28.1188	241	137	40	8790	VWF,RPL38,RPS28,RPS15,RPL18A,RPL36,RPS19,RPL13,RPS12,RPS21,RPSA,RPL28,RPL27,RPL12,RPL13A,RPLP2,FAU,RPL36A,RPL10A,RPL37,RPL6,RPL3,RPLP1,RPL18,RPL11,RPS18,RPL32,RPS9,RPS24,RPL8,RPL35,UBA52,RPL41,RPS2,RPS26,RPS23,RPL27A,RPL14,RPL5,RPS6
Dixdc1	-0.85718	0.00493681		Mob1b	0.716345	0.0114108		REAC	SRP-dependent cotranslational protein targeting to membrane	REAC:R-MMU-1799339	3.17e-36	35.4986	89	143	34	8631	RPL38,RPS28,RPS15,RPL18A,RPS19,RPL13,RPS21,RPSA,RPL28,RPL27,RPL12,RPL13A,RPLP2,RPL36A,RPL37,RPL6,RPL3,RPLP1,RPL18,RPL11,RPS18,RPL32,RPS9,RPS24,RPL8,RPL35,UBA52,RPS2,RPS26,RPS23,RPL27A,RPL14,RPL5,RPS6
B3gnt9	-0.820944	0.00493681		2210404O09Rik	0.844242	0.0114108		REAC	Formation of a pool of free 40S subunits	REAC:R-MMU-72689	3.83e-36	35.417	98	143	35	8631	RPL38,RPS28,RPS15,RPL18A,RPS19,RPL13,RPS21,RPSA,RPL28,RPL27,RPL12,RPL13A,RPLP2,RPL36A,RPL37,RPL6,RPL3,RPLP1,RPL18,RPL11,RPS18,RPL32,EIF3F,RPS9,RPS24,RPL8,RPL35,UBA52,RPS2,RPS26,RPS23,RPL27A,RPL14,RPL5,RPS6
Ffar2	-0.675287	0.00493681		Cyp3a25	0.846407	0.0114108		REAC	Nonsense Mediated Decay (NMD) independent of the Exon Junction Complex (EJC)	REAC:R-MMU-975956	7.94e-36	35.1002	91	143	34	8631	RPL38,RPS28,RPS15,RPL18A,RPS19,RPL13,RPS21,RPSA,RPL28,RPL27,RPL12,RPL13A,RPLP2,RPL36A,RPL37,RPL6,RPL3,RPLP1,RPL18,RPL11,RPS18,RPL32,RPS9,RPS24,RPL8,RPL35,UBA52,RPS2,RPS26,RPS23,RPL27A,RPL14,RPL5,RPS6
Dusp23	-0.652193	0.00493681		Fosb	0.869302	0.0114108		REAC	L13a-mediated translational silencing of Ceruloplasmin expression	REAC:R-MMU-156827	2.11e-34	33.6761	108	143	35	8631	RPL38,RPS28,RPS15,RPL18A,RPS19,RPL13,RPS21,RPSA,RPL28,RPL27,RPL12,RPL13A,RPLP2,RPL36A,RPL37,RPL6,RPL3,RPLP1,RPL18,RPL11,RPS18,RPL32,EIF3F,RPS9,RPS24,RPL8,RPL35,UBA52,RPS2,RPS26,RPS23,RPL27A,RPL14,RPL5,RPS6
Pvrl1	-0.556002	0.00527858		Alpi	0.714813	0.0115157		REAC	GTP hydrolysis and joining of the 60S ribosomal subunit	REAC:R-MMU-72706	3.07e-34	33.5133	109	143	35	8631	RPL38,RPS28,RPS15,RPL18A,RPS19,RPL13,RPS21,RPSA,RPL28,RPL27,RPL12,RPL13A,RPLP2,RPL36A,RPL37,RPL6,RPL3,RPLP1,RPL18,RPL11,RPS18,RPL32,EIF3F,RPS9,RPS24,RPL8,RPL35,UBA52,RPS2,RPS26,RPS23,RPL27A,RPL14,RPL5,RPS6
Dclk3	-0.730069	0.00555062		Trim59	0.733494	0.0115157		REAC	Eukaryotic Translation Initiation	REAC:R-MMU-72613	3.77e-33	32.4235	116	143	35	8631	RPL38,RPS28,RPS15,RPL18A,RPS19,RPL13,RPS21,RPSA,RPL28,RPL27,RPL12,RPL13A,RPLP2,RPL36A,RPL37,RPL6,RPL3,RPLP1,RPL18,RPL11,RPS18,RPL32,EIF3F,RPS9,RPS24,RPL8,RPL35,UBA52,RPS2,RPS26,RPS23,RPL27A,RPL14,RPL5,RPS6
Foxa3	-0.5638	0.0063826		0610010F05Rik	0.584238	0.011599		REAC	Cap-dependent Translation Initiation	REAC:R-MMU-72737	3.77e-33	32.4235	116	143	35	8631	RPL38,RPS28,RPS15,RPL18A,RPS19,RPL13,RPS21,RPSA,RPL28,RPL27,RPL12,RPL13A,RPLP2,RPL36A,RPL37,RPL6,RPL3,RPLP1,RPL18,RPL11,RPS18,RPL32,EIF3F,RPS9,RPS24,RPL8,RPL35,UBA52,RPS2,RPS26,RPS23,RPL27A,RPL14,RPL5,RPS6
Lgals12	-0.719079	0.006618		Atf3	0.793413	0.011599		REAC	Nonsense Mediated Decay (NMD) enhanced by the Exon Junction Complex (EJC)	REAC:R-MMU-975957	1.58e-32	31.8009	110	143	34	8631	RPL38,RPS28,RPS15,RPL18A,RPS19,RPL13,RPS21,RPSA,RPL28,RPL27,RPL12,RPL13A,RPLP2,RPL36A,RPL37,RPL6,RPL3,RPLP1,RPL18,RPL11,RPS18,RPL32,RPS9,RPS24,RPL8,RPL35,UBA52,RPS2,RPS26,RPS23,RPL27A,RPL14,RPL5,RPS6
Rpl18a	-0.57088	0.006618		Wif1	0.812943	0.011599		REAC	Nonsense-Mediated Decay (NMD)	REAC:R-MMU-927802	1.58e-32	31.8009	110	143	34	8631	RPL38,RPS28,RPS15,RPL18A,RPS19,RPL13,RPS21,RPSA,RPL28,RPL27,RPL12,RPL13A,RPLP2,RPL36A,RPL37,RPL6,RPL3,RPLP1,RPL18,RPL11,RPS18,RPL32,RPS9,RPS24,RPL8,RPL35,UBA52,RPS2,RPS26,RPS23,RPL27A,RPL14,RPL5,RPS6
Cnn3	-0.465304	0.006618		Usp14	0.624719	0.0117289		REAC	rRNA processing in the nucleus and cytosol	REAC:R-MMU-8868773	9.29e-26	25.0318	167	143	34	8631	RPL38,RPS28,RPS15,RPL18A,RPS19,RPL13,RPS21,RPSA,RPL28,RPL27,RPL12,RPL13A,RPLP2,RPL36A,RPL37,RPL6,RPL3,RPLP1,RPL18,RPL11,RPS18,RPL32,RPS9,RPS24,RPL8,RPL35,UBA52,RPS2,RPS26,RPS23,RPL27A,RPL14,RPL5,RPS6
Copz2	-0.795307	0.00676716		Mfsd2a	0.823851	0.0117289		REAC	Major pathway of rRNA processing in the nucleolus and cytosol	REAC:R-MMU-6791226	9.29e-26	25.0318	167	143	34	8631	RPL38,RPS28,RPS15,RPL18A,RPS19,RPL13,RPS21,RPSA,RPL28,RPL27,RPL12,RPL13A,RPLP2,RPL36A,RPL37,RPL6,RPL3,RPLP1,RPL18,RPL11,RPS18,RPL32,RPS9,RPS24,RPL8,RPL35,UBA52,RPS2,RPS26,RPS23,RPL27A,RPL14,RPL5,RPS6
Rpl28	-0.533223	0.00676716		Slc3a1	0.671365	0.0125977		REAC	rRNA processing	REAC:R-MMU-72312	9.29e-26	25.0318	167	143	34	8631	RPL38,RPS28,RPS15,RPL18A,RPS19,RPL13,RPS21,RPSA,RPL28,RPL27,RPL12,RPL13A,RPLP2,RPL36A,RPL37,RPL6,RPL3,RPLP1,RPL18,RPL11,RPS18,RPL32,RPS9,RPS24,RPL8,RPL35,UBA52,RPS2,RPS26,RPS23,RPL27A,RPL14,RPL5,RPS6
Isoc2b	-0.5517	0.00678124		Cdc7	0.680416	0.0130031		REAC	Translation	REAC:R-MMU-72766	3.94e-24	23.4043	217	143	36	8631	RPL38,RPS28,RPS15,RPL18A,RPS19,RPL13,RPS21,RPSA,RPL28,RPL27,RPL12,RPL13A,RPLP2,RPL36A,RPL37,RPL6,RPL3,RPLP1,RPL18,RPL11,RPS18,RPL32,EIF3F,RPS9,RPS24,RPL8,RPL35,UBA52,RPS2,RPS26,RPS23,RPL27A,RPL14,RPL5,RPS6,EEF2
Rpl41	-0.42644	0.00692588		Socs6	0.52858	0.0130494		REAC	Formation of the ternary complex, and subsequently, the 43S complex	REAC:R-MMU-72695	2.16e-10	9.66521	49	143	13	8631	RPS28,RPS15,RPS19,RPS21,RPSA,RPS18,EIF3F,RPS9,RPS24,RPS2,RPS26,RPS23,RPS6
Grpr	-0.908896	0.00694821		Kif5c	0.813624	0.0132632		REAC	Metabolism of RNA	REAC:R-MMU-8953854	1.4e-09	8.85313	532	143	34	8631	RPL38,RPS28,RPS15,RPL18A,RPS19,RPL13,RPS21,RPSA,RPL28,RPL27,RPL12,RPL13A,RPLP2,RPL36A,RPL37,RPL6,RPL3,RPLP1,RPL18,RPL11,RPS18,RPL32,RPS9,RPS24,RPL8,RPL35,UBA52,RPS2,RPS26,RPS23,RPL27A,RPL14,RPL5,RPS6
Clca4	-0.486101	0.00717573		Rb1	0.664664	0.0133119		REAC	Translation initiation complex formation	REAC:R-MMU-72649	1.41e-09	8.851	56	143	13	8631	RPS28,RPS15,RPS19,RPS21,RPSA,RPS18,EIF3F,RPS9,RPS24,RPS2,RPS26,RPS23,RPS6
Myc	-0.564217	0.00755573		Zfp933	0.599998	0.0135911		REAC	Ribosomal scanning and start codon recognition	REAC:R-MMU-72702	1.41e-09	8.851	56	143	13	8631	RPS28,RPS15,RPS19,RPS21,RPSA,RPS18,EIF3F,RPS9,RPS24,RPS2,RPS26,RPS23,RPS6
Rps28	-0.602281	0.00771112		Ccne2	0.795278	0.0140015		REAC	Activation of the mRNA upon binding of the cap-binding complex and eIFs, and subsequent binding to 43S	REAC:R-MMU-72662	1.8e-09	8.74471	57	143	13	8631	RPS28,RPS15,RPS19,RPS21,RPSA,RPS18,EIF3F,RPS9,RPS24,RPS2,RPS26,RPS23,RPS6
Bmp7	-0.80731	0.00795046		Tmx3	0.658578	0.0140672		REAC	Metabolism of proteins	REAC:R-MMU-392499	1.5162e-06	5.81925	1549	143	55	8631	B3GNT6,ST3GAL4,A4GNT,SPTA1,LAMB1,B3GNT9,COPZ2,FN1,RPL38,ARSG,QSOX1,RPS28,RPS15,RPL18A,MYC,ST3GAL3,RPS19,RPL13,RPS21,RPSA,RPL28,RPL27,RPL12,RPL13A,RPLP2,MFGE8,RPL36A,AXIN2,RPL37,RPL6,RPL3,RPLP1,RPL18,FBXO21,RPL11,RPS18,RPL32,EIF3F,RPS9,RPS24,RPL8,RPL35,UBA52,RPS2,ST6GALNAC2,DPM3,RPS26,RPS23,RPL27A,RPL14,RPL5,RPS6,GLB1,EEF2,TAF10
Gltscr2	-0.514804	0.00796505		Slc5a3	0.713189	0.0140672
2410006H16Rik	-0.64195	0.00878326		Zfp943	0.829666	0.014257
Rbp4	-0.757202	0.00881353		Dennd1b	0.450114	0.0143899		Genes with INCREASED expression COLONIZED-Ern2-/- vs COLONIZED-WT
S100a13	-0.472135	0.00895343		Ttc14	0.615153	0.0143899		source	term_name	term_id	padj	-log10 (padj)	term_size	query_size	intersection_size	effective_domain_size	intersections
Dmpk	-0.726791	0.00975372		Nts	0.838133	0.0143899		GO:MF	ion binding	GO:0043167	1.02606e-05	4.98883	5862	323	137	20802	TRIB3,GDA,TAT,MYL7,GDPD3,ZFP948,OGT,ZFP51,RHOF,STK17B,ARHGAP5,LONRF3,HSPA4L,CRELD2,HSPA5,HSP90B1,TNIK,ZFP820,ZFP932,BCHE,DNM1L,KIF20B,ZFP53,GRIN3A,ZFP26,UBA6,ZFP942,XIAP,RAP1B,RANBP2,RPS6KA3,ORC4,ZFP322A,ROCK2,ZFP101,MOB1B,CYP3A25,ALPI,TRIM59,CDC7,KIF5C,ZFP933,ZFP943,ZFAND5,GNAI3,PIK3C2A,PFKFB2,CHORDC1,ZFP518A,ZFP946,KLF10,MAT2A,ERMP1,ATP11B,MAP3K2,BUB1,ZFP54,NAIP6,PADI2,TANK,KRIT1,IPMK,ESCO1,CAR…
Syt7	-0.638898	0.00975372		Zfand5	0.385823	0.0144196		GO:MF	binding	GO:0005488	0.000123572	3.90808	14895	323	270	20802	DERL3,CHAC1,TRIB3,GDA,TAT,MYL7,INPP5F,SIS,GDPD3,REG3B,LAMA3,IL13RA1,ATF5,ZFP948,OGT,XPO1,ZFP51,RHOF,STK17B,ARHGAP5,LONRF3,CAPG,HSPA4L,CCND2,ZFC3H1,CRELD2,HSPA5,IFIT1,ERRFI1,EIF4E3,HSP90B1,NUFIP2,MACC1,TNIK,BZW1,ZFP820,ZFP932,BCHE,SAMD9L,DNM1L,KIF20B,ZFP53,HBEGF,GRIN3A,ZFP26,UBA6,CDC27,ZFP942,XIAP,RAP1B,RANBP2,PRPF39,CAV2,RPS6KA3,ORC4,ZFP322A,TARDBP,ROCK2,DNAJB9,ZFP101,MOB1B,CYP3A25,FOSB,ALPI,TRIM…
Hpd	-0.735654	0.0101765		Pcnp	0.738606	0.0150182		GO:MF	organic cyclic compound binding	GO:0097159	0.00160958	2.79329	5768	323	127	20802	TRIB3,TAT,ATF5,ZFP948,XPO1,ZFP51,RHOF,STK17B,ARHGAP5,HSPA4L,HSPA5,IFIT1,EIF4E3,HSP90B1,NUFIP2,TNIK,ZFP820,ZFP932,DNM1L,KIF20B,ZFP53,UBA6,ZFP942,RAP1B,RANBP2,RPS6KA3,ORC4,ZFP322A,TARDBP,ROCK2,ZFP101,CYP3A25,FOSB,ATF3,CDC7,KIF5C,RB1,ZFP933,ZFP943,TTC14,ZFAND5,KLF6,FOS,GNAI3,PIK3C2A,PFKFB2,CHORDC1,ZFP518A,ZFP946,ZBTB10,KLF10,MAT2A,DDIT3,ATP11B,MAP3K2,NAMPT,BUB1,ZFP54,NAIP6,RFX3,IPMK,PDIK1L,ZC3H7A,DC…
Kdm8	-0.734815	0.0109846		Pten	0.567246	0.0151072		GO:MF	heterocyclic compound binding	GO:1901363	0.00195368	2.70915	5672	323	125	20802	TRIB3,TAT,ATF5,ZFP948,XPO1,ZFP51,RHOF,STK17B,ARHGAP5,HSPA4L,HSPA5,IFIT1,EIF4E3,HSP90B1,NUFIP2,TNIK,ZFP820,ZFP932,DNM1L,KIF20B,ZFP53,UBA6,ZFP942,RAP1B,RANBP2,RPS6KA3,ORC4,ZFP322A,TARDBP,ROCK2,ZFP101,CYP3A25,FOSB,ATF3,CDC7,KIF5C,RB1,ZFP933,ZFP943,TTC14,ZFAND5,KLF6,FOS,GNAI3,PIK3C2A,PFKFB2,CHORDC1,ZFP518A,ZFP946,ZBTB10,KLF10,MAT2A,DDIT3,ATP11B,MAP3K2,NAMPT,BUB1,ZFP54,NAIP6,RFX3,IPMK,PDIK1L,ZC3H7A,DC…
Dkkl1	-0.870024	0.0110752		Klf6	0.411137	0.0152282		GO:MF	protein binding	GO:0005515	0.00354856	2.44995	10189	323	197	20802	DERL3,CHAC1,TRIB3,GDA,TAT,MYL7,INPP5F,REG3B,LAMA3,IL13RA1,ATF5,OGT,XPO1,RHOF,ARHGAP5,LONRF3,CAPG,HSPA4L,CCND2,ZFC3H1,HSPA5,IFIT1,ERRFI1,HSP90B1,MACC1,TNIK,BZW1,ZFP932,BCHE,SAMD9L,DNM1L,KIF20B,ZFP53,HBEGF,GRIN3A,UBA6,CDC27,XIAP,RAP1B,RANBP2,PRPF39,CAV2,RPS6KA3,ZFP322A,TARDBP,ROCK2,DNAJB9,MOB1B,ALPI,TRIM59,ATF3,WIF1,USP14,SLC3A1,SOCS6,KIF5C,RB1,CCNE2,SLC5A3,DENND1B,TTC14,NTS,PTEN,CAPZA2,FOS,RANBP6,…
Cib2	-0.867842	0.0112474		Capza2	0.576726	0.0152282		GO:MF	enzyme binding	GO:0019899	0.00534378	2.27215	2164	323	59	20802	DERL3,TRIB3,ATF5,XPO1,RHOF,CCND2,HSPA5,ERRFI1,HSP90B1,ZFP932,DNM1L,GRIN3A,CDC27,XIAP,RANBP2,CAV2,RPS6KA3,ROCK2,MOB1B,RB1,CCNE2,DENND1B,PTEN,CHM,PFKFB2,CACYBP,TANK,CHML,ACTR3,GM3414,GCH1,PPP1CB,TNFRSF10B,PDCD10,ADAM10,MID2,VCL,RNF139,WDR44,RNF138,CUL4B,TAOK1,SDF2L1,RASA1,ATP7A,PHF6,CAMK2B,TRIM12C,CPNE3,UVSSA,CCNA2,FZD5,UBE2W,EXOC5,MIER1,RB1CC1,F3,NCK1,ITGB1
Fn1	-0.778038	0.0114108		Fos	0.634659	0.0152282		GO:MF	cation binding	GO:0043169	0.0106043	1.97452	4138	323	95	20802	GDA,MYL7,GDPD3,ZFP948,ZFP51,LONRF3,CRELD2,ZFP820,ZFP932,BCHE,ZFP53,GRIN3A,ZFP26,ZFP942,XIAP,RANBP2,RPS6KA3,ZFP322A,ROCK2,ZFP101,MOB1B,CYP3A25,ALPI,TRIM59,CDC7,ZFP933,ZFP943,ZFAND5,GNAI3,CHORDC1,ZFP518A,ZFP946,KLF10,MAT2A,ERMP1,ATP11B,ZFP54,NAIP6,PADI2,TANK,IPMK,ESCO1,CAR13,ZC3H7A,DCP2,G2E3,GCH1,TRIM15,IRF2BPL,ZBTB1,MYOF,CPEB4,TRIM29,PPP1CB,PDE4B,YME1L1,NGLY1,FER1L4,ARHGAP29,ZBTB6,ZFP597,ADAM10,ZF…
Rasa4	-0.662802	0.0114108		Apoo	0.827651	0.0152293		GO:MF	catalytic activity, acting on a protein	GO:0140096	0.0111284	1.95357	2320	323	61	20802	TRIB3,PDIA4,OGT,STK17B,CRELD2,TNIK,UBA6,XIAP,RANBP2,RPS6KA3,ROCK2,TRIM59,USP14,CDC7,TMX3,PTEN,SEL1L,ERMP1,MAP3K2,BUB1,TANK,GCNT4,ESCO1,PDIK1L,KLHL9,TMTC3,NAA50,G2E3,TRIM15,CASP2,IRF2BPL,ERP44,PRKG2,SPCS3,PPP1CB,YME1L1,ZDHHC21,PPWD1,ADAM10,KDM7A,ATG4C,RNF139,ZDHHC2,RNF138,OTUD4,CAPN7,PLK4,CUL4B,TAOK1,SDF2L1,TRIM40,PTP4A1,CAMK2B,TRIM12C,CPNE3,TPP2,UBE2W,RC3H2,BMPR1A,MIER1,F3
Smoc2	-0.622312	0.0114108		Ranbp6	0.611103	0.0153537		GO:MF	metal ion binding	GO:0046872	0.0124726	1.90404	4043	323	93	20802	GDA,MYL7,GDPD3,ZFP948,ZFP51,LONRF3,CRELD2,ZFP820,ZFP932,ZFP53,ZFP26,ZFP942,XIAP,RANBP2,RPS6KA3,ZFP322A,ROCK2,ZFP101,MOB1B,CYP3A25,ALPI,TRIM59,CDC7,ZFP933,ZFP943,ZFAND5,GNAI3,CHORDC1,ZFP518A,ZFP946,KLF10,MAT2A,ERMP1,ATP11B,ZFP54,NAIP6,PADI2,TANK,IPMK,ESCO1,CAR13,ZC3H7A,DCP2,G2E3,GCH1,TRIM15,IRF2BPL,ZBTB1,MYOF,CPEB4,TRIM29,PPP1CB,PDE4B,YME1L1,NGLY1,FER1L4,ARHGAP29,ZBTB6,ZFP597,ADAM10,ZFP800,MID2,KD…
Rps15	-0.576358	0.0114108		Chm	0.676236	0.0153537		GO:MF	purine ribonucleoside triphosphate binding	GO:0035639	0.0299194	1.52405	1840	323	50	20802	TRIB3,RHOF,STK17B,ARHGAP5,HSPA4L,HSPA5,HSP90B1,TNIK,DNM1L,KIF20B,UBA6,RAP1B,RPS6KA3,ORC4,ROCK2,CDC7,KIF5C,GNAI3,PIK3C2A,PFKFB2,CHORDC1,MAT2A,ATP11B,MAP3K2,BUB1,NAIP6,IPMK,PDIK1L,ACTR3,GCH1,KIF18A,PRKG2,YME1L1,GSPT1,NLRP9B,HELLS,CMPK1,GMPS,ACTR2,SMC4,ABCE1,RAP2C,PLK4,TAOK1,ATP7A,CAMK2B,UBE2W,PANK3,BMPR1A,ARL5B
BC017158	-0.465708	0.0114838		Gnai3	0.457472	0.015518		GO:MF	nucleocytoplasmic carrier activity	GO:0140142	0.0390716	1.40814	30	323	5	20802	XPO1,RANBP6,KPNA4,KPNA1,KPNA3
Amica1	-0.82869	0.0115157		Sel1l	0.514999	0.0155522		GO:MF	purine ribonucleotide binding	GO:0032555	0.0439653	1.35689	1919	323	51	20802	TRIB3,RHOF,STK17B,ARHGAP5,HSPA4L,HSPA5,HSP90B1,TNIK,DNM1L,KIF20B,UBA6,RAP1B,RPS6KA3,ORC4,ROCK2,CDC7,KIF5C,GNAI3,PIK3C2A,PFKFB2,CHORDC1,MAT2A,ATP11B,MAP3K2,BUB1,NAIP6,IPMK,PDIK1L,ACTR3,GCH1,KIF18A,PRKG2,PDE4B,YME1L1,GSPT1,NLRP9B,HELLS,CMPK1,GMPS,ACTR2,SMC4,ABCE1,RAP2C,PLK4,TAOK1,ATP7A,CAMK2B,UBE2W,PANK3,BMPR1A,ARL5B
Scara5	-0.860334	0.011599		Pik3c2a	0.675562	0.0155522		GO:MF	intramolecular oxidoreductase activity, transposing S-S bonds	GO:0016864	0.0498891	1.30199	17	323	4	20802	PDIA4,CRELD2,TMX3,ERP44
Sorcs2	-0.644789	0.011599		Fem1c	0.499181	0.0156938		GO:MF	protein disulfide isomerase activity	GO:0003756	0.0498891	1.30199	17	323	4	20802	PDIA4,CRELD2,TMX3,ERP44
Rpl38	-0.632019	0.011599		Pfkfb2	0.470398	0.0157926		GO:BP	organic substance metabolic process	GO:0071704	6.34664e-15	14.1975	10989	319	241	21118	DERL3,CHAC1,TRIB3,GDA,TAT,INPP5F,SPTSSB,SIS,GDPD3,DHRS9,REG3B,PDIA4,ATF5,ZFP948,OGT,XPO1,ZFP51,STK17B,CCND2,ZFC3H1,CRELD2,HSPA5,ERRFI1,EIF4E3,HSP90B1,MACC1,LPCAT4,TNIK,ZFP820,ZFP932,BCHE,DNM1L,ZFP53,HBEGF,TRP53INP1,ZFP26,UBA6,CDC27,ZFP942,XIAP,RANBP2,PRPF39,CAV2,RPS6KA3,ORC4,ZFP322A,TARDBP,ROCK2,DNAJB9,ZFP101,MOB1B,CYP3A25,FOSB,TRIM59,ATF3,USP14,MFSD2A,SLC3A1,CDC7,SOCS6,RB1,ZFP933,CCNE2,TMX3,SLC5…
Kcnh3	-0.625854	0.011647		Chordc1	0.722432	0.0158323		GO:BP	metabolic process	GO:0008152	5.02328e-14	13.299	11429	319	245	21118	DERL3,CHAC1,TRIB3,GDA,TAT,INPP5F,SPTSSB,SIS,GDPD3,DHRS9,REG3B,PDIA4,ATF5,ZFP948,OGT,XPO1,ZFP51,STK17B,CCND2,ZFC3H1,CRELD2,HSPA5,ERRFI1,EIF4E3,HSP90B1,MACC1,LPCAT4,TNIK,ZFP820,ZFP932,BCHE,DNM1L,ZFP53,HBEGF,TRP53INP1,ZFP26,UBA6,CDC27,ZFP942,XIAP,RANBP2,PRPF39,CAV2,RPS6KA3,ORC4,ZFP322A,TARDBP,ROCK2,DNAJB9,ZFP101,MOB1B,CYP3A25,FOSB,ALPI,TRIM59,ATF3,USP14,MFSD2A,SLC3A1,CDC7,SOCS6,KIF5C,RB1,ZFP933,CCNE…
Wdr6	-0.527867	0.0125977		Tmem50b	0.49649	0.0158598		GO:BP	primary metabolic process	GO:0044238	9.1911e-14	13.0366	10243	319	228	21118	DERL3,CHAC1,TRIB3,GDA,TAT,INPP5F,SPTSSB,SIS,GDPD3,DHRS9,REG3B,PDIA4,ATF5,ZFP948,OGT,XPO1,ZFP51,STK17B,CCND2,ZFC3H1,CRELD2,HSPA5,ERRFI1,EIF4E3,HSP90B1,MACC1,LPCAT4,TNIK,ZFP820,ZFP932,ZFP53,HBEGF,TRP53INP1,ZFP26,UBA6,CDC27,ZFP942,XIAP,RANBP2,PRPF39,CAV2,RPS6KA3,ORC4,ZFP322A,TARDBP,ROCK2,DNAJB9,ZFP101,MOB1B,CYP3A25,FOSB,TRIM59,ATF3,USP14,MFSD2A,SLC3A1,CDC7,SOCS6,RB1,ZFP933,CCNE2,TMX3,SLC5A3,ZFP943,P…
Crlf1	-0.838739	0.0127379		Zfp518a	0.683606	0.0158598		GO:BP	cellular metabolic process	GO:0044237	4.13664e-13	12.3834	10350	319	228	21118	DERL3,CHAC1,TRIB3,GDA,TAT,INPP5F,SPTSSB,GDPD3,DHRS9,REG3B,PDIA4,ATF5,ZFP948,OGT,XPO1,ZFP51,STK17B,CCND2,ZFC3H1,CRELD2,HSPA5,ERRFI1,EIF4E3,HSP90B1,MACC1,LPCAT4,TNIK,ZFP820,ZFP932,DNM1L,ZFP53,HBEGF,TRP53INP1,ZFP26,UBA6,CDC27,ZFP942,XIAP,RANBP2,PRPF39,CAV2,RPS6KA3,ORC4,ZFP322A,TARDBP,ROCK2,DNAJB9,ZFP101,MOB1B,FOSB,ALPI,TRIM59,ATF3,USP14,MFSD2A,CDC7,SOCS6,RB1,ZFP933,CCNE2,TMX3,SLC5A3,ZFP943,PCNP,PTEN…
Qsox1	-0.616261	0.014257		Zfp946	0.752639	0.0158598		GO:BP	nitrogen compound metabolic process	GO:0006807	2.00042e-11	10.6989	9669	319	214	21118	DERL3,CHAC1,TRIB3,GDA,TAT,INPP5F,SPTSSB,GDPD3,REG3B,PDIA4,ATF5,ZFP948,OGT,XPO1,ZFP51,STK17B,CCND2,ZFC3H1,CRELD2,HSPA5,ERRFI1,EIF4E3,HSP90B1,MACC1,LPCAT4,TNIK,ZFP820,ZFP932,BCHE,ZFP53,HBEGF,TRP53INP1,ZFP26,UBA6,CDC27,ZFP942,XIAP,RANBP2,PRPF39,CAV2,RPS6KA3,ORC4,ZFP322A,TARDBP,ROCK2,DNAJB9,ZFP101,MOB1B,FOSB,TRIM59,ATF3,USP14,MFSD2A,CDC7,SOCS6,RB1,ZFP933,CCNE2,TMX3,ZFP943,PCNP,PTEN,KLF6,FOS,CHM,GNAI3…
Tbc1d16	-0.634062	0.0143535		Tmcc3	0.543799	0.0160096		GO:BP	macromolecule metabolic process	GO:0043170	8.09469e-10	9.0918	9484	319	207	21118	DERL3,CHAC1,TRIB3,INPP5F,REG3B,PDIA4,ATF5,ZFP948,OGT,XPO1,ZFP51,STK17B,CCND2,ZFC3H1,CRELD2,HSPA5,ERRFI1,EIF4E3,HSP90B1,MACC1,TNIK,ZFP820,ZFP932,DNM1L,ZFP53,HBEGF,TRP53INP1,ZFP26,UBA6,CDC27,ZFP942,XIAP,RANBP2,PRPF39,CAV2,RPS6KA3,ORC4,ZFP322A,TARDBP,ROCK2,DNAJB9,ZFP101,MOB1B,FOSB,TRIM59,ATF3,USP14,SLC3A1,CDC7,SOCS6,RB1,ZFP933,CCNE2,TMX3,ZFP943,DENND1B,PCNP,PTEN,KLF6,FOS,CHM,SEL1L,FEM1C,CHORDC1,ZFP5…
Chrm1	-0.675777	0.0150965		Nus1	0.591428	0.0161762		GO:BP	cellular macromolecule metabolic process	GO:0044260	1.2982e-09	8.88666	7962	319	183	21118	DERL3,CHAC1,TRIB3,INPP5F,REG3B,PDIA4,ATF5,ZFP948,OGT,XPO1,ZFP51,STK17B,CCND2,CRELD2,HSPA5,ERRFI1,EIF4E3,HSP90B1,MACC1,TNIK,ZFP820,ZFP932,ZFP53,HBEGF,TRP53INP1,ZFP26,UBA6,CDC27,ZFP942,XIAP,RANBP2,CAV2,RPS6KA3,ORC4,ZFP322A,TARDBP,ROCK2,DNAJB9,ZFP101,MOB1B,FOSB,TRIM59,ATF3,USP14,CDC7,SOCS6,RB1,ZFP933,CCNE2,TMX3,ZFP943,PCNP,PTEN,KLF6,FOS,CHM,SEL1L,FEM1C,CHORDC1,ZFP518A,ZFP946,NUS1,ZBTB10,KLF10,DDIT3,…
Rpl36	-0.558717	0.0153537		Zbtb10	0.607507	0.0161762		GO:BP	regulation of metabolic process	GO:0019222	2.54067e-09	8.59505	6841	319	164	21118	CHAC1,TRIB3,INPP5F,REG3B,ATF5,ZFP948,OGT,XPO1,ZFP51,CCND2,HSPA5,ERRFI1,EIF4E3,HSP90B1,MACC1,TNIK,ZFP820,ZFP932,DNM1L,ZFP53,HBEGF,TRP53INP1,ZFP26,ZFP942,XIAP,RANBP2,CAV2,RPS6KA3,ZFP322A,TARDBP,ROCK2,DNAJB9,ZFP101,MOB1B,FOSB,ATF3,USP14,MFSD2A,CDC7,SOCS6,RB1,ZFP933,CCNE2,SLC5A3,ZFP943,DENND1B,PTEN,KLF6,FOS,GNAI3,PIK3C2A,PFKFB2,CHORDC1,ZFP518A,ZFP946,ZBTB10,KLF10,DDIT3,CD274,SLC7A11,MAP3K2,NAMPT,ZFP5…
Rap1gap	-0.604556	0.0157926		Klf10	0.647734	0.0161762		GO:BP	organonitrogen compound metabolic process	GO:1901564	7.71262e-09	8.1128	6326	319	154	21118	DERL3,CHAC1,TRIB3,GDA,TAT,INPP5F,SPTSSB,GDPD3,REG3B,PDIA4,OGT,XPO1,STK17B,CCND2,CRELD2,HSPA5,ERRFI1,EIF4E3,HSP90B1,LPCAT4,TNIK,HBEGF,UBA6,CDC27,XIAP,RANBP2,CAV2,RPS6KA3,TARDBP,ROCK2,DNAJB9,MOB1B,TRIM59,USP14,MFSD2A,CDC7,SOCS6,RB1,CCNE2,TMX3,PCNP,PTEN,CHM,GNAI3,SEL1L,FEM1C,PFKFB2,CHORDC1,NUS1,DDIT3,ERMP1,PIGA,SLC7A11,MAP3K2,NAMPT,BUB1,AZIN1,SLC39A10,NAIP6,PADI2,TANK,GCNT4,PIBF1,ACOT9,ESCO1,CHML,PD…
Krtcap2	-0.458879	0.0158323		Mat2a	0.512864	0.0162566		GO:BP	regulation of cellular metabolic process	GO:0031323	1.34845e-08	7.87016	6073	319	149	21118	CHAC1,TRIB3,INPP5F,REG3B,ATF5,ZFP948,OGT,XPO1,ZFP51,CCND2,HSPA5,ERRFI1,EIF4E3,HSP90B1,MACC1,TNIK,ZFP820,ZFP932,DNM1L,ZFP53,HBEGF,TRP53INP1,ZFP26,ZFP942,XIAP,RANBP2,CAV2,RPS6KA3,ZFP322A,TARDBP,ROCK2,ZFP101,MOB1B,FOSB,ATF3,USP14,MFSD2A,CDC7,SOCS6,RB1,ZFP933,CCNE2,SLC5A3,ZFP943,PTEN,KLF6,FOS,GNAI3,PIK3C2A,PFKFB2,CHORDC1,ZFP518A,ZFP946,ZBTB10,KLF10,DDIT3,SLC7A11,MAP3K2,NAMPT,ZFP54,CACYBP,EPM2AIP1,SLC…
Rpl13	-0.547048	0.015912		Ddit3	0.610495	0.0163398		GO:BP	cellular protein metabolic process	GO:0044267	2.77772e-08	7.55631	4815	319	126	21118	DERL3,CHAC1,TRIB3,INPP5F,REG3B,PDIA4,OGT,XPO1,STK17B,CCND2,CRELD2,HSPA5,ERRFI1,EIF4E3,HSP90B1,TNIK,HBEGF,UBA6,CDC27,XIAP,RANBP2,CAV2,RPS6KA3,TARDBP,ROCK2,DNAJB9,MOB1B,TRIM59,USP14,CDC7,SOCS6,RB1,CCNE2,TMX3,PCNP,PTEN,CHM,SEL1L,FEM1C,CHORDC1,NUS1,DDIT3,PIGA,MAP3K2,BUB1,SLC39A10,NAIP6,PADI2,TANK,GCNT4,PIBF1,ESCO1,CHML,PDIK1L,DCP2,SERPINB5,KLHL9,TMTC3,NAA50,G2E3,TRIM15,CASP2,IRF2BPL,ERP44,PNPT1,CPEB4…
Ceacam12	-0.826279	0.0161824		Ermp1	0.54846	0.0170095		GO:BP	cellular protein modification process	GO:0006464	3.13245e-08	7.50412	3644	319	104	21118	DERL3,TRIB3,INPP5F,REG3B,PDIA4,OGT,STK17B,CCND2,CRELD2,HSPA5,ERRFI1,HSP90B1,TNIK,HBEGF,UBA6,CDC27,XIAP,RANBP2,CAV2,RPS6KA3,TARDBP,ROCK2,MOB1B,TRIM59,USP14,CDC7,SOCS6,RB1,CCNE2,TMX3,PCNP,PTEN,CHM,SEL1L,FEM1C,CHORDC1,NUS1,PIGA,MAP3K2,BUB1,SLC39A10,PADI2,TANK,GCNT4,PIBF1,ESCO1,CHML,PDIK1L,KLHL9,TMTC3,NAA50,G2E3,TRIM15,IRF2BPL,ERP44,PRKG2,TBL1XR1,PPP1CB,CNEP1R1,PDCD10,NGLY1,ABI1,GSPT1,ARFGEF1,ZDHHC21…
Ntn4	-0.733893	0.0162954		Piga	0.485651	0.0172655		GO:BP	protein modification process	GO:0036211	3.13245e-08	7.50412	3644	319	104	21118	DERL3,TRIB3,INPP5F,REG3B,PDIA4,OGT,STK17B,CCND2,CRELD2,HSPA5,ERRFI1,HSP90B1,TNIK,HBEGF,UBA6,CDC27,XIAP,RANBP2,CAV2,RPS6KA3,TARDBP,ROCK2,MOB1B,TRIM59,USP14,CDC7,SOCS6,RB1,CCNE2,TMX3,PCNP,PTEN,CHM,SEL1L,FEM1C,CHORDC1,NUS1,PIGA,MAP3K2,BUB1,SLC39A10,PADI2,TANK,GCNT4,PIBF1,ESCO1,CHML,PDIK1L,KLHL9,TMTC3,NAA50,G2E3,TRIM15,IRF2BPL,ERP44,PRKG2,TBL1XR1,PPP1CB,CNEP1R1,PDCD10,NGLY1,ABI1,GSPT1,ARFGEF1,ZDHHC21…
Rpl27a	-0.397556	0.016543		Cd274	0.782113	0.0173893		GO:BP	regulation of macromolecule metabolic process	GO:0060255	6.09175e-08	7.21526	6363	319	152	21118	CHAC1,TRIB3,INPP5F,REG3B,ATF5,ZFP948,OGT,XPO1,ZFP51,CCND2,HSPA5,ERRFI1,EIF4E3,HSP90B1,MACC1,TNIK,ZFP820,ZFP932,DNM1L,ZFP53,HBEGF,TRP53INP1,ZFP26,ZFP942,XIAP,CAV2,RPS6KA3,ZFP322A,TARDBP,ROCK2,DNAJB9,ZFP101,MOB1B,FOSB,ATF3,USP14,CDC7,RB1,ZFP933,CCNE2,ZFP943,DENND1B,PTEN,KLF6,FOS,CHORDC1,ZFP518A,ZFP946,ZBTB10,KLF10,DDIT3,CD274,MAP3K2,NAMPT,ZFP54,CACYBP,AZIN1,EPM2AIP1,SLC39A10,NAIP6,PADI2,TANK,PIBF1,…
Gfi1	-0.71367	0.0174355		Atp11b	0.560661	0.0174965		GO:BP	macromolecule modification	GO:0043412	2.44522e-07	6.61168	3823	319	105	21118	DERL3,TRIB3,INPP5F,REG3B,PDIA4,OGT,STK17B,CCND2,CRELD2,HSPA5,ERRFI1,HSP90B1,TNIK,HBEGF,UBA6,CDC27,XIAP,RANBP2,CAV2,RPS6KA3,TARDBP,ROCK2,MOB1B,TRIM59,USP14,CDC7,SOCS6,RB1,CCNE2,TMX3,PCNP,PTEN,CHM,SEL1L,FEM1C,CHORDC1,NUS1,PIGA,MAP3K2,BUB1,SLC39A10,PADI2,TANK,GCNT4,PIBF1,ESCO1,CHML,PDIK1L,KLHL9,TMTC3,NAA50,G2E3,TRIM15,IRF2BPL,ERP44,PRKG2,TBL1XR1,PPP1CB,CNEP1R1,PDCD10,NGLY1,ABI1,GSPT1,ARFGEF1,ZDHHC21…
Slc2a10	-0.674572	0.0176325		Slc7a11	0.760941	0.0174965		GO:BP	regulation of primary metabolic process	GO:0080090	2.58248e-07	6.58796	5886	319	142	21118	CHAC1,TRIB3,INPP5F,REG3B,ATF5,ZFP948,OGT,XPO1,ZFP51,CCND2,HSPA5,ERRFI1,EIF4E3,HSP90B1,MACC1,TNIK,ZFP820,ZFP932,ZFP53,HBEGF,TRP53INP1,ZFP26,ZFP942,XIAP,RANBP2,CAV2,RPS6KA3,ZFP322A,TARDBP,ROCK2,ZFP101,MOB1B,FOSB,ATF3,USP14,MFSD2A,RB1,ZFP933,CCNE2,ZFP943,PTEN,KLF6,FOS,PFKFB2,CHORDC1,ZFP518A,ZFP946,ZBTB10,KLF10,DDIT3,SLC7A11,MAP3K2,NAMPT,ZFP54,AZIN1,EPM2AIP1,SLC39A10,NAIP6,PADI2,TANK,PIBF1,RFX3,LRIF1…
Muc2	-0.654838	0.0176325		Tmem170b	0.53281	0.0176007		GO:BP	protein metabolic process	GO:0019538	1.06024e-06	5.9746	5474	319	133	21118	DERL3,CHAC1,TRIB3,INPP5F,REG3B,PDIA4,OGT,XPO1,STK17B,CCND2,CRELD2,HSPA5,ERRFI1,EIF4E3,HSP90B1,TNIK,HBEGF,UBA6,CDC27,XIAP,RANBP2,CAV2,RPS6KA3,TARDBP,ROCK2,DNAJB9,MOB1B,TRIM59,USP14,CDC7,SOCS6,RB1,CCNE2,TMX3,PCNP,PTEN,CHM,SEL1L,FEM1C,CHORDC1,NUS1,DDIT3,ERMP1,PIGA,MAP3K2,BUB1,AZIN1,SLC39A10,NAIP6,PADI2,TANK,GCNT4,PIBF1,ESCO1,CHML,PDIK1L,DCP2,SERPINB5,KLHL9,TMTC3,NAA50,G2E3,TRIM15,CASP2,IRF2BPL,ERP44…
Ctnnbip1	-0.48112	0.0176325		Map3k2	0.544946	0.0176007		GO:BP	regulation of nitrogen compound metabolic process	GO:0051171	1.06972e-06	5.97073	5706	319	137	21118	CHAC1,TRIB3,INPP5F,REG3B,ATF5,ZFP948,OGT,XPO1,ZFP51,CCND2,HSPA5,ERRFI1,EIF4E3,HSP90B1,MACC1,TNIK,ZFP820,ZFP932,ZFP53,HBEGF,TRP53INP1,ZFP26,ZFP942,XIAP,CAV2,RPS6KA3,ZFP322A,TARDBP,ROCK2,ZFP101,MOB1B,FOSB,ATF3,USP14,MFSD2A,RB1,ZFP933,CCNE2,ZFP943,PTEN,KLF6,FOS,CHORDC1,ZFP518A,ZFP946,ZBTB10,KLF10,DDIT3,SLC7A11,MAP3K2,NAMPT,ZFP54,AZIN1,SLC39A10,NAIP6,PADI2,TANK,PIBF1,RFX3,LRIF1,DEPDC1A,DCP2,SERPINB5,…
Fkbp11	-0.728816	0.0179522		Nampt	0.538526	0.0176325		GO:BP	biosynthetic process	GO:0009058	1.08423e-06	5.96488	5882	319	140	21118	DERL3,TRIB3,GDA,TAT,SPTSSB,DHRS9,ATF5,ZFP948,OGT,XPO1,ZFP51,ERRFI1,EIF4E3,MACC1,LPCAT4,ZFP820,ZFP932,ZFP53,HBEGF,TRP53INP1,ZFP26,ZFP942,RANBP2,RPS6KA3,ORC4,ZFP322A,TARDBP,ROCK2,ZFP101,FOSB,ATF3,MFSD2A,CDC7,SOCS6,RB1,ZFP933,CCNE2,SLC5A3,ZFP943,PTEN,KLF6,FOS,PIK3C2A,ZFP518A,ZFP946,NUS1,ZBTB10,KLF10,MAT2A,DDIT3,PIGA,SLC7A11,NAMPT,ZFP54,CACYBP,AZIN1,EPM2AIP1,PADI2,GCNT4,PIBF1,RFX3,LRIF1,IPMK,DEPDC1A,…
Sox9	-0.407736	0.0179522		Bub1	0.589303	0.0176325		GO:BP	cellular process	GO:0009987	1.57189e-06	5.80358	17828	319	304	21118	DERL3,CHAC1,TRIB3,GDA,SLC13A1,TAT,INPP5F,SPTSSB,GDPD3,DHRS9,REG3B,LAMA3,IL13RA1,PDIA4,ATF5,ZFP948,OGT,XPO1,ZFP51,RHOF,STK17B,ARHGAP5,CAPG,HSPA4L,CCND2,ZFC3H1,CRELD2,HSPA5,IFIT1,ERRFI1,EIF4E3,HSP90B1,MACC1,LPCAT4,TNIK,ZFP820,ZFP932,BCHE,DNM1L,KIF20B,ZFP53,HBEGF,GRIN3A,TRP53INP1,ZFP26,UBA6,CDC27,ZFP942,XIAP,RAP1B,RANBP2,PRPF39,CAV2,RPS6KA3,ORC4,ZFP322A,TARDBP,ROCK2,DNAJB9,ZFP101,MOB1B,FOSB,ALPI,TRI…
Zfp771	-0.563891	0.0181853		Zfp54	0.697561	0.0179327		GO:BP	cellular biosynthetic process	GO:0044249	2.47659e-06	5.60615	5715	319	136	21118	DERL3,TRIB3,GDA,SPTSSB,DHRS9,ATF5,ZFP948,OGT,XPO1,ZFP51,EIF4E3,MACC1,LPCAT4,ZFP820,ZFP932,ZFP53,HBEGF,TRP53INP1,ZFP26,ZFP942,RPS6KA3,ORC4,ZFP322A,TARDBP,ROCK2,ZFP101,FOSB,ATF3,MFSD2A,CDC7,SOCS6,RB1,ZFP933,CCNE2,ZFP943,PTEN,KLF6,FOS,PIK3C2A,ZFP518A,ZFP946,NUS1,ZBTB10,KLF10,MAT2A,DDIT3,PIGA,SLC7A11,NAMPT,ZFP54,CACYBP,AZIN1,EPM2AIP1,PADI2,GCNT4,PIBF1,RFX3,LRIF1,IPMK,DEPDC1A,ESCO1,DCP2,TMTC3,ACTR3,GM…
Axin2	-0.487987	0.0185268		Fam76b	0.568542	0.0179522		GO:BP	regulation of biosynthetic process	GO:0009889	3.67459e-06	5.43479	4167	319	108	21118	TRIB3,ATF5,ZFP948,OGT,XPO1,ZFP51,ERRFI1,EIF4E3,MACC1,ZFP820,ZFP932,ZFP53,HBEGF,TRP53INP1,ZFP26,ZFP942,RANBP2,RPS6KA3,ZFP322A,TARDBP,ROCK2,ZFP101,FOSB,ATF3,MFSD2A,CDC7,RB1,ZFP933,SLC5A3,ZFP943,PTEN,KLF6,FOS,ZFP518A,ZFP946,ZBTB10,KLF10,DDIT3,SLC7A11,NAMPT,ZFP54,CACYBP,EPM2AIP1,PADI2,PIBF1,RFX3,LRIF1,DEPDC1A,ESCO1,DCP2,ACTR3,GM3414,GCH1,TRIM15,NOSTRIN,IRF2BPL,ZBTB1,PNPT1,CPEB4,TRIM29,TBL1XR1,PPP1CB,…
Hdac11	-0.444157	0.0187176		Cacybp	0.620882	0.0180781		GO:BP	cellular response to stress	GO:0033554	3.85953e-06	5.41347	1805	319	61	21118	DERL3,CHAC1,TRIB3,INPP5F,REG3B,OGT,HSPA5,ERRFI1,HSP90B1,TNIK,TRP53INP1,UBA6,XIAP,DNAJB9,ATF3,USP14,MFSD2A,CDC7,PTEN,FOS,SEL1L,CHORDC1,KLF10,DDIT3,ERMP1,SLC7A11,NAMPT,KRT20,TANK,TMTC3,GCH1,CASP2,ZBTB1,ERP44,MYOF,PNPT1,CPEB4,TNFRSF10B,PDCD10,NGLY1,TMEM33,RNF139,SLC38A2,RNF138,ACTR2,SMC4,SKIL,PARG,CUL4B,TAOK1,SDF2L1,TLR3,ATP7A,UVSSA,CCNA2,UBE2W,EIF2S1,SLC25A24,BMPR1A,RB1CC1,NCK1
AI462493	-0.541824	0.0187582		Azin1	0.617334	0.0183724		GO:BP	response to endoplasmic reticulum stress	GO:0034976	4.50936e-06	5.34589	254	319	20	21118	DERL3,CHAC1,TRIB3,HSPA5,HSP90B1,DNAJB9,ATF3,USP14,SEL1L,DDIT3,ERMP1,TMTC3,ERP44,TNFRSF10B,NGLY1,TMEM33,RNF139,SDF2L1,EIF2S1,NCK1
Rpsa	-0.535673	0.0189553		Epm2aip1	0.524446	0.0187176		GO:BP	organic substance biosynthetic process	GO:1901576	5.40615e-06	5.26711	5779	319	136	21118	DERL3,TRIB3,GDA,SPTSSB,DHRS9,ATF5,ZFP948,OGT,XPO1,ZFP51,EIF4E3,MACC1,LPCAT4,ZFP820,ZFP932,ZFP53,HBEGF,TRP53INP1,ZFP26,ZFP942,RANBP2,RPS6KA3,ORC4,ZFP322A,TARDBP,ZFP101,FOSB,ATF3,MFSD2A,CDC7,SOCS6,RB1,ZFP933,CCNE2,ZFP943,PTEN,KLF6,FOS,PIK3C2A,ZFP518A,ZFP946,NUS1,ZBTB10,KLF10,MAT2A,DDIT3,PIGA,SLC7A11,NAMPT,ZFP54,CACYBP,AZIN1,EPM2AIP1,PADI2,GCNT4,PIBF1,RFX3,LRIF1,IPMK,DEPDC1A,ESCO1,DCP2,TMTC3,ACTR3,G…
Slc27a1	-0.448407	0.0194258		Slc35a5	0.533646	0.0187176		GO:BP	positive regulation of cellular metabolic process	GO:0031325	9.59357e-06	5.01802	3275	319	90	21118	TRIB3,INPP5F,REG3B,ATF5,ZFP948,OGT,ZFP51,CCND2,HSPA5,MACC1,TNIK,HBEGF,TRP53INP1,XIAP,RANBP2,CAV2,RPS6KA3,TARDBP,ROCK2,MOB1B,FOSB,ATF3,MFSD2A,CDC7,RB1,SLC5A3,PTEN,KLF6,FOS,GNAI3,PIK3C2A,PFKFB2,KLF10,DDIT3,MAP3K2,NAMPT,CACYBP,EPM2AIP1,SLC39A10,PADI2,TANK,PIBF1,RFX3,DCP2,TMTC3,ACTR3,TRIM15,CASP2,IRF2BPL,PNPT1,TBL1XR1,TNFRSF10B,CNEP1R1,PDCD10,VPS35,ABI1,ARFGEF1,PAIP1,MID2,SOCS4,KDM7A,ZFP738,RNF139,SL…
Gsdmc3	-0.560783	0.0199737		Krt20	0.574478	0.0190925		GO:BP	response to topologically incorrect protein	GO:0035966	1.02179e-05	4.99064	143	319	15	21118	DERL3,CHAC1,HSPA4L,HSPA5,DNAJB9,ATF3,DDIT3,ERMP1,ERP44,NGLY1,TMEM33,SDF2L1,UBE2W,EIF2S1,NCK1
Hilpda	-0.629643	0.0202887		Slc39a10	0.690471	0.019207		GO:BP	positive regulation of metabolic process	GO:0009893	1.11436e-05	4.95297	3760	319	99	21118	TRIB3,INPP5F,REG3B,ATF5,ZFP948,OGT,ZFP51,CCND2,HSPA5,MACC1,TNIK,HBEGF,TRP53INP1,XIAP,RANBP2,CAV2,RPS6KA3,TARDBP,ROCK2,DNAJB9,MOB1B,FOSB,ATF3,MFSD2A,CDC7,RB1,SLC5A3,DENND1B,PTEN,KLF6,FOS,GNAI3,PIK3C2A,PFKFB2,KLF10,DDIT3,CD274,MAP3K2,NAMPT,CACYBP,EPM2AIP1,SLC39A10,PADI2,TANK,PIBF1,RFX3,DCP2,TMTC3,ACTR3,TRIM15,CASP2,IRF2BPL,PNPT1,CNN2,TBL1XR1,PDE4B,TNFRSF10B,CNEP1R1,PDCD10,VPS35,ABI1,ARFGEF1,NLRP9B,…
Igf2r	-0.423507	0.0202887		Naip6	0.529027	0.020271		GO:BP	regulation of cellular biosynthetic process	GO:0031326	1.17824e-05	4.92877	4088	319	105	21118	TRIB3,ATF5,ZFP948,OGT,XPO1,ZFP51,EIF4E3,MACC1,ZFP820,ZFP932,ZFP53,HBEGF,TRP53INP1,ZFP26,ZFP942,RPS6KA3,ZFP322A,TARDBP,ROCK2,ZFP101,FOSB,ATF3,MFSD2A,CDC7,RB1,ZFP933,ZFP943,PTEN,KLF6,FOS,ZFP518A,ZFP946,ZBTB10,KLF10,DDIT3,SLC7A11,NAMPT,ZFP54,CACYBP,EPM2AIP1,PADI2,PIBF1,RFX3,LRIF1,DEPDC1A,ESCO1,DCP2,ACTR3,GM3414,GCH1,TRIM15,NOSTRIN,IRF2BPL,ZBTB1,PNPT1,CPEB4,TRIM29,TBL1XR1,PPP1CB,CNEP1R1,ORMDL1,VPS35,…
Rab15	-0.626733	0.0209013		Padi2	0.669999	0.020271		GO:BP	phosphate-containing compound metabolic process	GO:0006796	4.45887e-05	4.35078	2809	319	79	21118	TRIB3,GDA,INPP5F,GDPD3,REG3B,OGT,STK17B,CCND2,ERRFI1,HSP90B1,LPCAT4,TNIK,HBEGF,RANBP2,CAV2,RPS6KA3,TARDBP,ROCK2,MOB1B,ALPI,MFSD2A,CDC7,SOCS6,RB1,CCNE2,PTEN,GNAI3,PIK3C2A,PFKFB2,CHORDC1,NUS1,PIGA,MAP3K2,NAMPT,BUB1,SLC39A10,PIBF1,GPCPD1,ACOT9,IPMK,PDIK1L,GCH1,PRKG2,PPP1CB,FAR1,PDE4B,CNEP1R1,PDCD10,ACNAT1,ORMDL1,ABI1,CMPK1,ADAM10,SOCS4,GMPS,MORC3,PIGM,KITL,ELOVL6,RAP2C,PLK4,TAOK1,RGS2,TLR3,RASA1,SAC…
Amigo3	-0.607569	0.0209013		Tank	0.473065	0.0202887		GO:BP	phosphorus metabolic process	GO:0006793	6.37402e-05	4.19559	2832	319	79	21118	TRIB3,GDA,INPP5F,GDPD3,REG3B,OGT,STK17B,CCND2,ERRFI1,HSP90B1,LPCAT4,TNIK,HBEGF,RANBP2,CAV2,RPS6KA3,TARDBP,ROCK2,MOB1B,ALPI,MFSD2A,CDC7,SOCS6,RB1,CCNE2,PTEN,GNAI3,PIK3C2A,PFKFB2,CHORDC1,NUS1,PIGA,MAP3K2,NAMPT,BUB1,SLC39A10,PIBF1,GPCPD1,ACOT9,IPMK,PDIK1L,GCH1,PRKG2,PPP1CB,FAR1,PDE4B,CNEP1R1,PDCD10,ACNAT1,ORMDL1,ABI1,CMPK1,ADAM10,SOCS4,GMPS,MORC3,PIGM,KITL,ELOVL6,RAP2C,PLK4,TAOK1,RGS2,TLR3,RASA1,SAC…
Uba52	-0.4274	0.0226855		Gcnt4	0.652436	0.0208497		GO:BP	regulation of cellular process	GO:0050794	8.08254e-05	4.09245	12140	319	230	21118	DERL3,CHAC1,TRIB3,GDA,INPP5F,REG3B,LAMA3,IL13RA1,ATF5,ZFP948,OGT,XPO1,ZFP51,RHOF,STK17B,ARHGAP5,CAPG,CCND2,HSPA5,ERRFI1,EIF4E3,HSP90B1,MACC1,TNIK,ZFP820,ZFP932,BCHE,DNM1L,KIF20B,ZFP53,HBEGF,GRIN3A,TRP53INP1,ZFP26,CDC27,ZFP942,XIAP,RAP1B,RANBP2,CAV2,RPS6KA3,ZFP322A,TARDBP,ROCK2,DNAJB9,ZFP101,MOB1B,FOSB,TRIM59,ATF3,WIF1,USP14,MFSD2A,CDC7,SOCS6,RB1,ZFP933,CCNE2,SLC5A3,ZFP943,DENND1B,NTS,ZFAND5,PTEN,…
Ece2	-0.590308	0.0226881		Pibf1	0.605268	0.0209013		GO:BP	positive regulation of biological process	GO:0048518	0.000262855	3.58028	6305	319	139	21118	TRIB3,GDA,INPP5F,REG3B,IL13RA1,ATF5,ZFP948,OGT,ZFP51,STK17B,CCND2,HSPA5,MACC1,TNIK,DNM1L,KIF20B,HBEGF,TRP53INP1,CDC27,XIAP,RAP1B,RANBP2,CAV2,RPS6KA3,ZFP322A,TARDBP,ROCK2,DNAJB9,MOB1B,FOSB,ATF3,WIF1,MFSD2A,CDC7,RB1,SLC5A3,DENND1B,PTEN,KLF6,FOS,GNAI3,PIK3C2A,PFKFB2,NUS1,KLF10,DDIT3,CD274,MAP3K2,NAMPT,CACYBP,AZIN1,EPM2AIP1,SLC39A10,PADI2,TANK,PIBF1,RFX3,DCP2,TMTC3,ACTR3,GCH1,LRRC19,TRIM15,CASP2,IRF2…
Arsg	-0.618233	0.0231581		Krit1	0.589198	0.0209221		GO:BP	cellular protein localization	GO:0034613	0.000398762	3.39929	1714	319	54	21118	DERL3,OGT,XPO1,HSPA5,HSP90B1,TNIK,DNM1L,KIF20B,RANBP2,CAV2,TARDBP,ROCK2,KIF5C,RB1,CCNE2,SLC5A3,RANBP6,CHM,SEL1L,DDIT3,SLC7A11,PIBF1,CHML,KPNA4,ACTR3,HOOK3,PRKG2,TRIM29,SPCS3,CNEP1R1,PDCD10,VPS35,ZDHHC21,STIL,TIA1,ADAM10,TMED7,MID2,TRAPPC8,VCL,MORC3,ZDHHC2,KPNA1,KPNA3,TRIM40,PCM1,CAMK2B,TMEM30A,CD2AP,EXOC5,FAM126A,ARFIP1,ARL5B,ITGB1
Rps2	-0.421757	0.0232032		Rfx3	0.657003	0.0209221		GO:BP	cellular response to topologically incorrect protein	GO:0035967	0.000422244	3.37444	116	319	12	21118	DERL3,HSPA5,DNAJB9,ATF3,DDIT3,ERMP1,NGLY1,TMEM33,SDF2L1,UBE2W,EIF2S1,NCK1
St3gal3	-0.559861	0.0232666		Slc35g1	0.525096	0.0210205		GO:BP	cellular macromolecule localization	GO:0070727	0.00049838	3.30244	1726	319	54	21118	DERL3,OGT,XPO1,HSPA5,HSP90B1,TNIK,DNM1L,KIF20B,RANBP2,CAV2,TARDBP,ROCK2,KIF5C,RB1,CCNE2,SLC5A3,RANBP6,CHM,SEL1L,DDIT3,SLC7A11,PIBF1,CHML,KPNA4,ACTR3,HOOK3,PRKG2,TRIM29,SPCS3,CNEP1R1,PDCD10,VPS35,ZDHHC21,STIL,TIA1,ADAM10,TMED7,MID2,TRAPPC8,VCL,MORC3,ZDHHC2,KPNA1,KPNA3,TRIM40,PCM1,CAMK2B,TMEM30A,CD2AP,EXOC5,FAM126A,ARFIP1,ARL5B,ITGB1
Vwf	-0.772309	0.023532		Gt(ROSA)26Sor	0.787045	0.0210636		GO:BP	response to unfolded protein	GO:0006986	0.000613321	3.21231	120	319	12	21118	DERL3,CHAC1,HSPA4L,HSPA5,DNAJB9,ATF3,DDIT3,ERMP1,ERP44,TMEM33,EIF2S1,NCK1
Rgmb	-0.424215	0.023532		Gpcpd1	0.479985	0.0218324		GO:BP	positive regulation of macromolecule metabolic process	GO:0010604	0.000626886	3.20281	3467	319	88	21118	TRIB3,INPP5F,REG3B,ATF5,ZFP948,OGT,ZFP51,CCND2,HSPA5,MACC1,TNIK,HBEGF,TRP53INP1,XIAP,CAV2,RPS6KA3,TARDBP,ROCK2,DNAJB9,FOSB,ATF3,CDC7,RB1,DENND1B,PTEN,KLF6,FOS,KLF10,DDIT3,CD274,MAP3K2,NAMPT,CACYBP,EPM2AIP1,SLC39A10,PADI2,TANK,PIBF1,RFX3,DCP2,TMTC3,ACTR3,TRIM15,CASP2,IRF2BPL,PNPT1,CNN2,TBL1XR1,PDE4B,TNFRSF10B,CNEP1R1,PDCD10,VPS35,ABI1,ARFGEF1,NLRP9B,PAIP1,MID2,SOCS4,KDM7A,ZFP738,RNF139,SLC38A2,ZFP…
Ecscr	-0.717452	0.0241586		Lrif1	0.722357	0.0226293		GO:BP	positive regulation of cellular process	GO:0048522	0.000653011	3.18508	5796	319	129	21118	TRIB3,GDA,INPP5F,REG3B,IL13RA1,ATF5,ZFP948,OGT,ZFP51,STK17B,CCND2,HSPA5,MACC1,TNIK,DNM1L,KIF20B,HBEGF,TRP53INP1,CDC27,XIAP,RAP1B,RANBP2,CAV2,RPS6KA3,TARDBP,ROCK2,MOB1B,FOSB,ATF3,WIF1,MFSD2A,CDC7,RB1,SLC5A3,PTEN,KLF6,FOS,GNAI3,PIK3C2A,PFKFB2,NUS1,KLF10,DDIT3,CD274,MAP3K2,NAMPT,CACYBP,AZIN1,EPM2AIP1,SLC39A10,PADI2,TANK,PIBF1,RFX3,DCP2,TMTC3,ACTR3,LRRC19,TRIM15,CASP2,IRF2BPL,ZBTB1,PNPT1,TBL1XR1,EFNB…
St6galnac2	-0.412219	0.0242521		Acot9	0.537984	0.0231513		GO:BP	regulation of macromolecule biosynthetic process	GO:0010556	0.000709206	3.14923	3913	319	96	21118	TRIB3,ATF5,ZFP948,OGT,XPO1,ZFP51,EIF4E3,MACC1,ZFP820,ZFP932,ZFP53,HBEGF,TRP53INP1,ZFP26,ZFP942,RPS6KA3,ZFP322A,TARDBP,ZFP101,FOSB,ATF3,CDC7,RB1,ZFP933,ZFP943,PTEN,KLF6,FOS,ZFP518A,ZFP946,ZBTB10,KLF10,DDIT3,NAMPT,ZFP54,CACYBP,EPM2AIP1,PADI2,RFX3,LRIF1,DEPDC1A,ESCO1,DCP2,ACTR3,GM3414,TRIM15,NOSTRIN,IRF2BPL,ZBTB1,PNPT1,CPEB4,TRIM29,TBL1XR1,PPP1CB,ORMDL1,GSPT1,ARFGEF1,CGGBP1,TIA1,PAIP1,HELLS,ZBTB6,ZF…
Mfge8	-0.495526	0.024414		Ipmk	0.42993	0.023532		GO:BP	regulation of biological process	GO:0050789	0.000837647	3.07694	12686	319	234	21118	DERL3,CHAC1,TRIB3,GDA,INPP5F,REG3B,LAMA3,IL13RA1,ATF5,ZFP948,OGT,XPO1,ZFP51,RHOF,STK17B,ARHGAP5,CAPG,CCND2,HSPA5,ERRFI1,EIF4E3,HSP90B1,MACC1,TNIK,ZFP820,ZFP932,BCHE,DNM1L,KIF20B,ZFP53,HBEGF,GRIN3A,TRP53INP1,ZFP26,CDC27,ZFP942,XIAP,RAP1B,RANBP2,CAV2,RPS6KA3,ZFP322A,TARDBP,ROCK2,DNAJB9,ZFP101,MOB1B,FOSB,TRIM59,ATF3,WIF1,USP14,MFSD2A,CDC7,SOCS6,RB1,ZFP933,CCNE2,SLC5A3,ZFP943,DENND1B,NTS,ZFAND5,PTEN,…
Vsig2	-0.652774	0.0249608		Depdc1a	0.792504	0.0238914		GO:BP	regulation of cellular macromolecule biosynthetic process	GO:2000112	0.000926467	3.03317	3880	319	95	21118	TRIB3,ATF5,ZFP948,OGT,XPO1,ZFP51,EIF4E3,MACC1,ZFP820,ZFP932,ZFP53,HBEGF,TRP53INP1,ZFP26,ZFP942,RPS6KA3,ZFP322A,TARDBP,ZFP101,FOSB,ATF3,CDC7,RB1,ZFP933,ZFP943,PTEN,KLF6,FOS,ZFP518A,ZFP946,ZBTB10,KLF10,DDIT3,NAMPT,ZFP54,CACYBP,EPM2AIP1,PADI2,RFX3,LRIF1,DEPDC1A,ESCO1,DCP2,ACTR3,GM3414,TRIM15,NOSTRIN,IRF2BPL,ZBTB1,PNPT1,CPEB4,TRIM29,TBL1XR1,PPP1CB,GSPT1,ARFGEF1,CGGBP1,TIA1,PAIP1,HELLS,ZBTB6,ZFP597,MI…
Tpsg1	-0.636435	0.024974		Fam135a	0.519109	0.0242521		GO:BP	response to organonitrogen compound	GO:0010243	0.00127086	2.8959	1093	319	39	21118	DERL3,TRIB3,REG3B,OGT,HSPA5,ERRFI1,HSP90B1,BCHE,RAP1B,RANBP2,CAV2,DNAJB9,FOSB,USP14,PTEN,FOS,GNAI3,SEL1L,KLF10,MAT2A,NAMPT,CACYBP,EPM2AIP1,PNPT1,CPEB4,PDE4B,NGLY1,VPS35,RNF139,ACTR2,RGS2,SDF2L1,ATP7A,CCNA2,EREG,REG3G,NCK1,ITGB1,NUCB2
9130401M01Rik	-0.531223	0.024974		2019-09-07	0.62659	0.0242521		GO:BP	macromolecule localization	GO:0033036	0.00154152	2.81205	2897	319	76	21118	DERL3,OGT,XPO1,HSPA5,HSP90B1,TNIK,DNM1L,KIF20B,RANBP2,CAV2,TARDBP,ROCK2,MFSD2A,KIF5C,RB1,CCNE2,SLC5A3,DENND1B,RANBP6,CHM,SEL1L,PFKFB2,NUS1,DDIT3,ATP11B,SLC7A11,KRT20,PIBF1,RFX3,CHML,DCP2,KPNA4,ACTR3,KIF18A,PNPT1,HOOK3,PRKG2,TRIM29,SPCS3,CNEP1R1,PDCD10,VPS35,ARFGEF1,ZDHHC21,STIL,TIA1,ADAM10,TMED7,MID2,TRAPPC8,ATG4C,VCL,MORC3,ZDHHC2,KPNA1,NUP160,CEP55,KPNA3,TRIM40,APOL7A,PCM1,CAMK2B,TRIM12C,TMEM30A…
Rpl35	-0.437394	0.025839		Lysmd3	0.631182	0.0242521		GO:BP	regulation of gene expression	GO:0010468	0.00160804	2.7937	4888	319	112	21118	CHAC1,TRIB3,ATF5,ZFP948,OGT,XPO1,ZFP51,ERRFI1,EIF4E3,MACC1,ZFP820,ZFP932,DNM1L,ZFP53,TRP53INP1,ZFP26,ZFP942,XIAP,RPS6KA3,ZFP322A,TARDBP,ROCK2,DNAJB9,ZFP101,FOSB,ATF3,RB1,ZFP933,ZFP943,DENND1B,PTEN,KLF6,FOS,ZFP518A,ZFP946,ZBTB10,KLF10,DDIT3,CD274,NAMPT,ZFP54,PADI2,PIBF1,RFX3,LRIF1,DEPDC1A,ZC3H7A,DCP2,ACTR3,GM3414,LRRC19,TRIM15,NOSTRIN,IRF2BPL,ZBTB1,PNPT1,CPEB4,TRIM29,CNN2,TBL1XR1,PPP1CB,PDE4B,PDCD…
Abtb1	-0.54691	0.0263389		Esco1	0.602862	0.0242717		GO:BP	negative regulation of cellular process	GO:0048523	0.00172152	2.76409	5068	319	115	21118	DERL3,CHAC1,TRIB3,INPP5F,REG3B,ATF5,OGT,XPO1,CAPG,CCND2,HSPA5,ERRFI1,HSP90B1,ZFP932,BCHE,DNM1L,HBEGF,TRP53INP1,XIAP,RAP1B,CAV2,RPS6KA3,TARDBP,ROCK2,DNAJB9,ZFP101,TRIM59,ATF3,WIF1,USP14,MFSD2A,SOCS6,RB1,PTEN,CAPZA2,GNAI3,CHORDC1,ZBTB10,KLF10,DDIT3,CD274,SLC7A11,TMEM170B,NAMPT,BUB1,CACYBP,SLC39A10,NAIP6,PADI2,TANK,PIBF1,KRIT1,RFX3,DEPDC1A,DCP2,SERPINB5,ACTR3,G2E3,CASP2,NOSTRIN,IRF2BPL,ZBTB1,PNPT1,H…
Rpl11	-0.460937	0.0263389		Chml	0.618838	0.0242717		GO:BP	cell cycle	GO:0007049	0.00186358	2.72965	1657	319	51	21118	ATF5,XPO1,CCND2,KIF20B,CDC27,XIAP,CAV2,RPS6KA3,TARDBP,ROCK2,CDC7,RB1,CCNE2,PCNP,PTEN,GNAI3,CHORDC1,DDIT3,BUB1,AZIN1,PIBF1,ESCO1,PDIK1L,KLHL9,ACTR3,NAA50,KIF18A,CASP2,PPP1CB,STIL,HELLS,MIS18BP1,ACTR2,SMC4,PLK4,HAUS6,CEP55,CUL4B,TAOK1,RGS2,PTP4A1,PCM1,CAMK2B,CCNA2,CD2AP,EREG,ZBED6,CHMP2B,ASPM,RB1CC1,ITGB1
Rps23	-0.401036	0.0264474		Car13	0.596461	0.024414		GO:BP	protein localization	GO:0008104	0.00206619	2.68483	2452	319	67	21118	DERL3,OGT,XPO1,HSPA5,HSP90B1,TNIK,DNM1L,KIF20B,RANBP2,CAV2,TARDBP,ROCK2,KIF5C,RB1,CCNE2,SLC5A3,DENND1B,RANBP6,CHM,SEL1L,PFKFB2,DDIT3,SLC7A11,KRT20,PIBF1,RFX3,CHML,KPNA4,ACTR3,KIF18A,HOOK3,PRKG2,TRIM29,SPCS3,CNEP1R1,PDCD10,VPS35,ARFGEF1,ZDHHC21,STIL,TIA1,ADAM10,TMED7,MID2,TRAPPC8,ATG4C,VCL,MORC3,ZDHHC2,KPNA1,NUP160,CEP55,KPNA3,TRIM40,PCM1,CAMK2B,TRIM12C,TMEM30A,CD2AP,EXOC5,PLEKHF2,ZBED6,CHMP2B,FAM…
Atp5e	-0.60921	0.0270235		Pdik1l	0.476923	0.0244892		GO:BP	regulation of centrosome cycle	GO:0046605	0.00227949	2.64216	52	319	8	21118	ATF5,XPO1,ROCK2,CHORDC1,AZIN1,STIL,PLK4,CHMP2B
Maged2	-0.596172	0.0270235		Zc3h7a	0.421872	0.0247349		GO:BP	cellular localization	GO:0051641	0.00254806	2.59379	2777	319	73	21118	DERL3,INPP5F,OGT,XPO1,HSPA5,HSP90B1,TNIK,DNM1L,KIF20B,GRIN3A,RAP1B,RANBP2,CAV2,TARDBP,ROCK2,KIF5C,RB1,CCNE2,SLC5A3,DENND1B,PTEN,RANBP6,CHM,SEL1L,TMEM50B,NUS1,DDIT3,SLC7A11,PIBF1,CHML,KPNA4,ACTR3,KIF18A,HOOK3,PRKG2,TRIM29,SPCS3,EFNB2,CNEP1R1,PDCD10,VPS35,ZDHHC21,STIL,TIA1,ADAM10,TMED7,MID2,TRAPPC8,VCL,RNF139,MORC3,ZDHHC2,KPNA1,SLC30A4,ACTR2,NUP160,ABCE1,KPNA3,TRIM40,PCM1,CAMK2B,TMEM30A,CD2AP,STARD…
Anapc13	-0.452232	0.0271523		Dcp2	0.465083	0.024974		GO:BP	response to organic substance	GO:0010033	0.0025957	2.58575	3418	319	85	21118	DERL3,CHAC1,TRIB3,TAT,REG3B,IL13RA1,OGT,HSPA4L,HSPA5,IFIT1,ERRFI1,HSP90B1,BCHE,DNM1L,GRIN3A,TRP53INP1,RAP1B,RANBP2,CAV2,RPS6KA3,ROCK2,DNAJB9,FOSB,ALPI,ATF3,USP14,PTEN,FOS,GNAI3,SEL1L,PFKFB2,NUS1,KLF10,MAT2A,DDIT3,ERMP1,PIGA,CD274,SLC7A11,NAMPT,CACYBP,EPM2AIP1,NAIP6,PADI2,TANK,ACTR3,GCH1,SLC33A1,ERP44,MYOF,PNPT1,CPEB4,PDE4B,PDCD10,NGLY1,VPS35,TMEM33,HELLS,ADAM10,PAQR8,RNF139,RNF138,OTUD4,ACTR2,FLR…
Pck1	-0.574927	0.0275839		Serpinb5	0.529773	0.024974		GO:BP	macromolecule biosynthetic process	GO:0009059	0.00325494	2.48746	4782	319	109	21118	DERL3,TRIB3,ATF5,ZFP948,OGT,XPO1,ZFP51,EIF4E3,MACC1,ZFP820,ZFP932,ZFP53,HBEGF,TRP53INP1,ZFP26,ZFP942,RPS6KA3,ORC4,ZFP322A,TARDBP,ZFP101,FOSB,ATF3,CDC7,RB1,ZFP933,CCNE2,ZFP943,PTEN,KLF6,FOS,ZFP518A,ZFP946,NUS1,ZBTB10,KLF10,DDIT3,PIGA,NAMPT,ZFP54,CACYBP,EPM2AIP1,PADI2,GCNT4,RFX3,LRIF1,DEPDC1A,ESCO1,DCP2,TMTC3,ACTR3,GM3414,TRIM15,NOSTRIN,IRF2BPL,ZBTB1,PNPT1,CPEB4,TRIM29,TBL1XR1,PPP1CB,ORMDL1,GSPT1,A…
Fstl4	-0.733046	0.0276688		Klhl9	0.469468	0.0256551		GO:BP	negative regulation of biological process	GO:0048519	0.00335279	2.47459	5544	319	122	21118	DERL3,CHAC1,TRIB3,INPP5F,REG3B,ATF5,OGT,XPO1,CAPG,CCND2,HSPA5,ERRFI1,HSP90B1,ZFP932,BCHE,DNM1L,HBEGF,GRIN3A,TRP53INP1,XIAP,RAP1B,CAV2,RPS6KA3,TARDBP,ROCK2,DNAJB9,ZFP101,TRIM59,ATF3,WIF1,USP14,MFSD2A,SOCS6,RB1,PTEN,CAPZA2,GNAI3,CHORDC1,ZBTB10,KLF10,DDIT3,CD274,SLC7A11,TMEM170B,NAMPT,BUB1,CACYBP,AZIN1,SLC39A10,NAIP6,PADI2,TANK,PIBF1,KRIT1,RFX3,DEPDC1A,ZC3H7A,DCP2,SERPINB5,ACTR3,G2E3,TRIM15,CASP2,NO…
Tacc1	-0.612959	0.0276688		Kpna4	0.558033	0.0256551		GO:BP	biological regulation	GO:0065007	0.00388602	2.4105	13374	319	241	21118	DERL3,CHAC1,TRIB3,GDA,INPP5F,SPTSSB,DHRS9,REG3B,LAMA3,IL13RA1,ATF5,ZFP948,OGT,XPO1,ZFP51,RHOF,STK17B,ARHGAP5,CAPG,CCND2,HSPA5,ERRFI1,EIF4E3,HSP90B1,MACC1,TNIK,ZFP820,ZFP932,BCHE,DNM1L,KIF20B,ZFP53,HBEGF,GRIN3A,TRP53INP1,ZFP26,CDC27,ZFP942,XIAP,RAP1B,RANBP2,CAV2,RPS6KA3,ZFP322A,TARDBP,ROCK2,DNAJB9,ZFP101,MOB1B,FOSB,TRIM59,ATF3,WIF1,USP14,MFSD2A,CDC7,SOCS6,RB1,ZFP933,CCNE2,SLC5A3,ZFP943,DENND1B,NTS…
Rps19	-0.550154	0.0276688		Tmtc3	0.673614	0.0264024		GO:BP	cellular macromolecule biosynthetic process	GO:0034645	0.00399156	2.39886	4744	319	108	21118	DERL3,TRIB3,ATF5,ZFP948,OGT,XPO1,ZFP51,EIF4E3,MACC1,ZFP820,ZFP932,ZFP53,HBEGF,TRP53INP1,ZFP26,ZFP942,RPS6KA3,ORC4,ZFP322A,TARDBP,ZFP101,FOSB,ATF3,CDC7,RB1,ZFP933,CCNE2,ZFP943,PTEN,KLF6,FOS,ZFP518A,ZFP946,NUS1,ZBTB10,KLF10,DDIT3,PIGA,NAMPT,ZFP54,CACYBP,EPM2AIP1,PADI2,GCNT4,RFX3,LRIF1,DEPDC1A,ESCO1,DCP2,TMTC3,ACTR3,GM3414,TRIM15,NOSTRIN,IRF2BPL,ZBTB1,PNPT1,CPEB4,TRIM29,TBL1XR1,PPP1CB,GSPT1,ARFGEF1,…
Rpl12	-0.526509	0.0276688		Actr3	0.464553	0.0264474		GO:BP	endoplasmic reticulum unfolded protein response	GO:0030968	0.00466236	2.33139	76	319	9	21118	DERL3,HSPA5,DNAJB9,ATF3,DDIT3,ERMP1,TMEM33,EIF2S1,NCK1
Rpl3	-0.469899	0.0276688		Naa50	0.618856	0.0266738		GO:BP	response to nitrogen compound	GO:1901698	0.00482864	2.31618	1199	319	40	21118	DERL3,TRIB3,REG3B,OGT,HSPA5,ERRFI1,HSP90B1,BCHE,RAP1B,RANBP2,CAV2,DNAJB9,FOSB,USP14,PTEN,FOS,GNAI3,SEL1L,KLF10,MAT2A,NAMPT,CACYBP,EPM2AIP1,PNPT1,CPEB4,PDE4B,NGLY1,VPS35,RNF139,ACTR2,RGS2,SDF2L1,TLR3,ATP7A,CCNA2,EREG,REG3G,NCK1,ITGB1,NUCB2
Urod	-0.464064	0.0276688		Gm3414	0.659382	0.026807		GO:BP	protein localization to organelle	GO:0033365	0.00579058	2.23728	859	319	32	21118	OGT,XPO1,HSPA5,TNIK,DNM1L,KIF20B,RANBP2,CAV2,TARDBP,ROCK2,RB1,RANBP6,DDIT3,PIBF1,KPNA4,HOOK3,TRIM29,SPCS3,CNEP1R1,VPS35,STIL,TIA1,ADAM10,MID2,MORC3,KPNA1,KPNA3,TRIM40,PCM1,TMEM30A,CD2AP,ARL5B
Fbxo21	-0.462995	0.0276688		G2e3	0.636287	0.0269707		GO:BP	positive regulation of nitrogen compound metabolic process	GO:0051173	0.00715554	2.14536	3069	319	77	21118	TRIB3,REG3B,ATF5,ZFP948,OGT,ZFP51,CCND2,HSPA5,MACC1,TNIK,HBEGF,TRP53INP1,XIAP,CAV2,RPS6KA3,TARDBP,ROCK2,FOSB,ATF3,RB1,PTEN,KLF6,FOS,KLF10,DDIT3,MAP3K2,NAMPT,SLC39A10,PADI2,TANK,PIBF1,RFX3,DCP2,TMTC3,ACTR3,TRIM15,CASP2,IRF2BPL,PNPT1,TBL1XR1,TNFRSF10B,CNEP1R1,PDCD10,VPS35,ABI1,ARFGEF1,PAIP1,MID2,SOCS4,KDM7A,ZFP738,RNF139,SLC38A2,ZFP595,OTUD4,ACTR2,KITL,RAP2C,ZFP52,PARG,CUL4B,TAOK1,ZFP40,TLR3,RASA1,…
Npdc1	-0.458275	0.0276688		Gch1	0.511983	0.0270449		GO:BP	regulation of protein metabolic process	GO:0051246	0.00764421	2.11667	2650	319	69	21118	CHAC1,TRIB3,INPP5F,REG3B,OGT,XPO1,CCND2,HSPA5,ERRFI1,EIF4E3,HSP90B1,TNIK,HBEGF,XIAP,CAV2,RPS6KA3,TARDBP,ROCK2,MOB1B,USP14,RB1,CCNE2,PTEN,CHORDC1,MAP3K2,AZIN1,SLC39A10,NAIP6,TANK,PIBF1,DCP2,SERPINB5,TMTC3,CASP2,PNPT1,CPEB4,TNFRSF10B,CNEP1R1,PDCD10,VPS35,ABI1,GSPT1,ARFGEF1,TIA1,PAIP1,SOCS4,RNF139,ZDHHC2,OTUD4,KITL,ABCE1,RAP2C,PARG,CUL4B,TAOK1,RGS2,TRIM40,RASA1,CNOT6,CCNA2,FZD5,EIF2S1,EREG,RC3H2,BMP…
Slc22a1	-0.45075	0.0276688		Kif18a	0.664607	0.0270905		GO:BP	cell death	GO:0008219	0.00766526	2.11547	2136	319	59	21118	CHAC1,TRIB3,REG3B,ATF5,OGT,STK17B,CCND2,HSPA5,HSP90B1,DNM1L,TRP53INP1,XIAP,RPS6KA3,TARDBP,ATF3,RB1,PTEN,FOS,GNAI3,DDIT3,CD274,SLC7A11,NAMPT,CACYBP,KRT20,SLC39A10,NAIP6,KRIT1,IPMK,G2E3,CASP2,CPEB4,EFNB2,TNFRSF10B,PDCD10,YME1L1,VPS35,NLRP9B,TIA1,HELLS,ADAM10,KPNA1,KITL,SKIL,TAOK1,SDF2L1,TLR3,RASA1,ATP7A,CAMK2B,MLLT11,FZD5,EXOC5,EIF2S1,SLC25A24,ZBED6,RB1CC1,NCK1,ITGB1
Acot7	-0.364031	0.0276688		Lrrc19	0.724967	0.0274082		GO:BP	proteasomal protein catabolic process	GO:0010498	0.00808043	2.09257	475	319	22	21118	DERL3,TRIB3,OGT,XPO1,HSPA5,HSP90B1,CDC27,DNAJB9,USP14,SOCS6,PCNP,SEL1L,DDIT3,TMTC3,TBL1XR1,NGLY1,SOCS4,RNF139,CUL4B,SDF2L1,CD2AP,UBE2W
H6pd	-0.386102	0.0276836		Trim15	0.597803	0.0275839		GO:BP	regulation of cellular protein localization	GO:1903827	0.0100474	1.99795	557	319	24	21118	DERL3,OGT,XPO1,TNIK,KIF20B,CAV2,TARDBP,ROCK2,RB1,CCNE2,SLC5A3,SLC7A11,ACTR3,TRIM29,PDCD10,VPS35,ADAM10,ZDHHC2,TRIM40,PCM1,CAMK2B,TMEM30A,CD2AP,ITGB1
Fam222a	-0.545572	0.0282909		Casp2	0.453676	0.0276272		GO:BP	cellular nitrogen compound metabolic process	GO:0034641	0.0101605	1.99309	6201	319	131	21118	CHAC1,TRIB3,GDA,SPTSSB,GDPD3,ATF5,ZFP948,OGT,XPO1,ZFP51,ZFC3H1,EIF4E3,MACC1,ZFP820,ZFP932,ZFP53,TRP53INP1,ZFP26,ZFP942,PRPF39,RPS6KA3,ORC4,ZFP322A,TARDBP,ROCK2,ZFP101,FOSB,ATF3,CDC7,RB1,ZFP933,CCNE2,ZFP943,PTEN,KLF6,FOS,GNAI3,PFKFB2,ZFP518A,ZFP946,ZBTB10,KLF10,DDIT3,SLC7A11,NAMPT,ZFP54,AZIN1,PADI2,RFX3,LRIF1,ACOT9,DEPDC1A,ZC3H7A,DCP2,ACTR3,GM3414,GCH1,TRIM15,NOSTRIN,IRF2BPL,ZBTB1,PNPT1,CPEB4,TRIM…
Rps12	-0.537849	0.0284818		Nostrin	0.394502	0.0276688		GO:BP	regulation of cellular component organization	GO:0051128	0.0127526	1.8944	2428	319	64	21118	GDA,INPP5F,ATF5,OGT,XPO1,RHOF,CAPG,HSPA5,TNIK,DNM1L,KIF20B,HBEGF,CDC27,RAP1B,CAV2,ROCK2,MFSD2A,RB1,PTEN,CAPZA2,CHORDC1,SLC7A11,BUB1,AZIN1,PADI2,DCP2,ACTR3,KIF18A,EFNB2,PDCD10,VPS35,GSPT1,ARFGEF1,STIL,GMFB,TMEM33,ADAM10,VCL,ZDHHC2,CFL2,ACTR2,FLRT3,KATNBL1,SKIL,PLK4,PARG,TAOK1,RGS2,TRIM40,RASA1,ATP7A,CNOT6,CAMK2B,MLLT11,TMEM30A,CD2AP,FZD5,SIGLEC5,EREG,CHMP2B,MIER1,ARFIP1,NCK1,ITGB1
Rpl13a	-0.510146	0.0284818		Irf2bpl	0.395361	0.0276688		GO:BP	regulation of cellular protein metabolic process	GO:0032268	0.0131079	1.88247	2482	319	65	21118	CHAC1,TRIB3,INPP5F,REG3B,OGT,XPO1,CCND2,HSPA5,ERRFI1,EIF4E3,HSP90B1,TNIK,HBEGF,XIAP,CAV2,RPS6KA3,TARDBP,ROCK2,MOB1B,USP14,RB1,CCNE2,PTEN,CHORDC1,MAP3K2,SLC39A10,NAIP6,TANK,PIBF1,DCP2,SERPINB5,TMTC3,CASP2,PNPT1,CPEB4,TNFRSF10B,CNEP1R1,PDCD10,VPS35,ABI1,GSPT1,ARFGEF1,TIA1,PAIP1,SOCS4,RNF139,OTUD4,KITL,ABCE1,RAP2C,PARG,TAOK1,RGS2,RASA1,CNOT6,CCNA2,FZD5,EIF2S1,EREG,RC3H2,BMPR1A,RB1CC1,F3,NCK1,ITGB1
Snhg18	-0.510025	0.0284818		Zbtb1	0.434538	0.0276688		GO:BP	regulation of centrosome duplication	GO:0010824	0.0136804	1.8639	47	319	7	21118	XPO1,ROCK2,CHORDC1,AZIN1,STIL,PLK4,CHMP2B
Chpf	-0.509575	0.0284818		Slc33a1	0.44897	0.0276688		GO:BP	regulation of cell death	GO:0010941	0.0168071	1.77451	1740	319	50	21118	REG3B,ATF5,OGT,STK17B,CCND2,HSPA5,HSP90B1,DNM1L,TRP53INP1,XIAP,RPS6KA3,TARDBP,ATF3,RB1,PTEN,FOS,GNAI3,DDIT3,CD274,SLC7A11,CACYBP,SLC39A10,NAIP6,KRIT1,G2E3,CASP2,CPEB4,EFNB2,TNFRSF10B,PDCD10,YME1L1,VPS35,TIA1,HELLS,ADAM10,KPNA1,KITL,SKIL,SDF2L1,TLR3,RASA1,ATP7A,CAMK2B,MLLT11,EIF2S1,SLC25A24,ZBED6,RB1CC1,NCK1,ITGB1
Ppif	-0.464784	0.0284818		Erp44	0.457703	0.0276688		GO:BP	cell cycle process	GO:0022402	0.0172096	1.76423	1082	319	36	21118	ATF5,XPO1,CCND2,KIF20B,CDC27,CAV2,ROCK2,CDC7,RB1,CCNE2,PTEN,CHORDC1,BUB1,AZIN1,PIBF1,ESCO1,KLHL9,ACTR3,NAA50,KIF18A,CASP2,STIL,ACTR2,SMC4,PLK4,HAUS6,CEP55,CUL4B,TAOK1,PCM1,CAMK2B,CCNA2,EREG,CHMP2B,ASPM,ITGB1
Camk1d	-0.331617	0.0288497		Myof	0.488727	0.0276688		GO:BP	cellular response to organic substance	GO:0071310	0.0177723	1.75026	2453	319	64	21118	DERL3,TRIB3,IL13RA1,OGT,HSPA5,IFIT1,ERRFI1,HSP90B1,DNM1L,TRP53INP1,RAP1B,CAV2,ROCK2,DNAJB9,FOSB,ALPI,ATF3,PTEN,FOS,GNAI3,NUS1,KLF10,MAT2A,DDIT3,ERMP1,PIGA,CD274,NAMPT,CACYBP,NAIP6,PADI2,TANK,ACTR3,GCH1,SLC33A1,MYOF,PNPT1,CPEB4,PDE4B,PDCD10,NGLY1,VPS35,TMEM33,HELLS,PAQR8,RNF138,OTUD4,ACTR2,FLRT3,SKIL,SDF2L1,TLR3,RASA1,ATP7A,CPNE3,IL17RB,CCNA2,UBE2W,EIF2S1,EREG,ZBED6,BMPR1A,NCK1,NUCB2
Rpl6	-0.471	0.0288718		Pnpt1	0.501784	0.0276688		GO:BP	response to stress	GO:0006950	0.0197625	1.70416	3817	319	89	21118	DERL3,CHAC1,TRIB3,TAT,INPP5F,REG3B,OGT,HSPA4L,HSPA5,IFIT1,ERRFI1,HSP90B1,TNIK,DNM1L,HBEGF,TRP53INP1,UBA6,XIAP,DNAJB9,TRIM59,ATF3,USP14,MFSD2A,CDC7,RB1,PTEN,FOS,SEL1L,CHORDC1,KLF10,DDIT3,ERMP1,SLC7A11,NAMPT,KRT20,NAIP6,TANK,KPNA4,TMTC3,ACTR3,GCH1,LRRC19,TRIM15,CASP2,ZBTB1,ERP44,MYOF,PNPT1,CPEB4,TRIM29,CNN2,PDE4B,TNFRSF10B,PDCD10,NGLY1,VPS35,ARFGEF1,NLRP9B,TMEM33,MID2,RNF139,SLC38A2,RNF138,OTUD4,AC…
Tsta3	-0.430981	0.0288718		Hook3	0.53478	0.0276688		GO:BP	regulation of catalytic activity	GO:0050790	0.0204652	1.68898	2308	319	61	21118	TRIB3,SPTSSB,CCND2,ERRFI1,HSP90B1,TNIK,DNM1L,HBEGF,XIAP,RANBP2,CAV2,RPS6KA3,ROCK2,MOB1B,USP14,SOCS6,RB1,CCNE2,SLC5A3,DENND1B,PTEN,CHM,GNAI3,PFKFB2,CHORDC1,NUS1,MAP3K2,AZIN1,EPM2AIP1,SLC39A10,NAIP6,TANK,PIBF1,KRIT1,DEPDC1A,CHML,SERPINB5,GCH1,CASP2,TNFRSF10B,PDCD10,ABI1,ARFGEF1,ARHGAP29,SOCS4,KITL,ABCE1,RAP2C,TAOK1,RGS2,RASA1,ATP7A,CAMK2B,CCNA2,FZD5,EIF2S1,EREG,F3,NCK1,ITGB1,NUCB2
Fau	-0.499286	0.0289076		2019-09-11	0.534837	0.0276688		GO:BP	organic substance transport	GO:0071702	0.021661	1.66432	2416	319	63	21118	DERL3,TRIB3,OGT,XPO1,HSPA5,HSP90B1,DNM1L,KIF20B,RANBP2,TARDBP,MFSD2A,SLC3A1,KIF5C,SLC5A3,DENND1B,RANBP6,CHM,SEL1L,PFKFB2,NUS1,ATP11B,SLC7A11,AZIN1,SLC35A5,KRT20,RFX3,CHML,KPNA4,ACTR3,KIF18A,SLC33A1,PNPT1,HOOK3,SPCS3,PDCD10,VPS35,ARFGEF1,ZDHHC21,SLC25A36,TMED7,ATG4C,SLC38A2,ZDHHC2,KPNA1,NUP160,KPNA3,RGS2,APOL7A,RASA1,PCM1,TMEM30A,CD2AP,STARD4,EXOC5,SLC25A24,PLEKHF2,ZBED6,PDZD8,CHMP2B,ARFIP1,ARL5B,…
Kctd14	-0.551545	0.0290311		Cpeb4	0.578813	0.0276688		GO:BP	regulation of protein localization	GO:0032880	0.0220991	1.65563	917	319	32	21118	DERL3,OGT,XPO1,TNIK,DNM1L,KIF20B,CAV2,TARDBP,ROCK2,RB1,CCNE2,SLC5A3,PFKFB2,SLC7A11,KRT20,RFX3,ACTR3,TRIM29,PDCD10,VPS35,ADAM10,VCL,ZDHHC2,TRIM40,PCM1,CAMK2B,TRIM12C,TMEM30A,CD2AP,ZBED6,ARFIP1,ITGB1
Slc39a13	-0.588143	0.0292338		Prkg2	0.715203	0.0276688		GO:BP	localization	GO:0051179	0.0221248	1.65512	6168	319	129	21118	DERL3,TRIB3,SLC13A1,INPP5F,LAMA3,OGT,XPO1,RHOF,HSPA5,HSP90B1,TNIK,DNM1L,KIF20B,HBEGF,GRIN3A,TRP53INP1,RAP1B,RANBP2,CAV2,TARDBP,ROCK2,MFSD2A,SLC3A1,KIF5C,RB1,CCNE2,SLC5A3,DENND1B,ZFAND5,PTEN,RANBP6,CHM,GNAI3,SEL1L,PIK3C2A,PFKFB2,TMEM50B,NUS1,DDIT3,CD274,ATP11B,SLC7A11,AZIN1,SLC35A5,KRT20,SLC39A10,PADI2,PIBF1,KRIT1,RFX3,SLC35G1,CHML,DCP2,KPNA4,ACTR3,KIF18A,TRIM15,NOSTRIN,SLC33A1,PNPT1,HOOK3,PRKG2,T…
Rps26	-0.407982	0.0292338		Trim29	0.745148	0.0276688		GO:BP	cellular response to unfolded protein	GO:0034620	0.0299235	1.52399	95	319	9	21118	DERL3,HSPA5,DNAJB9,ATF3,DDIT3,ERMP1,TMEM33,EIF2S1,NCK1
Rprm	-0.74721	0.0296627		Etohi1	0.69145	0.0276836		GO:BP	nitrogen compound transport	GO:0071705	0.0336125	1.4735	1986	319	54	21118	DERL3,OGT,XPO1,HSPA5,HSP90B1,DNM1L,KIF20B,RANBP2,TARDBP,SLC3A1,KIF5C,DENND1B,RANBP6,CHM,SEL1L,PFKFB2,SLC7A11,AZIN1,SLC35A5,KRT20,RFX3,CHML,KPNA4,ACTR3,KIF18A,SLC33A1,PNPT1,HOOK3,SPCS3,PDCD10,VPS35,ARFGEF1,ZDHHC21,SLC25A36,TMED7,ATG4C,SLC38A2,ZDHHC2,KPNA1,NUP160,KPNA3,RGS2,PCM1,TMEM30A,CD2AP,EXOC5,SLC25A24,PLEKHF2,ZBED6,CHMP2B,ARFIP1,ARL5B,ITGB1,NUCB2
Zdhhc14	-0.531431	0.0298489		Spcs3	0.466019	0.0277654		GO:BP	NLS-bearing protein import into nucleus	GO:0006607	0.0337118	1.47222	11	319	4	21118	RANBP2,KPNA4,KPNA1,KPNA3
Eno3	-0.717831	0.0304776		Cnn2	0.481605	0.0277654		GO:BP	phosphorylation	GO:0016310	0.0348469	1.45784	1938	319	53	21118	TRIB3,INPP5F,REG3B,OGT,STK17B,CCND2,ERRFI1,TNIK,HBEGF,RANBP2,CAV2,RPS6KA3,TARDBP,ROCK2,MOB1B,CDC7,SOCS6,RB1,CCNE2,PTEN,PIK3C2A,PFKFB2,CHORDC1,MAP3K2,BUB1,PIBF1,IPMK,PDIK1L,PRKG2,PDCD10,ABI1,CMPK1,ADAM10,SOCS4,MORC3,KITL,RAP2C,PLK4,TAOK1,RGS2,TLR3,RASA1,CAMK2B,CPNE3,CCNA2,FZD5,EIF2S1,EREG,PANK3,BMPR1A,RB1CC1,NCK1,ITGB1
2410004N09Rik	-0.63662	0.0304776		Tbl1xr1	0.50101	0.0277654		GO:BP	ERAD pathway	GO:0036503	0.0418201	1.37861	99	319	9	21118	DERL3,HSPA5,HSP90B1,DNAJB9,USP14,SEL1L,NGLY1,RNF139,SDF2L1
Yipf3	-0.425259	0.031091		Efnb2	0.536322	0.0277654		GO:BP	intracellular transport	GO:0046907	0.0419995	1.37676	1409	319	42	21118	DERL3,INPP5F,OGT,XPO1,HSPA5,HSP90B1,DNM1L,KIF20B,RANBP2,TARDBP,KIF5C,DENND1B,RANBP6,CHM,SEL1L,TMEM50B,NUS1,CHML,KPNA4,ACTR3,HOOK3,SPCS3,PDCD10,VPS35,ZDHHC21,ADAM10,TMED7,TRAPPC8,RNF139,ZDHHC2,KPNA1,ACTR2,NUP160,ABCE1,KPNA3,PCM1,TMEM30A,STARD4,CHMP2B,ARFIP1,ARL5B,ITGB1
Cenpm	-0.600437	0.0311444		Gm4944	0.741222	0.0277654		GO:BP	proteolysis involved in cellular protein catabolic process	GO:0051603	0.0462732	1.33467	735	319	27	21118	DERL3,TRIB3,OGT,XPO1,HSPA5,HSP90B1,UBA6,CDC27,DNAJB9,USP14,SOCS6,PCNP,PTEN,SEL1L,FEM1C,DDIT3,TMTC3,TBL1XR1,YME1L1,NGLY1,SOCS4,RNF139,CUL4B,SDF2L1,CD2AP,UBE2W,RC3H2
Bckdha	-0.46602	0.0311444		Ppp1cb	0.62823	0.027812		GO:BP	cellular nitrogen compound biosynthetic process	GO:0044271	0.0467342	1.33037	4705	319	103	21118	TRIB3,GDA,SPTSSB,ATF5,ZFP948,OGT,XPO1,ZFP51,EIF4E3,MACC1,ZFP820,ZFP932,ZFP53,TRP53INP1,ZFP26,ZFP942,RPS6KA3,ZFP322A,TARDBP,ROCK2,ZFP101,FOSB,ATF3,RB1,ZFP933,ZFP943,PTEN,KLF6,FOS,ZFP518A,ZFP946,ZBTB10,KLF10,DDIT3,SLC7A11,NAMPT,ZFP54,AZIN1,PADI2,RFX3,LRIF1,DEPDC1A,DCP2,ACTR3,GM3414,GCH1,TRIM15,NOSTRIN,IRF2BPL,ZBTB1,PNPT1,CPEB4,TRIM29,TBL1XR1,PDE4B,ORMDL1,VPS35,GSPT1,CGGBP1,TIA1,PAIP1,HELLS,ZBTB6,ZF…
Rps6	-0.376368	0.0311444		Far1	0.576249	0.0281032		GO:BP	regulation of cellular localization	GO:0060341	0.0496633	1.30396	867	319	30	21118	DERL3,INPP5F,OGT,XPO1,TNIK,KIF20B,CAV2,TARDBP,ROCK2,RB1,CCNE2,SLC5A3,PTEN,NUS1,SLC7A11,ACTR3,TRIM29,PDCD10,VPS35,ADAM10,RNF139,ZDHHC2,TRIM40,PCM1,CAMK2B,TMEM30A,CD2AP,ZBED6,ARFIP1,ITGB1
Hdac5	-0.621889	0.0312561		C330027C09Rik	0.593843	0.0281032		GO:CC	intracellular anatomical structure	GO:0005622	1.46875e-21	20.8331	14111	319	290	21016	DERL3,CHAC1,TRIB3,GDA,TAT,MYL7,INPP5F,SPTSSB,GDPD3,DHRS9,REG3B,LAMA3,PDIA4,ATF5,ZFP948,OGT,XPO1,AW549877,ZFP51,RHOF,STK17B,ARHGAP5,CAPG,HSPA4L,CCND2,ZFC3H1,CRELD2,HSPA5,IFIT1,ERRFI1,EIF4E3,HSP90B1,NUFIP2,MACC1,LPCAT4,TNIK,BZW1,TC2N,ZFP820,ZFP932,BCHE,DNM1L,KIF20B,ZFP53,TRP53INP1,UBA6,CDC27,ZFP942,XIAP,RAP1B,RANBP2,CAV2,RPS6KA3,ORC4,ZFP322A,TARDBP,ROCK2,DNAJB9,MOB1B,CYP3A25,FOSB,TRIM59,ATF3,USP14,…
Gm1965	-0.749058	0.0314419		Pde4b	0.765034	0.0284794		GO:CC	intracellular organelle	GO:0043229	1.58491e-17	16.8	12510	319	265	21016	DERL3,CHAC1,TRIB3,TAT,MYL7,INPP5F,SPTSSB,GDPD3,DHRS9,REG3B,LAMA3,PDIA4,ATF5,ZFP948,OGT,XPO1,AW549877,ZFP51,RHOF,STK17B,ARHGAP5,CAPG,HSPA4L,CCND2,ZFC3H1,CRELD2,HSPA5,ERRFI1,HSP90B1,NUFIP2,MACC1,LPCAT4,TNIK,TC2N,ZFP820,ZFP932,BCHE,DNM1L,KIF20B,ZFP53,TRP53INP1,UBA6,CDC27,ZFP942,XIAP,RAP1B,RANBP2,CAV2,RPS6KA3,ORC4,ZFP322A,TARDBP,ROCK2,DNAJB9,MOB1B,CYP3A25,FOSB,TRIM59,ATF3,USP14,MFSD2A,SLC3A1,CDC7,KIF…
Cited4	-0.615144	0.0314419		Tnfrsf10b	0.530528	0.0284818		GO:CC	intracellular membrane-bounded organelle	GO:0043231	6.91255e-17	16.1604	11363	319	249	21016	DERL3,CHAC1,TRIB3,TAT,INPP5F,SPTSSB,GDPD3,DHRS9,REG3B,LAMA3,PDIA4,ATF5,ZFP948,OGT,XPO1,AW549877,ZFP51,RHOF,STK17B,ARHGAP5,CAPG,HSPA4L,CCND2,ZFC3H1,CRELD2,HSPA5,ERRFI1,HSP90B1,NUFIP2,MACC1,LPCAT4,TNIK,TC2N,ZFP820,ZFP932,BCHE,DNM1L,KIF20B,ZFP53,TRP53INP1,UBA6,CDC27,ZFP942,XIAP,RANBP2,CAV2,RPS6KA3,ORC4,ZFP322A,TARDBP,DNAJB9,MOB1B,CYP3A25,FOSB,TRIM59,ATF3,USP14,MFSD2A,SLC3A1,CDC7,RB1,CCNE2,TMX3,ZFP94…
Cxxc5	-0.498916	0.0314419		Cnep1r1	0.499472	0.0285651		GO:CC	organelle	GO:0043226	1.59416e-16	15.7975	12827	319	267	21016	DERL3,CHAC1,TRIB3,TAT,MYL7,INPP5F,SPTSSB,GDPD3,DHRS9,REG3B,LAMA3,PDIA4,ATF5,ZFP948,OGT,XPO1,AW549877,ZFP51,RHOF,STK17B,ARHGAP5,CAPG,HSPA4L,CCND2,ZFC3H1,CRELD2,HSPA5,ERRFI1,HSP90B1,NUFIP2,MACC1,LPCAT4,TNIK,TC2N,ZFP820,ZFP932,BCHE,DNM1L,KIF20B,ZFP53,GRIN3A,TRP53INP1,UBA6,CDC27,ZFP942,XIAP,RAP1B,RANBP2,CAV2,RPS6KA3,ORC4,ZFP322A,TARDBP,ROCK2,DNAJB9,MOB1B,CYP3A25,FOSB,TRIM59,ATF3,USP14,MFSD2A,SLC3A1,C…
Rps24	-0.442726	0.0319433		Pdcd10	0.58235	0.0288497		GO:CC	membrane-bounded organelle	GO:0043227	1.53771e-14	13.8131	11812	319	250	21016	DERL3,CHAC1,TRIB3,TAT,INPP5F,SPTSSB,GDPD3,DHRS9,REG3B,LAMA3,PDIA4,ATF5,ZFP948,OGT,XPO1,AW549877,ZFP51,RHOF,STK17B,ARHGAP5,CAPG,HSPA4L,CCND2,ZFC3H1,CRELD2,HSPA5,ERRFI1,HSP90B1,NUFIP2,MACC1,LPCAT4,TNIK,TC2N,ZFP820,ZFP932,BCHE,DNM1L,KIF20B,ZFP53,TRP53INP1,UBA6,CDC27,ZFP942,XIAP,RANBP2,CAV2,RPS6KA3,ORC4,ZFP322A,TARDBP,DNAJB9,MOB1B,CYP3A25,FOSB,TRIM59,ATF3,USP14,MFSD2A,SLC3A1,CDC7,KIF5C,RB1,CCNE2,TMX3…
Pbld1	-0.606302	0.0327113		Acnat1	0.592986	0.0288497		GO:CC	cytoplasm	GO:0005737	1.77242e-11	10.7514	11093	319	233	21016	DERL3,CHAC1,GDA,TAT,MYL7,INPP5F,SPTSSB,GDPD3,DHRS9,REG3B,LAMA3,PDIA4,ATF5,OGT,XPO1,AW549877,RHOF,STK17B,ARHGAP5,CAPG,HSPA4L,CCND2,CRELD2,HSPA5,IFIT1,ERRFI1,EIF4E3,HSP90B1,NUFIP2,MACC1,LPCAT4,TNIK,BZW1,BCHE,DNM1L,KIF20B,TRP53INP1,UBA6,CDC27,XIAP,RAP1B,RANBP2,CAV2,RPS6KA3,ORC4,ZFP322A,TARDBP,ROCK2,DNAJB9,MOB1B,CYP3A25,TRIM59,USP14,MFSD2A,SLC3A1,CDC7,SOCS6,KIF5C,CCNE2,TMX3,SLC5A3,DENND1B,NTS,ZFAND5,…
Pdk2	-0.401513	0.0335105		Yme1l1	0.598087	0.0288766		GO:CC	nucleus	GO:0005634	2.48234e-08	7.60514	7208	319	165	21016	TRIB3,ATF5,ZFP948,OGT,XPO1,AW549877,ZFP51,STK17B,CAPG,HSPA4L,CCND2,ZFC3H1,HSPA5,ERRFI1,NUFIP2,TNIK,TC2N,ZFP820,ZFP932,BCHE,KIF20B,ZFP53,TRP53INP1,UBA6,CDC27,ZFP942,XIAP,RANBP2,CAV2,RPS6KA3,ORC4,ZFP322A,TARDBP,DNAJB9,MOB1B,FOSB,ATF3,USP14,CDC7,RB1,CCNE2,ZFP943,DENND1B,PCNP,PTEN,KLF6,FOS,RANBP6,PIK3C2A,FEM1C,PFKFB2,ZFP518A,ZFP946,ZBTB10,KLF10,DDIT3,CD274,MAP3K2,NAMPT,BUB1,ZFP54,FAM76B,CACYBP,AZIN1,…
Rps9	-0.44317	0.0337748		Ngly1	0.391445	0.0290311		GO:CC	endomembrane system	GO:0012505	1.30719e-07	6.88366	4006	319	107	21016	DERL3,CHAC1,INPP5F,SPTSSB,GDPD3,DHRS9,REG3B,LAMA3,PDIA4,OGT,XPO1,ARHGAP5,CCND2,CRELD2,HSPA5,HSP90B1,LPCAT4,TNIK,BCHE,DNM1L,RANBP2,CAV2,DNAJB9,CYP3A25,TRIM59,MFSD2A,TMX3,NTS,FOS,APOO,GNAI3,SEL1L,PIK3C2A,TMEM50B,TMCC3,NUS1,DDIT3,ERMP1,PIGA,CD274,ATP11B,SLC7A11,CACYBP,EPM2AIP1,SLC35A5,GCNT4,SLC35G1,LYSMD3,KPNA4,TMTC3,ACTR3,G2E3,GCH1,ZBTB1,SLC33A1,ERP44,MYOF,PNPT1,HOOK3,CPEB4,PRKG2,SPCS3,PDE4B,TNFRSF…
Gstm5	-0.38892	0.0337748		Ormdl1	0.575669	0.0290311		GO:CC	nuclear outer membrane-endoplasmic reticulum membrane network	GO:0042175	1.08549e-06	5.96437	1018	319	42	21016	DERL3,SPTSSB,GDPD3,DHRS9,XPO1,HSPA5,HSP90B1,LPCAT4,RANBP2,CYP3A25,TRIM59,MFSD2A,TMX3,APOO,GNAI3,SEL1L,TMEM50B,TMCC3,NUS1,ERMP1,PIGA,EPM2AIP1,SLC35G1,SLC33A1,ERP44,PNPT1,SPCS3,CNEP1R1,ORMDL1,TMEM33,TMED7,RNF139,PIGM,ZDHHC2,FLRT3,ELOVL6,SDF2L1,TLR3,SACM1L,CAMK2B,PDZD8,NUCB2
Rpl10a	-0.490853	0.0338617		Vps35	0.478157	0.0291057		GO:CC	cytosol	GO:0005829	1.3973e-06	5.85471	3849	319	101	21016	CHAC1,GDA,ATF5,OGT,XPO1,AW549877,ARHGAP5,HSPA4L,CCND2,HSPA5,IFIT1,ERRFI1,HSP90B1,NUFIP2,TNIK,DNM1L,KIF20B,TRP53INP1,XIAP,RAP1B,CAV2,RPS6KA3,ORC4,ZFP322A,ROCK2,MOB1B,USP14,SOCS6,DENND1B,PTEN,KLF6,FOS,APOO,CHM,PIK3C2A,FEM1C,MAT2A,MAP3K2,NAMPT,BUB1,CACYBP,KRT20,NAIP6,TANK,GPCPD1,CHML,CAR13,NAA50,G2E3,GCH1,PNPT1,HOOK3,PPP1CB,PDE4B,TNFRSF10B,CNEP1R1,PDCD10,NGLY1,VPS35,GSPT1,ARFGEF1,NLRP9B,TIA1,SOCS4,R…
Rpp25l	-0.466794	0.0338617		Abi1	0.484287	0.0291533		GO:CC	organelle subcompartment	GO:0031984	1.50719e-06	5.82183	1580	319	55	21016	DERL3,CHAC1,SPTSSB,GDPD3,DHRS9,HSPA5,HSP90B1,LPCAT4,DNM1L,CAV2,CYP3A25,TRIM59,MFSD2A,TMX3,APOO,GNAI3,SEL1L,PIK3C2A,TMEM50B,TMCC3,NUS1,ERMP1,PIGA,ATP11B,EPM2AIP1,SLC35A5,GCNT4,SLC35G1,ACTR3,SLC33A1,ERP44,PNPT1,SPCS3,PDCD10,ORMDL1,ARFGEF1,ZDHHC21,TMEM33,ADAM10,TMED7,RNF139,PIGM,ZDHHC2,FLRT3,ELOVL6,SDF2L1,TLR3,ATP7A,SACM1L,CAMK2B,FZD5,PDZD8,ARFIP1,ARL5B,NUCB2
Faim2	-0.740618	0.0340923		Gspt1	0.485684	0.0291533		GO:CC	endoplasmic reticulum	GO:0005783	1.5519e-06	5.80914	1761	319	59	21016	DERL3,SPTSSB,GDPD3,DHRS9,LAMA3,PDIA4,ARHGAP5,CRELD2,HSPA5,HSP90B1,LPCAT4,BCHE,DNM1L,CAV2,DNAJB9,CYP3A25,TRIM59,MFSD2A,TMX3,FOS,APOO,GNAI3,SEL1L,TMEM50B,TMCC3,NUS1,ERMP1,PIGA,ATP11B,SLC7A11,EPM2AIP1,SLC35G1,TMTC3,SLC33A1,ERP44,PNPT1,CPEB4,SPCS3,ORMDL1,ZDHHC21,TMEM33,ADAM10,TMED7,RNF139,PIGM,ZDHHC2,FLRT3,ELOVL6,SDF2L1,TLR3,ATP7A,SACM1L,PTP4A1,CAMK2B,TMEM30A,PLEKHF2,PDZD8,NCK1,NUCB2
Rplp2	-0.502964	0.0340923		Arfgef1	0.489502	0.0291533		GO:CC	endoplasmic reticulum membrane	GO:0005789	4.4718e-05	4.34952	993	319	38	21016	DERL3,SPTSSB,GDPD3,DHRS9,HSPA5,HSP90B1,LPCAT4,CYP3A25,TRIM59,MFSD2A,TMX3,APOO,GNAI3,SEL1L,TMEM50B,TMCC3,NUS1,ERMP1,PIGA,EPM2AIP1,SLC35G1,SLC33A1,ERP44,PNPT1,SPCS3,ORMDL1,TMEM33,TMED7,RNF139,PIGM,ZDHHC2,FLRT3,ELOVL6,SDF2L1,TLR3,SACM1L,CAMK2B,PDZD8
Ift20	-0.413962	0.0340923		Cggbp1	0.514479	0.0291533		GO:CC	endoplasmic reticulum subcompartment	GO:0098827	5.2051e-05	4.28357	999	319	38	21016	DERL3,SPTSSB,GDPD3,DHRS9,HSPA5,HSP90B1,LPCAT4,CYP3A25,TRIM59,MFSD2A,TMX3,APOO,GNAI3,SEL1L,TMEM50B,TMCC3,NUS1,ERMP1,PIGA,EPM2AIP1,SLC35G1,SLC33A1,ERP44,PNPT1,SPCS3,ORMDL1,TMEM33,TMED7,RNF139,PIGM,ZDHHC2,FLRT3,ELOVL6,SDF2L1,TLR3,SACM1L,CAMK2B,PDZD8
Fam117a	-0.65454	0.034559		Zdhhc21	0.606827	0.0291533		GO:CC	organelle membrane	GO:0031090	7.53515e-05	4.12291	3076	319	81	21016	DERL3,SPTSSB,GDPD3,DHRS9,OGT,XPO1,CCND2,HSPA5,HSP90B1,LPCAT4,DNM1L,RANBP2,CAV2,CYP3A25,TRIM59,MFSD2A,SLC3A1,TMX3,APOO,GNAI3,SEL1L,TMEM50B,TMCC3,NUS1,ERMP1,PIGA,CD274,ATP11B,EPM2AIP1,SLC35A5,GCNT4,SLC35G1,KPNA4,ACTR3,GCH1,ZBTB1,SLC33A1,ERP44,MYOF,PNPT1,PRKG2,SPCS3,FAR1,CNEP1R1,PDCD10,YME1L1,ORMDL1,VPS35,ARFGEF1,ZDHHC21,SLC25A36,TMEM33,SLC25A37,MAL2,ADAM10,TMED7,RNF139,WDR44,PIGM,ZDHHC2,SLC30A4,FLR…
Rpl32	-0.456536	0.034559		Fer1l4	0.761641	0.0296505		GO:CC	endoplasmic reticulum protein-containing complex	GO:0140534	0.000288955	3.53917	135	319	12	21016	DERL3,SPTSSB,HSPA5,HSP90B1,SEL1L,PIGA,SPCS3,ORMDL1,RNF139,PIGM,ELOVL6,SDF2L1
Pcbp4	-0.536791	0.0346796		Nlrp9b	0.700401	0.0296627		GO:CC	endocytic patch	GO:0061645	0.000379689	3.42057	14	319	5	21016	CAPZA2,ACTR3,GMFB,CFL2,ACTR2
Cuedc2	-0.473978	0.0346796		Slc25a36	0.55087	0.0298489		GO:CC	actin cortical patch	GO:0030479	0.000379689	3.42057	14	319	5	21016	CAPZA2,ACTR3,GMFB,CFL2,ACTR2
Uqcr11	-0.392548	0.0348603		Arhgap29	0.617105	0.0298629		GO:CC	transferase complex	GO:1990234	0.00852085	2.06952	748	319	27	21016	DERL3,SPTSSB,OGT,CCND2,CDC27,SOCS6,RB1,CCNE2,CHM,SEL1L,FEM1C,NUS1,MAT2A,PIGA,CACYBP,CHML,KLHL9,NAA50,ORMDL1,SOCS4,PIGM,ELOVL6,JADE3,CUL4B,TRIM40,CCNA2,RB1CC1
Uqcrq	-0.390324	0.0348603		Stil	0.458827	0.0298718		GO:CC	intracellular non-membrane-bounded organelle	GO:0043232	0.026019	1.58471	4500	319	97	21016	MYL7,ATF5,OGT,XPO1,RHOF,STK17B,CAPG,CCND2,NUFIP2,TNIK,DNM1L,KIF20B,CDC27,XIAP,RAP1B,CAV2,RPS6KA3,ORC4,ZFP322A,TARDBP,ROCK2,DNAJB9,MOB1B,ATF3,CDC7,KIF5C,RB1,CCNE2,KLF6,CAPZA2,GNAI3,CD274,SLC7A11,BUB1,AZIN1,KRT20,PADI2,PIBF1,KRIT1,RFX3,LRIF1,ESCO1,DCP2,ACTR3,G2E3,KIF18A,NOSTRIN,ZBTB1,PNPT1,HOOK3,CNN2,TBL1XR1,PPP1CB,PDE4B,ABI1,ARFGEF1,STIL,TIA1,GMFB,HELLS,CMPK1,MID2,KDM7A,VCL,WDR44,RNF138,MIS18BP1,C…
Smo	-0.484768	0.03496		Tia1	0.491001	0.0299907		GO:CC	non-membrane-bounded organelle	GO:0043228	0.0296137	1.52851	4515	319	97	21016	MYL7,ATF5,OGT,XPO1,RHOF,STK17B,CAPG,CCND2,NUFIP2,TNIK,DNM1L,KIF20B,CDC27,XIAP,RAP1B,CAV2,RPS6KA3,ORC4,ZFP322A,TARDBP,ROCK2,DNAJB9,MOB1B,ATF3,CDC7,KIF5C,RB1,CCNE2,KLF6,CAPZA2,GNAI3,CD274,SLC7A11,BUB1,AZIN1,KRT20,PADI2,PIBF1,KRIT1,RFX3,LRIF1,ESCO1,DCP2,ACTR3,G2E3,KIF18A,NOSTRIN,ZBTB1,PNPT1,HOOK3,CNN2,TBL1XR1,PPP1CB,PDE4B,ABI1,ARFGEF1,STIL,TIA1,GMFB,HELLS,CMPK1,MID2,KDM7A,VCL,WDR44,RNF138,MIS18BP1,C…
Gramd1a	-0.703551	0.0350316		Paip1	0.492708	0.0302497		GO:CC	mitotic spindle	GO:0072686	0.0342326	1.46556	154	319	10	21016	CAPG,KIF20B,CDC27,CDC7,KIF18A,TBL1XR1,KATNBL1,HAUS6,IL17RB,ASPM
Ndufa2	-0.49698	0.0350316		Tug1	0.591209	0.0302497		GO:CC	catalytic complex	GO:1902494	0.0384033	1.41563	1334	319	38	21016	DERL3,SPTSSB,OGT,CCND2,ZFC3H1,CDC27,USP14,SOCS6,RB1,CCNE2,CHM,GNAI3,SEL1L,FEM1C,NUS1,MAT2A,PIGA,CACYBP,CHML,KLHL9,NAA50,PNPT1,SPCS3,TBL1XR1,PPP1CB,CNEP1R1,ORMDL1,PPWD1,SOCS4,PIGM,ELOVL6,JADE3,CUL4B,TRIM40,CCNA2,RB1CC1,F3,NCK1
Eif3f	-0.446952	0.0357175		Ptbp3	0.62853	0.0302497		GO:CC	microtubule cytoskeleton	GO:0015630	0.0438426	1.3581	1294	319	37	21016	ATF5,CAPG,DNM1L,KIF20B,CDC27,XIAP,ZFP322A,ROCK2,CDC7,KIF5C,RB1,CCNE2,GNAI3,AZIN1,PIBF1,LRIF1,KIF18A,ZBTB1,HOOK3,TBL1XR1,PDE4B,STIL,MID2,WDR44,CAPN7,KATNBL1,PLK4,HAUS6,CEP55,TAOK1,PTP4A1,PCM1,CAMK2B,MLLT11,IL17RB,CD2AP,ASPM
Dad1	-0.393497	0.0357175		Coq10b	0.664469	0.0302497		GO:CC	centrosome	GO:0005813	0.0439607	1.35694	607	319	22	21016	ATF5,KIF20B,CDC27,ZFP322A,ROCK2,CCNE2,GNAI3,AZIN1,PIBF1,LRIF1,ZBTB1,HOOK3,PDE4B,STIL,CAPN7,PLK4,HAUS6,CEP55,PCM1,IL17RB,CD2AP,ASPM
Rapgef3	-0.607386	0.0360728		Selt	0.602166	0.0303665		GO:CC	nuclear membrane	GO:0031965	0.0472794	1.32533	294	319	14	21016	XPO1,CCND2,RANBP2,CAV2,KPNA4,GCH1,ZBTB1,MYOF,PRKG2,CNEP1R1,RASA1,PCM1,RB1CC1,NUCB2
Lypla2	-0.35542	0.0365228		Ppwd1	0.475425	0.0304695		GO:CC	centriolar satellite	GO:0034451	0.0477961	1.32061	103	319	8	21016	PIBF1,LRIF1,HOOK3,HAUS6,CEP55,PCM1,IL17RB,CD2AP
Nfatc2	-0.609064	0.0366103		Gmfb	0.592338	0.0304776		KEGG	Salmonella infection	KEGG:05132	0.00436756	2.35976	251	159	15	8790	MYL7,HSP90B1,ROCK2,KIF5C,FOS,PIK3C2A,NAIP6,KPNA4,ACTR3,TNFRSF10B,ABI1,KPNA1,ACTR2,KPNA3,EXOC5
4930404N11Rik	-0.734519	0.0366242		Tmem33	0.6186	0.0304776		KEGG	Focal adhesion	KEGG:04510	0.0247679	1.60611	200	159	12	8790	MYL7,LAMA3,ARHGAP5,CCND2,XIAP,RAP1B,CAV2,ROCK2,PTEN,PPP1CB,VCL,ITGB1
Uqcr10	-0.46061	0.0366242		Hells	0.63846	0.0304776
Csad	-0.494861	0.0371331		Diap3	0.506348	0.0307678
Kit	-0.538324	0.0379826		Slc25a37	0.477537	0.0311444
Rpl36a	-0.491706	0.0382583		Fam45a	0.551843	0.0311444
Rab11fip5	-0.66385	0.0382803		Filip1l	0.570366	0.0311444
E330009J07Rik	-0.520648	0.0382803		Zbtb6	0.661224	0.0311444
Aup1	-0.315399	0.0382803		Zfp597	0.565455	0.0317601
Extl1	-0.72236	0.0383098		Mal2	0.589575	0.0318148
Orai1	-0.398803	0.0390834		Cmpk1	0.527778	0.0319139
C1qtnf6	-0.507731	0.0394934		Adam10	0.531306	0.0319139
Wfdc18	-0.672723	0.0395416		Tmed7	0.591738	0.0319433
Rpl18	-0.463245	0.0396501		Zfp800	0.610512	0.0320282
Pycard	-0.410428	0.0401502		Mid2	0.562767	0.0323421
Taf10	-0.337712	0.0417763		Socs4	0.453054	0.0323783
Zkscan17	-0.428754	0.0417956		Trappc8	0.455585	0.0324567
Rplp1	-0.464773	0.0427057		Kdm7a	0.468037	0.0327113
Mpv17l2	-0.385849	0.0433923		Raph1	0.510272	0.0327928
Glb1	-0.352052	0.0433923		Smim15	0.483357	0.0337748
Tcf7	-0.593296	0.0439438		Atg4c	0.526321	0.0337748
Romo1	-0.428113	0.0439438		Paqr8	0.602338	0.0337748
Rpl8	-0.438892	0.0441812		Zfp738	0.610212	0.0337748
Slc7a4	-0.512571	0.0441947		Vcl	0.383393	0.0338617
Ccl9	-0.583175	0.0443116		Rnf139	0.531517	0.0338617
Prss53	-0.653788	0.0443351		Gmps	0.463556	0.0340923
Rpl27	-0.531658	0.0449073		Mob3b	0.464234	0.0340923
Atp5d	-0.369715	0.0449073		Wdr44	0.571691	0.0340923
Cox8a	-0.349858	0.0452525		Morc3	0.478327	0.0343181
Gtf3a	-0.38425	0.045312		Pigm	0.524654	0.0343181
Aqp1	-0.556861	0.0453637		Slc38a2	0.436576	0.034559
Nr2e3	-0.662159	0.0459702		Zdhhc2	0.592091	0.034559
Lsr	-0.524589	0.0459702		Kpna1	0.477997	0.0346796
Dcxr	-0.508045	0.0463521		Rnf138	0.563415	0.0346796
Fermt3	-0.63632	0.0466947		Mis18bp1	0.59165	0.0346796
Ccdc28b	-0.43731	0.0466947		Slc30a4	0.593983	0.0346796
Akr7a5	-0.364015	0.0466947		Cfl2	0.552232	0.0348603
Snx22	-0.640362	0.0468721		Zfp595	0.561191	0.0348603
Tmem42	-0.584258	0.0468721		Otud4	0.512089	0.03496
Rpl14	-0.394307	0.0468721		Capn7	0.384766	0.0350316
Rps21	-0.537743	0.0478013		Eif1a	0.432946	0.0350316
Rpl37	-0.477225	0.0478013		Tra2a	0.470453	0.0350316
Oaz2	-0.416595	0.0478013		Zfp758	0.738115	0.0350316
Lamtor2	-0.312916	0.0478013		Actr2	0.439586	0.0354247
Slc50a1	-0.485998	0.0479102		Flrt3	0.522476	0.0358728
Trmt1	-0.465645	0.0479102		Kitl	0.606031	0.0360728
Rabac1	-0.441424	0.0479102		Elovl6	0.487559	0.0363254
Nhp2	-0.362106	0.0479102		Nup160	0.434391	0.0366103
Jmjd8	-0.320743	0.0479102		Gpr64	0.733639	0.0369791
Dpm3	-0.408904	0.0487236		Katnbl1	0.52052	0.0371335
Eef2	-0.344713	0.0487952		Smc4	0.527592	0.037395
Rpl5	-0.382	0.0495734		9830147E19Rik	0.695992	0.037395
Rps18	-0.45799	0.0497461		Skil	0.611195	0.0375694
				Fam199x	0.649055	0.0377227
				Abce1	0.444391	0.037927
				Rap2c	0.596845	0.0379826
				Plk4	0.44053	0.0380887
				Zfp52	0.690556	0.0382583
				Parg	0.42361	0.0382803
				Haus6	0.573794	0.0382803
				Cep55	0.608556	0.0385681
				Jade3	0.536992	0.0392116
				Kpna3	0.550599	0.0394235
				Cul4b	0.597118	0.0400548
				Taok1	0.548039	0.0403634
				Rgs2	0.605586	0.04117
				Sdf2l1	0.511685	0.0412722
				Trim40	0.565635	0.0414442
				Zfp40	0.667484	0.0414442
				Tlr3	0.505471	0.0417689
				Apol7a	0.529362	0.0417956
				Rasa1	0.503064	0.0418532
				Gsta1	0.598503	0.0419217
				Atp7a	0.545524	0.0424227
				Cnot6	0.44862	0.0426591
				Fam208b	0.496921	0.0426783
				Phf6	0.593119	0.0426817
				Sacm1l	0.529828	0.0427057
				Zfp953	0.577196	0.0427057
				Ptp4a1	0.607355	0.0430481
				Pcm1	0.542704	0.0433191
				Camk2b	0.58877	0.0433923
				Trim12c	0.405318	0.0439348
				Cpne3	0.490299	0.0439414
				Mllt11	0.547177	0.0441812
				Uvssa	0.444613	0.0443116
				Il17rb	0.654431	0.0443116
				Ccna2	0.402451	0.0443351
				Zfp429	0.554354	0.0443351
				Tmem30a	0.622035	0.0443351
				Lcorl	0.622748	0.0443351
				Cd2ap	0.501004	0.0447703
				Agps	0.45245	0.0451356
				Stard4	0.284928	0.0452488
				Fzd5	0.389032	0.0452891
				Gm14326	0.6777	0.0452891
				Tpp2	0.52587	0.0453913
				Ube2w	0.538518	0.0453913
				Zfp935	0.60414	0.0453913
				Exoc5	0.535236	0.0454513
				Atrnl1	0.384845	0.0456946
				Siglec5	0.67529	0.0459815
				Eif2s1	0.379032	0.0463105
				Ereg	0.699516	0.0463521
				Zscan26	0.41808	0.0466947
				Plcxd2	0.455794	0.0466947
				Slc25a24	0.538408	0.0466947
				Pank3	0.610932	0.0466947
				Clec2e	0.646687	0.0466947
				Rc3h2	0.578567	0.0467215
				Plekhf2	0.410078	0.0468721
				Zbed6	0.483142	0.0468721
				4632434I11Rik	0.632302	0.0468721
				Pdzd8	0.483842	0.0475003
				Chmp2b	0.495637	0.0478013
				Aspm	0.442615	0.0479102
				Bmpr1a	0.504776	0.0479102
				Mier1	0.592585	0.0479102
				Ccdc18	0.632975	0.0483026
				Fam126a	0.474778	0.0485535
				Reg3g	0.653846	0.0487034
				Rb1cc1	0.520779	0.0490617
				Arfip1	0.46067	0.049064
				F3	0.598367	0.0493298
				Arl5b	0.559328	0.0495371
				Nck1	0.40743	0.0497461
				Itgb1	0.415017	0.0497917
				Nucb2	0.526719	0.0499309

## Sheet: Supplemental Data 8
Supplemental Data 8 (Supporting data for Figure 6F)
Metagenomic analysis of stool microbiota from WT and Ern2-/- mice (co-housed at weaning, analyzed at 8 weeks old)
Outputs from MaAsLin2 to identify taxa with different relative abundance between WT and Ern2-/- microbiota
feature	metadata	value	coef	stderr	N	N.not.0	pval	qval
p__Firmicutes	Genotype	ERN2WT	0.175013	0.0357927	24	23	0.000135075	0.000675374
p__Bacteroidetes	Genotype	ERN2WT	0.217636	0.0917159	24	23	0.0268088	0.0446813
p__Deferribacteres	Genotype	ERN2WT	-0.159928	0.0660125	24	23	0.0245262	0.0446813
p__Actinobacteria	Genotype	ERN2WT	0.0341958	0.0226025	24	23	0.147917	0.184896
p__Proteobacteria	Genotype	ERN2WT	-0.0577974	0.0532959	24	23	0.293896	0.293896
feature	metadata	value	coef	stderr	N	N.not.0	pval	qval
s__Bacteroides_uniformis	Genotype	ERN2WT	0.0663858	0.0134465	24	22	0.000103371	0.00258428
s__Parabacteroides_distasonis	Genotype	ERN2WT	0.130862	0.0290026	24	23	0.000285115	0.00356394
s__Lactobacillus_reuteri	Genotype	ERN2WT	0.0751023	0.0183588	24	21	0.000483317	0.00402764
s__Bacteroides_caecimuris	Genotype	ERN2WT	0.0448276	0.0107695	24	23	0.000686057	0.00428786
s__Firmicutes_bacterium_M10_2	Genotype	ERN2WT	0.0872413	0.0217892	24	16	0.000905106	0.00452553
s__Lachnospiraceae_bacterium_A4	Genotype	ERN2WT	0.0293948	0.00779809	24	16	0.00143636	0.00598482
s__Bacteroides_sartorii	Genotype	ERN2WT	0.149241	0.0495928	24	23	0.00750294	0.0234467
s__Lactobacillus_intestinalis	Genotype	ERN2WT	0.0346587	0.0113254	24	16	0.00680615	0.0234467
s__Lactobacillus_murinus	Genotype	ERN2WT	0.0692968	0.0251037	24	17	0.0129798	0.0360549
s__Lactobacillus_johnsonii	Genotype	ERN2WT	0.0593197	0.0227123	24	23	0.0182661	0.0456651
s__Mucispirillum_schaedleri	Genotype	ERN2WT	-0.159933	0.0660124	24	23	0.0245225	0.0557331
s__Lachnospiraceae_bacterium_COE1	Genotype	ERN2WT	0.0730727	0.0343421	24	20	0.047615	0.0991979
s__Enterorhabdus_caecimuris	Genotype	ERN2WT	0.00540139	0.00330769	24	4	0.116705	0.224433
s__Bifidobacterium_pseudolongum	Genotype	ERN2WT	0.0337695	0.0225601	24	23	0.152008	0.238943
s__Bacteroides_vulgatus	Genotype	ERN2WT	0.00632824	0.00453548	24	8	0.17686	0.238943
s__Muribaculum_intestinale	Genotype	ERN2WT	0.0830415	0.0585688	24	23	0.173862	0.238943
s__Anaerotruncus_sp_G3_2012	Genotype	ERN2WT	0.0145432	0.00998101	24	13	0.159844	0.238943
s__Turicimonas_muris	Genotype	ERN2WT	0.0284737	0.0204436	24	21	0.181597	0.238943
s__Helicobacter_typhlonius	Genotype	ERN2WT	-0.0855305	0.0589689	24	23	0.165747	0.238943
s__Parabacteroides_goldsteinii	Genotype	ERN2WT	0.0175488	0.013337	24	14	0.204384	0.25548
s__Oscillibacter_sp_1_3	Genotype	ERN2WT	0.00697035	0.00611505	24	6	0.269572	0.320919
s__Dorea_sp_5_2	Genotype	ERN2WT	0.00236021	0.00265534	24	3	0.384144	0.417548
s__Faecalibaculum_rodentium	Genotype	ERN2WT	0.00302069	0.00327035	24	3	0.368609	0.417548
s__Lachnospiraceae_bacterium_A2	Genotype	ERN2WT	0.00157881	0.00966384	24	5	0.872075	0.908412
s__Muribaculaceae_bacterium_DSM_103720	Genotype	ERN2WT	-0.00580476	0.0585498	24	23	0.921923	0.921923
