# Supplementary material for: The epithelial-specific ER stress sensor ERN2/IRE1β enables host-microbiota crosstalk to affect colon goblet cell development
Source: J Clin Invest. 2022 Sep 1;132(17):e153519. doi: 10.1172/JCI153519 (PMC9435652; doi:10.1172/JCI153519)
Supplement: Supplemental tables 1-10 [file jci-132-153519-s088.xlsx]

## Sheet: Table of contents
Table of Contents of SUPPLEMENTAL TABLES
Grey MJ, De Luca H, Ward DV, Kreulen IAM, Bugda Gwilt K, Foley SE, Thiagarajah JR, McCormick BA, and Lencer WI
The epithelial-specific ER stress sensor ERN2/IRE1b enables host-microbiota crosstalk to affect colon goblet cell development
Tab	Contents
Supplemental Table 1	RNAseq differential gene expression, colon crypt epithelial cells CONV-Ern2-/- compared to CONV-WT
Supplemental Table 2	RNAseq differential gene expression, colon crypt epithelial cells CONV-WT compared to GF-WT
Supplemental Table 3	RNAseq differential gene expression, colon crypt epithelial cells COLONIZED-WT compared to GF-WT
Supplemental Table 4	RNAseq differential gene expression, colon crypt epithelial cells CONV-Ern2-/- compared to GF-Ern2-/-
Supplemental Table 5	RNAseq differential gene expression, colon crypt epithelial cells COLONIZED-Ern2-/- compared to GF-Ern2-/-
Supplemental Table 6	RNAseq differential gene expression, colon crypt epithelial cells GF-Ern2-/- compared to GF-WT
Supplemental Table 7	RNAseq differential gene expression, colon crypt epithelial cells COLONIZED-Ern2-/- compared to COLONIZED-WT
Supplemental Table 8	RNAseq differential gene expression, HEK293doxIRE1b cell line, 10 ng/mL Dox compared to No Dox
Supplemental Table 9	RNAseq differential gene expression, HEK293doxIRE1b cell line, 100 ng/mL Dox compared to No Dox
Supplemental Table 10	Primers used for expression analysis by qPCR

## Sheet: Supplemental Table 1
Supplemental Table 1
RNAseq differential gene expression, colon crypt epithelial cells CONV-Ern2-/- compared to CONV-WT
id	baseMean	log2FoldChange	lfcSE	stat	pvalue	padj
Ffar2	383.572	-2.24825	0.242965	-9.25337	2.18e-20	2.87e-16
Rab15	2111.74	-1.79183	0.195757	-9.15335	5.52e-20	3.64e-16
Anxa13	213.001	-1.89362	0.214317	-8.8356	9.96e-19	4.37e-15
Gfi1	159.464	-2.60902	0.30653	-8.51148	1.72e-17	5.66e-14
Pla2g16	806.387	-1.54776	0.183223	-8.44739	2.98e-17	7.85e-14
Cyp4f14	833.119	1.50094	0.183202	8.19282	2.55e-16	5.6e-13
1810010D01Rik	37.825	-3.41186	0.425125	-8.02555	1.01e-15	1.48e-12
Itln1	316.633	-3.40208	0.422365	-8.05483	7.96e-16	1.48e-12
Dixdc1	125.699	-2.35819	0.293645	-8.03072	9.69e-16	1.48e-12
Hpd	748.272	-2.02703	0.255334	-7.93874	2.04e-15	2.69e-12
Rasd1	219.45	-1.69964	0.217251	-7.82343	5.14e-15	6.16e-12
Rian	163.751	-3.5479	0.455766	-7.78448	7e-15	7.69e-12
Retnlb	7789.51	-3.17452	0.410384	-7.73548	1.03e-14	1.04e-11
Clps	345.167	-3.13498	0.414491	-7.56345	3.93e-14	3.53e-11
Tmem44	79.4766	-1.99156	0.263423	-7.56031	4.02e-14	3.53e-11
Rap1gap	1535.84	-1.54611	0.21282	-7.26486	3.73e-13	3.08e-10
Pex5l	27.3222	-2.90303	0.4044	-7.17861	7.04e-13	5.33e-10
Rhbdl3	66.8334	-2.35341	0.32804	-7.17416	7.28e-13	5.33e-10
Chrm1	138.579	-1.82184	0.259059	-7.03251	2.03e-12	1.41e-09
Mt3	71.8472	-2.60699	0.371936	-7.00925	2.4e-12	1.58e-09
Emp1	7651.99	1.94407	0.277628	7.00244	2.52e-12	1.58e-09
Pnliprp2	231.011	-3.11436	0.446971	-6.9677	3.22e-12	1.85e-09
Lipa	356.55	1.92623	0.276441	6.96795	3.22e-12	1.85e-09
Nlrp9b	119.461	1.91055	0.276882	6.90024	5.19e-12	2.85e-09
Syt7	920.601	-1.32269	0.193474	-6.83651	8.11e-12	4.28e-09
Tpd52l1	84.8731	-2.09701	0.307377	-6.82226	8.96e-12	4.54e-09
Meg3	565.298	-3.0862	0.459	-6.72375	1.77e-11	8.64e-09
Gdpd3	120.188	2.25952	0.336536	6.71405	1.89e-11	8.91e-09
Cyp3a13	785.897	2.0142	0.301917	6.67137	2.53e-11	1.15e-08
Shf	227.637	-1.6692	0.253337	-6.58886	4.43e-11	1.95e-08
E330009J07Rik	173.788	-1.81484	0.277823	-6.53237	6.47e-11	2.75e-08
Rab3d	2690.61	-1.35717	0.208095	-6.52188	6.94e-11	2.86e-08
Arhgap24	118.465	-1.83498	0.282932	-6.4856	8.84e-11	3.53e-08
Kcnh3	250.577	-1.46529	0.226192	-6.47807	9.29e-11	3.6e-08
Cacna1h	77.9071	-2.24071	0.346554	-6.46568	1.01e-10	3.8e-08
Slc9a3r2	147.489	-2.06805	0.322263	-6.41727	1.39e-10	5.08e-08
Chrm3	108.834	-2.12043	0.334427	-6.34049	2.29e-10	8.16e-08
Crlf1	30.9259	-2.48396	0.393722	-6.30891	2.81e-10	9.75e-08
Slc26a3	5362.94	1.96763	0.317848	6.19049	6e-10	2.03e-07
Mall	1604.05	1.1037	0.178535	6.18197	6.33e-10	2.09e-07
Sybu	79.0882	-1.9041	0.309999	-6.14226	8.14e-10	2.62e-07
Casc4	149.156	-2.27141	0.370632	-6.12849	8.87e-10	2.78e-07
Scara5	39.6764	-2.11234	0.346738	-6.09203	1.11e-09	3.38e-07
Atoh1	687.82	-1.45225	0.238465	-6.08999	1.13e-09	3.38e-07
Lgals12	378.811	-1.96165	0.323552	-6.06285	1.34e-09	3.92e-07
Tpsg1	415.122	-1.89754	0.314886	-6.0261	1.68e-09	4.71e-07
Rnf39	77.0116	-1.66881	0.276873	-6.02737	1.67e-09	4.71e-07
Col8a1	75.2738	-2.69791	0.448291	-6.01821	1.76e-09	4.84e-07
Ceacam20	491.106	1.61777	0.270754	5.97504	2.3e-09	6.19e-07
Tmigd1	835.265	2.14722	0.359837	5.9672	2.41e-09	6.36e-07
Tmem106a	266.692	1.05336	0.176841	5.95653	2.58e-09	6.66e-07
Spns2	45.4258	-2.15089	0.362048	-5.94088	2.83e-09	7.18e-07
Klhdc8a	117.426	-1.90067	0.32257	-5.89227	3.81e-09	9.47e-07
Cxxc5	179.524	-1.47524	0.251025	-5.87685	4.18e-09	1.02e-06
Gadd45g	202.875	-2.26894	0.387916	-5.84905	4.94e-09	1.17e-06
Pnmal2	46.7614	-1.75449	0.300018	-5.84794	4.98e-09	1.17e-06
Cuedc1	96.9288	-1.70717	0.29568	-5.77372	7.75e-09	1.79e-06
Spdef	1507.97	-1.81833	0.315884	-5.75632	8.6e-09	1.95e-06
Rasa4	480.356	-1.28098	0.222828	-5.74874	8.99e-09	2.01e-06
Fhl2	221.035	-1.61795	0.283855	-5.69994	1.2e-08	2.63e-06
Nr4a2	106.845	-1.60844	0.282893	-5.68568	1.3e-08	2.81e-06
Csrp1	522.249	-1.33703	0.237534	-5.62882	1.81e-08	3.8e-06
Wbp5	1004.75	-1.2867	0.228556	-5.6297	1.81e-08	3.8e-06
Slc16a5	694.022	1.02498	0.182425	5.61861	1.93e-08	3.96e-06
Ptprh	764.206	1.77986	0.318507	5.58812	2.3e-08	4.65e-06
Kcnma1	143.408	-1.96017	0.351869	-5.57075	2.54e-08	5.06e-06
Ccl6	2035.64	-2.22842	0.400322	-5.56656	2.6e-08	5.11e-06
Mep1b	909.026	1.51174	0.271841	5.56112	2.68e-08	5.2e-06
Rgs17	105.623	-1.82773	0.328887	-5.55733	2.74e-08	5.23e-06
Ptp4a3	136.838	-1.39404	0.251238	-5.54869	2.88e-08	5.31e-06
Dpysl3	198.051	-1.36848	0.246801	-5.54487	2.94e-08	5.31e-06
Tmem253	189.585	1.14996	0.207263	5.54832	2.88e-08	5.31e-06
Tmem139	536.828	1.45507	0.262417	5.54489	2.94e-08	5.31e-06
Dgat2	447.049	1.61672	0.292295	5.53114	3.18e-08	5.67e-06
Fstl4	35.2856	-2.36151	0.428472	-5.51148	3.56e-08	6.25e-06
Mfsd7a	116.532	1.70319	0.309732	5.4989	3.82e-08	6.63e-06
Pmp22	1922.09	1.63137	0.297058	5.49175	3.98e-08	6.81e-06
Etv5	376.035	-1.72835	0.31626	-5.46496	4.63e-08	7.82e-06
Plet1	972.625	-2.13853	0.392019	-5.45517	4.89e-08	8.16e-06
Slc22a18	1119.29	1.13903	0.209058	5.44837	5.08e-08	8.37e-06
Efcab4a	363.786	-0.971351	0.178444	-5.44344	5.23e-08	8.5e-06
Copz2	143.216	-1.98879	0.365929	-5.43492	5.48e-08	8.81e-06
Gm1965	25.4731	-2.51477	0.463234	-5.42874	5.68e-08	9.01e-06
Slc34a2	60.653	1.69234	0.312151	5.42153	5.91e-08	9.27e-06
Cgnl1	445.418	-1.37157	0.255454	-5.36914	7.91e-08	1.23e-05
Ceacam10	500.022	-2.43782	0.454873	-5.35934	8.35e-08	1.28e-05
Foxa3	692.765	-1.29964	0.243728	-5.33235	9.69e-08	1.47e-05
Guca2a	11803.4	1.13903	0.21395	5.32381	1.02e-07	1.52e-05
B3gnt9	85.9994	-1.93853	0.365039	-5.31047	1.09e-07	1.62e-05
Zfp9	80.453	-1.75285	0.330417	-5.30497	1.13e-07	1.65e-05
Fam189a1	48.2749	-2.22682	0.420661	-5.29361	1.2e-07	1.74e-05
Rprm	33.5095	-2.43774	0.461898	-5.27766	1.31e-07	1.87e-05
Spink4	13615.5	-1.90901	0.362314	-5.26894	1.37e-07	1.94e-05
Fam189a2	575.748	1.02555	0.19469	5.26761	1.38e-07	1.94e-05
Gdpd2	117.655	2.19836	0.418238	5.25624	1.47e-07	2.04e-05
Ces2e	2846.62	1.78299	0.340156	5.24168	1.59e-07	2.18e-05
Cbx6	205.758	-1.13424	0.216795	-5.23188	1.68e-07	2.28e-05
C2cd4c	31.1548	-1.94763	0.372585	-5.22734	1.72e-07	2.31e-05
Galnt5	306.103	-1.7228	0.330232	-5.21696	1.82e-07	2.42e-05
Lypd8	37132.5	1.44092	0.278177	5.17987	2.22e-07	2.93e-05
Rcn1	47.1197	-2.11183	0.408427	-5.17064	2.33e-07	3.04e-05
Tacc1	90.5953	-1.41846	0.27506	-5.15689	2.51e-07	3.22e-05
Myh14	8589.48	0.982672	0.190566	5.1566	2.51e-07	3.22e-05
Slc3a1	384.637	1.7085	0.332038	5.14549	2.67e-07	3.38e-05
Timp2	89.0967	-1.81453	0.352854	-5.14246	2.71e-07	3.4e-05
Pdzrn3	81.487	-1.38161	0.268878	-5.13841	2.77e-07	3.44e-05
Car4	1492.02	1.61919	0.316858	5.11014	3.22e-07	3.97e-05
Muc6	14.3259	-2.3955	0.470426	-5.09219	3.54e-07	4.28e-05
Amotl1	134.829	-1.34969	0.264952	-5.09407	3.5e-07	4.28e-05
Tceal8	155.856	-1.52834	0.3007	-5.0826	3.72e-07	4.46e-05
Alpi	408.814	2.00323	0.394483	5.07812	3.81e-07	4.53e-05
Kif26a	23.7141	-1.93466	0.381641	-5.06932	3.99e-07	4.7e-05
Il22ra1	569.774	0.934826	0.184614	5.06369	4.11e-07	4.8e-05
B3gnt6	183.389	-1.93795	0.383278	-5.05624	4.28e-07	4.94e-05
Cbfa2t3	541.105	-1.47672	0.292499	-5.04863	4.45e-07	5.1e-05
Gpsm1	58.923	-1.71089	0.339359	-5.04154	4.62e-07	5.25e-05
Ephx4	58.4948	-1.85715	0.368551	-5.03906	4.68e-07	5.27e-05
Ramp1	475.451	-1.95135	0.388398	-5.0241	5.06e-07	5.65e-05
Slc13a2	1273.31	1.26402	0.25208	5.01435	5.32e-07	5.89e-05
Gpr160	357.312	1.19567	0.240499	4.9716	6.64e-07	7.29e-05
Ces2a	2310.6	2.03271	0.409066	4.96916	6.72e-07	7.32e-05
Gpr20	118.942	-1.94281	0.391768	-4.9591	7.08e-07	7.65e-05
Ttll3	72.3187	1.20372	0.243158	4.95033	7.41e-07	7.94e-05
Saa1	1036.72	1.78591	0.361195	4.94447	7.64e-07	8.11e-05
Tead2	108.823	-1.35373	0.275196	-4.91914	8.69e-07	9.16e-05
Derl3	51.9019	2.06008	0.42032	4.90121	9.52e-07	9.96e-05
Metrnl	532.138	0.801627	0.163684	4.89739	9.71e-07	0.00010078
Hsd17b2	1808.36	1.66279	0.339688	4.89504	9.83e-07	0.000101196
Klf15	13.5324	-2.20099	0.452031	-4.8691	1.12e-06	0.000114532
Ahnak	6118.27	1.13696	0.234004	4.85873	1.18e-06	0.000119769
Dapk1	145.532	-1.21068	0.249978	-4.84315	1.28e-06	0.00012857
Clca6	1538.33	1.97146	0.407482	4.83815	1.31e-06	0.000130842
Tnfaip8	284.449	-1.42952	0.295984	-4.82971	1.37e-06	0.000135485
Sec24d	805.51	-1.1458	0.237369	-4.82707	1.39e-06	0.000136271
Pde2a	1591.75	-1.69264	0.35239	-4.8033	1.56e-06	0.000151992
Abcg2	889.38	1.64747	0.343057	4.80231	1.57e-06	0.000151992
Clca3	38226.4	-2.2122	0.462849	-4.77953	1.76e-06	0.00016902
Olfm4	11.6382	2.09827	0.439156	4.77797	1.77e-06	0.000169104
Unc13d	294.793	0.997259	0.209183	4.7674	1.87e-06	0.000176938
Cdo1	535.534	-1.17279	0.246242	-4.76276	1.91e-06	0.000179765
Rhobtb1	34.4704	-1.61535	0.339505	-4.75795	1.96e-06	0.000181826
Rasd2	151.378	-1.59805	0.336095	-4.75477	1.99e-06	0.000181826
Lama3	131.717	1.7429	0.366482	4.75576	1.98e-06	0.000181826
Lhfpl2	564.826	1.85881	0.390786	4.7566	1.97e-06	0.000181826
Tmem45a	11.6266	-2.22646	0.470464	-4.73247	2.22e-06	0.000201117
Cdhr5	8767.72	1.29363	0.273405	4.73156	2.23e-06	0.000201117
Guk1	766.353	-0.873801	0.185788	-4.7032	2.56e-06	0.00022961
2610018G03Rik	27.428	-2.10931	0.448998	-4.69781	2.63e-06	0.000233137
Gcnt2	57.1988	1.63153	0.347332	4.69733	2.64e-06	0.000233137
Ang4	6061.3	-2.08735	0.445148	-4.68911	2.74e-06	0.000241084
Palmd	41.2326	-1.71192	0.366184	-4.67502	2.94e-06	0.00025653
Apob	1371.81	1.99002	0.427308	4.65711	3.21e-06	0.000278046
Tbc1d16	226.19	-1.52322	0.327682	-4.64847	3.34e-06	0.000288045
Dap	1147.45	-0.825667	0.178371	-4.62894	3.68e-06	0.000314541
Naip1	1835.94	1.16146	0.251408	4.61981	3.84e-06	0.000326573
Ccdc149	143.658	-1.25045	0.270937	-4.61527	3.93e-06	0.000331652
Hpn	50.8136	-2.07861	0.451831	-4.60041	4.22e-06	0.000353954
Slc10a2	206.283	1.95458	0.427299	4.57427	4.78e-06	0.000398619
Bcan	10.3636	-2.12212	0.465166	-4.56206	5.07e-06	0.00041859
Creb3l3	36.2869	1.98351	0.434849	4.56138	5.08e-06	0.00041859
Dgkh	248.151	0.960732	0.210938	4.55457	5.25e-06	0.000427049
Slc20a1	3256.82	1.79016	0.392953	4.55565	5.22e-06	0.000427049
Pla2g2f	372.845	-2.04486	0.449266	-4.55155	5.33e-06	0.000430549
Bhlha15	172.283	-1.56031	0.343952	-4.53642	5.72e-06	0.000457017
Efnb2	921.737	1.22295	0.269578	4.53653	5.72e-06	0.000457017
Tuba1b	358.875	-0.729671	0.162081	-4.50188	6.74e-06	0.000534748
Prap1	306.161	1.73295	0.385113	4.49985	6.8e-06	0.000536632
Fa2h	1629.19	1.61254	0.358465	4.49846	6.84e-06	0.000536941
Spsb4	45.0112	-1.56482	0.348308	-4.49263	7.03e-06	0.000548596
Axin2	500.651	-1.05817	0.235925	-4.4852	7.28e-06	0.000564719
Wipi1	201.953	-0.967739	0.215977	-4.48075	7.44e-06	0.000573257
Zdhhc14	68.2041	-1.49265	0.333494	-4.47579	7.61e-06	0.000583328
Cdr2l	82.6471	-1.38445	0.310744	-4.45526	8.38e-06	0.000635368
Plekhh1	1456.84	0.761185	0.17086	4.45502	8.39e-06	0.000635368
D630039A03Rik	691.301	-1.30411	0.293083	-4.44962	8.6e-06	0.000647817
Sgsm1	290.783	-0.865	0.194578	-4.44551	8.77e-06	0.000656579
Dkkl1	20.001	-2.0668	0.465732	-4.43775	9.09e-06	0.000676854
Samd5	17.1404	-1.83181	0.413222	-4.433	9.29e-06	0.00068805
Ngfrap1	299.945	-1.00768	0.227453	-4.43026	9.41e-06	0.000689104
Tcf19	243.108	-0.897278	0.20253	-4.43034	9.41e-06	0.000689104
Cd200r2	39.2103	-1.60744	0.363894	-4.41733	9.99e-06	0.000723587
Cdc42ep1	394.424	-0.995957	0.225408	-4.41846	9.94e-06	0.000723587
Capn9	505.139	-1.63323	0.370722	-4.40554	1.06e-05	0.000759925
Batf2	250.693	1.26429	0.287818	4.39267	1.12e-05	0.000801967
Bex4	21.2658	-1.75209	0.399005	-4.39114	1.13e-05	0.00080326
Nt5dc2	60.05	-1.29691	0.295713	-4.38572	1.16e-05	0.000813496
Gins2	155.433	-0.906797	0.206749	-4.38598	1.15e-05	0.000813496
G630090E17Rik	67.3738	1.57686	0.359612	4.38489	1.16e-05	0.000813496
Plekhd1	49.55	-1.44658	0.330324	-4.37926	1.19e-05	0.000826626
Ppif	1292.83	-0.836073	0.190924	-4.37909	1.19e-05	0.000826626
Dhrs9	106.586	1.54584	0.353142	4.37739	1.2e-05	0.000828736
Ptprn2	381.899	-1.70254	0.389599	-4.36998	1.24e-05	0.000852932
Trim46	135.966	-1.76525	0.404654	-4.36236	1.29e-05	0.000878605
Zfpm1	55.7645	-1.24283	0.28527	-4.35669	1.32e-05	0.000897003
Mical1	189.895	-1.47243	0.338432	-4.35072	1.36e-05	0.000917055
Maged2	145.795	-1.50037	0.344944	-4.3496	1.36e-05	0.00091707
2010001E11Rik	19.4565	1.96942	0.453216	4.34543	1.39e-05	0.00092989
Aplp1	161.701	1.5417	0.354915	4.34386	1.4e-05	0.000931847
Mx1	87.0998	-1.63532	0.377078	-4.33682	1.45e-05	0.000957353
Scarf2	20.9393	-1.62944	0.37597	-4.33397	1.46e-05	0.000964989
Irak3	60.9878	-1.3232	0.30588	-4.32588	1.52e-05	0.00099614
Tnfrsf23	43.8105	-1.78764	0.413471	-4.3235	1.54e-05	0.00100004
Neurl3	1563.52	0.714078	0.165188	4.32283	1.54e-05	0.00100004
Camk1	201.069	-0.880284	0.203749	-4.32044	1.56e-05	0.00100597
Mgst3	4481.42	0.89408	0.207175	4.31557	1.59e-05	0.00102339
Cyp2d26	522.984	1.54106	0.357873	4.30618	1.66e-05	0.00106262
9530053A07Rik	16.9567	-1.85838	0.431764	-4.30417	1.68e-05	0.00106713
Impdh1	506.208	-0.836318	0.194415	-4.30172	1.69e-05	0.00107383
Creb3l4	366.63	-1.57052	0.36527	-4.2996	1.71e-05	0.00107895
Casp2	783.411	0.719956	0.167747	4.29192	1.77e-05	0.00110649
Tmem220	112.975	1.07744	0.251101	4.29085	1.78e-05	0.00110649
Neu1	1163.33	1.26305	0.294308	4.29158	1.77e-05	0.00110649
Slc16a2	37.847	-1.48234	0.345937	-4.285	1.83e-05	0.00113068
Cd274	20.6641	1.83289	0.428315	4.2793	1.87e-05	0.00115461
Pla2g2a	85.6919	-1.98228	0.463738	-4.27457	1.92e-05	0.00117391
Tekt1	8.27623	-1.98146	0.463694	-4.27319	1.93e-05	0.0011757
Pla2g4c	1770.54	-1.9591	0.459164	-4.26667	1.98e-05	0.00118856
Atp2c2	398.784	-1.68761	0.395273	-4.26948	1.96e-05	0.00118856
Vegfb	216.491	-0.901528	0.211278	-4.26701	1.98e-05	0.00118856
Gm3336	654.753	1.06634	0.249895	4.26716	1.98e-05	0.00118856
Hapln4	40.2286	-1.7872	0.419103	-4.26434	2e-05	0.00119423
Agpat4	866.106	0.973659	0.228366	4.26359	2.01e-05	0.00119423
Mep1a	4011.89	1.40217	0.329226	4.25899	2.05e-05	0.00121363
Cyp2d34	357.09	1.24102	0.291461	4.25791	2.06e-05	0.00121402
Bace2	435.532	-1.63697	0.384798	-4.25411	2.1e-05	0.00122935
Wtip	263.019	-1.42443	0.335486	-4.24589	2.18e-05	0.00126968
Fgd2	33.7221	-1.51923	0.35821	-4.24117	2.22e-05	0.00128291
Piwil4	43.4658	-1.51313	0.356819	-4.2406	2.23e-05	0.00128291
Nfic	568.432	-0.844399	0.199094	-4.24122	2.22e-05	0.00128291
Fam221a	173.198	-1.47906	0.349492	-4.23203	2.32e-05	0.00132699
6330419J24Rik	41.404	-1.54799	0.367481	-4.21244	2.53e-05	0.00144126
Nt5c3b	144.096	-0.833967	0.198147	-4.20883	2.57e-05	0.00145817
Mirg	20.3664	-1.96366	0.467899	-4.19676	2.71e-05	0.00153148
Fgd6	407.488	0.849406	0.20245	4.19565	2.72e-05	0.00153245
Prrc1	908.926	-0.648857	0.154747	-4.19303	2.75e-05	0.00154367
Smo	339.405	-0.981984	0.23472	-4.18364	2.87e-05	0.00160205
Pcsk5	641.815	1.15811	0.277182	4.17817	2.94e-05	0.00163414
Adra2a	1024.54	1.64188	0.393193	4.17576	2.97e-05	0.0016446
Cyp2d22	146.196	1.74856	0.418891	4.17425	2.99e-05	0.00164858
Clec2e	365.852	1.25239	0.300583	4.16655	3.09e-05	0.00169817
Cib2	26.9768	-1.54167	0.370432	-4.16182	3.16e-05	0.00172653
Ccdc19	13.978	-1.8402	0.44268	-4.15696	3.23e-05	0.00175638
St6gal1	328.609	-1.15584	0.278188	-4.15488	3.25e-05	0.00176005
Samd9l	841.137	0.778492	0.187381	4.1546	3.26e-05	0.00176005
Pla2g3	431.78	1.60065	0.385896	4.14787	3.36e-05	0.00180516
Unc5a	66.4167	-1.4604	0.352485	-4.14315	3.43e-05	0.00183527
Slc1a3	16.3042	-1.9207	0.464039	-4.13909	3.49e-05	0.00186045
Insrr	42.6115	-1.42425	0.344696	-4.13192	3.6e-05	0.00191174
Hid1	1085.68	-1.47805	0.357873	-4.13009	3.63e-05	0.00191929
Trim30d	62.3925	-1.79991	0.436377	-4.12466	3.71e-05	0.00194688
Car8	706.199	-1.32171	0.320434	-4.12475	3.71e-05	0.00194688
Dgkq	549.711	1.00199	0.242963	4.12405	3.72e-05	0.00194688
Fam3c	303.343	1.57263	0.382241	4.11423	3.88e-05	0.00202361
Prss30	1356.97	1.50249	0.365343	4.11253	3.91e-05	0.00203053
Fmo1	54.5774	1.69784	0.413023	4.11076	3.94e-05	0.00203812
Capn8	80.1257	-1.32752	0.323588	-4.10251	4.09e-05	0.00210118
H2-K2	119.015	1.41362	0.344626	4.10191	4.1e-05	0.00210118
Nrn1	53.0655	-1.58574	0.387067	-4.0968	4.19e-05	0.00213977
Arap1	822.657	-0.825929	0.202042	-4.0879	4.35e-05	0.00221499
Eid1	159.707	-0.87147	0.213367	-4.08437	4.42e-05	0.00224028
Trpm6	1174.88	1.63874	0.402593	4.07047	4.69e-05	0.00236869
Il18r1	12.6776	1.82679	0.448883	4.06962	4.71e-05	0.00236869
Rbp4	132.424	-1.71575	0.421698	-4.06867	4.73e-05	0.00236931
Tesc	29.0435	-1.61289	0.397051	-4.06217	4.86e-05	0.00241314
Gmppb	652.897	-0.779703	0.191887	-4.06334	4.84e-05	0.00241314
Tubb5	3513.73	-0.655786	0.161454	-4.06175	4.87e-05	0.00241314
Chaf1b	215.396	-0.831787	0.205101	-4.05549	5e-05	0.00246021
Acnat1	938.119	0.938023	0.231263	4.05609	4.99e-05	0.00246021
C2cd4b	110.64	-1.28717	0.317501	-4.05405	5.03e-05	0.00246624
Zkscan17	324.42	-0.679901	0.168022	-4.04649	5.2e-05	0.00253775
Acer1	644.514	1.01481	0.250991	4.0432	5.27e-05	0.00256417
Abhd6	910.605	1.02296	0.253223	4.03974	5.35e-05	0.00259266
Rock2	1570.46	0.712559	0.177223	4.02069	5.8e-05	0.00279108
Dnajc28	126.994	0.902873	0.224553	4.02076	5.8e-05	0.00279108
1810062G17Rik	10.6391	-1.78909	0.445797	-4.01324	5.99e-05	0.00287025
Tmem263	194.824	-1.22131	0.305021	-4.00401	6.23e-05	0.00297377
Dzip1l	18.2933	-1.55543	0.389392	-3.9945	6.48e-05	0.00305151
Uck2	370.901	-0.811399	0.203065	-3.99577	6.45e-05	0.00305151
Lamb3	1119.22	1.10076	0.275512	3.99532	6.46e-05	0.00305151
Oasl1	185.742	1.41225	0.353513	3.99491	6.47e-05	0.00305151
Mettl7a1	1979.24	1.17674	0.294824	3.99134	6.57e-05	0.00308144
Fmnl2	43.9247	-1.33444	0.334651	-3.98757	6.68e-05	0.00311972
Ddx60	84.8578	1.46237	0.367226	3.9822	6.83e-05	0.00317979
Krt12	8.36686	1.87532	0.47123	3.97964	6.9e-05	0.0032029
Hopx	548.737	-0.989153	0.248689	-3.97747	6.97e-05	0.00320956
Slc35d2	75.1722	0.959725	0.241286	3.97754	6.96e-05	0.00320956
Cyp4b1	358.285	1.80622	0.454386	3.97507	7.04e-05	0.00323083
Kctd14	255.57	-1.3783	0.346913	-3.97306	7.1e-05	0.00323575
Ldhb	74.4102	-1.23412	0.310599	-3.97336	7.09e-05	0.00323575
Afap1l1	202.302	-1.12318	0.283606	-3.96036	7.48e-05	0.00340094
9030619P08Rik	103.017	-1.86773	0.47191	-3.9578	7.56e-05	0.00341691
Pld2	101.003	1.2704	0.321002	3.9576	7.57e-05	0.00341691
Neu4	5.96919	1.84343	0.466196	3.95419	7.68e-05	0.00345417
Clca5	25.1618	-1.83296	0.463809	-3.95197	7.75e-05	0.0034627
Hsd3b3	3072.53	1.03951	0.263022	3.95216	7.74e-05	0.0034627
Prim2	109.331	-0.956504	0.242771	-3.93995	8.15e-05	0.00361747
Rhbdl1	114.095	0.979316	0.248565	3.93988	8.15e-05	0.00361747
C1qtnf6	452.842	-1.42436	0.361818	-3.93666	8.26e-05	0.00365394
Slco2b1	297.8	1.39979	0.355717	3.93511	8.32e-05	0.00366534
Nov	1152.87	-1.83432	0.466573	-3.93147	8.44e-05	0.00369666
Mettl7b	4703.53	1.30555	0.332034	3.93197	8.43e-05	0.00369666
Enpep	134.148	1.85271	0.472075	3.92461	8.69e-05	0.00379092
Col16a1	105.952	-1.26986	0.324662	-3.91133	9.18e-05	0.00399239
Cd177	3302.12	-1.80524	0.461694	-3.91003	9.23e-05	0.00400069
Impdh2	1318.99	-0.58686	0.150133	-3.90893	9.27e-05	0.00400582
Rapgef3	184.152	-1.42624	0.36535	-3.90375	9.47e-05	0.00407914
Phlpp2	542.9	1.17224	0.300781	3.89733	9.73e-05	0.00417512
Fam174b	986.207	-0.967417	0.248403	-3.89454	9.84e-05	0.00420975
Plec	5816.32	0.868995	0.223207	3.89323	9.89e-05	0.00421897
Hoxa3	155.195	-1.13336	0.291488	-3.88818	0.000100999	0.00427978
Gpx2	6342.58	-1.04079	0.267699	-3.88789	0.00010112	0.00427978
Npepps	1727.5	0.55654	0.143165	3.88741	0.00010132	0.00427978
Btnl1	961.305	1.48603	0.382393	3.88614	0.00010185	0.00428842
Unc5b	701.875	1.33291	0.343107	3.88481	0.000102409	0.00429823
Snx10	111.999	-0.956812	0.246476	-3.88197	0.000103614	0.00433501
Vill	42.1249	-1.23339	0.31827	-3.8753	0.000106494	0.0044414
Rep15	322.348	-1.26654	0.327498	-3.86734	0.00011003	0.00457442
Muc2	56754.2	-1.72177	0.445353	-3.86608	0.000110601	0.00458366
Dync1i1	34.4722	-1.48483	0.384755	-3.85915	0.00011378	0.00470067
Fxyd3	622.778	-1.25847	0.326234	-3.85757	0.000114519	0.00471638
Edn3	95.5621	1.12622	0.292063	3.85607	0.000115224	0.00473066
Adtrp	526.576	1.23288	0.320271	3.8495	0.00011836	0.00483805
Pld5	10.064	1.75795	0.456724	3.84906	0.000118574	0.00483805
Plcb4	193.416	-1.17099	0.304693	-3.84317	0.000121457	0.00491085
Lynx1	87.5508	-1.01846	0.264996	-3.8433	0.000121391	0.00491085
Oxsm	479.563	0.658072	0.171234	3.84313	0.000121476	0.00491085
Cdkn2c	98.976	-0.867904	0.22592	-3.84164	0.000122217	0.00492567
Parp14	501.462	0.980487	0.255384	3.83927	0.0001234	0.00495821
Dock6	253.945	0.899384	0.234798	3.83046	0.000127903	0.00512349
Fgfr2	1110.18	1.56448	0.409366	3.82171	0.000132529	0.00529271
Rftn2	62.794	-1.10453	0.289083	-3.82081	0.000133013	0.005296
Hilpda	85.4158	-1.39494	0.365706	-3.81437	0.000136533	0.0054198
Arhgap6	17.2779	-1.49398	0.394057	-3.79128	0.000149871	0.00593137
Ttyh1	72.3938	-1.41552	0.373501	-3.78987	0.000150727	0.00594742
Grpr	20.9946	-1.59088	0.420092	-3.78697	0.000152495	0.00598135
3110082I17Rik	86.6078	-1.03813	0.274114	-3.78722	0.000152345	0.00598135
1810019D21Rik	305.1	0.829403	0.219788	3.77365	0.000160877	0.00629137
Nab2	26.3393	-1.34965	0.3579	-3.77103	0.000162572	0.00633047
Cdhr2	6163.02	1.35975	0.360615	3.77063	0.000162837	0.00633047
Slc12a8	1176.82	-1.54347	0.409899	-3.7655	0.000166219	0.00644294
Hoxa11	50.6442	-1.2759	0.339022	-3.76348	0.000167563	0.00647599
Nynrin	10.1816	-1.75803	0.467333	-3.76184	0.00016867	0.00649971
4930523C07Rik	80.2837	-1.16672	0.31036	-3.75925	0.000170424	0.00654816
Tspan13	1158.55	-1.55464	0.41397	-3.75544	0.000173037	0.00661869
Ncald	277.08	-0.917217	0.244258	-3.75511	0.000173264	0.00661869
Enpp3	13.4611	-1.72249	0.458897	-3.75354	0.000174355	0.00664112
Gstk1	1281.51	1.02597	0.273634	3.74943	0.000177235	0.00673134
Nphp1	77.5951	-0.891158	0.238079	-3.74311	0.000181756	0.00688324
Hdac9	41.9024	1.66037	0.443985	3.7397	0.000184238	0.00695721
Ces2c	1224.37	1.5294	0.409428	3.73546	0.000187374	0.00705545
Ptov1	883.092	-0.613106	0.164268	-3.73235	0.000189701	0.00712269
Myo1a	7550.52	0.884935	0.237203	3.73071	0.000190944	0.00714899
Apex1	384.285	-0.775012	0.207798	-3.72963	0.000191758	0.00715915
Ica1	372.033	-1.08329	0.29063	-3.72738	0.000193479	0.00720298
Ly6e	2118.47	-1.54929	0.416327	-3.72132	0.000198182	0.0073563
Nap1l1	829.483	-0.613983	0.165021	-3.72065	0.000198713	0.0073563
Ppp1r1b	4812.45	-0.571443	0.153767	-3.7163	0.000202159	0.00746288
Gm1123	442.204	-1.47949	0.398447	-3.71313	0.00020471	0.00753594
Dgka	1449.28	0.794155	0.21399	3.71117	0.000206303	0.00755242
Lrrc19	196.799	1.21216	0.326567	3.71182	0.000205773	0.00755242
Phldb2	87.8181	-1.03173	0.278115	-3.70972	0.000207489	0.0075748
Tiam2	266.719	0.762319	0.20595	3.70147	0.000214354	0.00780379
Tsta3	1955.31	-0.567928	0.153512	-3.69956	0.000215976	0.00784119
Pcsk9	234.432	-1.4553	0.393765	-3.69587	0.000219139	0.00791094
Sorcs2	214.54	-1.41346	0.382583	-3.69452	0.000220299	0.00791094
Cdk17	84.6569	-1.1862	0.321065	-3.69458	0.000220252	0.00791094
Ctss	1299.48	1.18172	0.319796	3.69523	0.000219687	0.00791094
C3	48.7608	1.18465	0.320995	3.69056	0.000223762	0.00801348
Nxn	38.9815	-1.34618	0.365097	-3.6872	0.000226739	0.0080981
Cinp	184.523	-0.760124	0.206595	-3.6793	0.000233879	0.00833052
Tenm4	188.366	-1.2928	0.352572	-3.66678	0.000245628	0.00870198
AI427809	41.0418	-1.17761	0.32114	-3.66696	0.00024545	0.00870198
Btnl2	81.2041	1.67355	0.45685	3.66324	0.000249048	0.00879948
Hgfac	1135.04	-1.42608	0.389731	-3.65914	0.000253061	0.00891735
Slc16a1	4261.48	1.24084	0.339204	3.65808	0.000254109	0.00893042
Myrip	82.802	-1.37912	0.377194	-3.65626	0.000255924	0.00897027
Rdh16	88.6671	1.01154	0.276833	3.65398	0.000258211	0.00902641
Spta1	332.284	-1.70683	0.467414	-3.65163	0.000260577	0.00908504
Adrbk2	37.8599	-1.25554	0.344221	-3.64749	0.000264816	0.00916012
Snhg18	482.881	-1.11689	0.306164	-3.648	0.000264287	0.00916012
Efcab4b	133.054	-1.06617	0.292279	-3.64777	0.000264525	0.00916012
Slc29a4	80.8703	-1.58533	0.43536	-3.64142	0.000271141	0.00935437
Hsdl2	501.056	0.847406	0.232859	3.63915	0.000273544	0.00941263
Slc35d1	866.319	1.33036	0.365861	3.63624	0.000276642	0.00949444
Iyd	66.8757	1.3362	0.367861	3.63235	0.000280852	0.00961388
Atp2b1	4665.51	1.25932	0.347037	3.62876	0.000284782	0.00972318
5830416I19Rik	19.3116	-1.68488	0.464401	-3.62806	0.000285559	0.0097245
Maged1	973.306	-1.28995	0.355664	-3.62688	0.000286869	0.00974392
Stard8	53.9841	-1.18118	0.326305	-3.61985	0.000294771	0.00998659
Plekhg2	319.213	0.81627	0.225712	3.61643	0.000298695	0.0100936
Klk1	5410.2	-1.48238	0.410028	-3.61531	0.000299983	0.0101112
Creb3l1	3628.22	-1.26764	0.351246	-3.60898	0.000307405	0.0103349
Pigz	5.7901	1.70197	0.471916	3.6065	0.000310353	0.0104075
Anxa5	357.156	-1.04565	0.290146	-3.60389	0.000313491	0.0104595
Greb1l	68.1718	-1.03369	0.286789	-3.60437	0.000312913	0.0104595
Klf6	3060.52	1.05413	0.293179	3.59552	0.000323747	0.0107473
Cspg4	36.6181	1.46625	0.40778	3.59569	0.000323532	0.0107473
Tiam1	280.609	-0.947916	0.263923	-3.59164	0.000328601	0.0108587
Prmt1	625.407	-0.566983	0.157867	-3.59152	0.000328751	0.0108587
Ung	264.203	-0.759629	0.211679	-3.5886	0.000332461	0.0109538
Sox9	1348.23	-0.980046	0.273564	-3.58251	0.000340302	0.0111841
Slc9a2	2104.24	1.2368	0.345335	3.58145	0.000341696	0.011202
Reg4	14955.1	-1.27388	0.355796	-3.58036	0.000343124	0.0112209
Gatm	57.0005	-1.63531	0.457088	-3.57768	0.000346658	0.0113084
Amigo3	84.6129	-1.13189	0.316655	-3.57453	0.000350863	0.0114173
Elac1	166.664	0.762652	0.213687	3.56902	0.000358316	0.0116312
Cwh43	492.35	1.1929	0.334419	3.56709	0.000360968	0.0116885
Pbk	310.03	-0.88783	0.249027	-3.56519	0.000363586	0.0117228
Phactr2	367.562	1.02345	0.287081	3.56504	0.000363808	0.0117228
Nfix	1108.45	-0.559731	0.15709	-3.56313	0.000366461	0.0117795
Sepp1	2495.38	1.18223	0.331877	3.56227	0.000367669	0.0117895
Il15	163.198	1.32955	0.373522	3.55949	0.000371578	0.011886
Fcgbp	31690.3	-1.60582	0.451872	-3.55372	0.000379829	0.0120621
B4galnt2	19788.7	0.991006	0.278796	3.5546	0.000378558	0.0120621
Cideb	605.208	1.14552	0.322331	3.55386	0.000379621	0.0120621
Synj1	467.718	0.78227	0.220247	3.55178	0.000382631	0.0121215
Nek3	155.855	0.969276	0.272946	3.55116	0.000383539	0.0121215
Chst4	831.44	-1.4367	0.405024	-3.5472	0.000389351	0.0122757
Eepd1	70.1733	-1.11074	0.313283	-3.54549	0.000391877	0.0123259
Cenpp	39.1466	-1.26403	0.356715	-3.54354	0.000394792	0.012388
Cyp2c55	25277.2	1.43632	0.405568	3.5415	0.000397857	0.0124545
Wfdc18	53.8886	-1.65233	0.466865	-3.53919	0.000401352	0.0125342
Mex3a	89.8225	-1.02189	0.289025	-3.53566	0.000406757	0.0126729
Ern2	1366.72	-0.930186	0.263156	-3.53474	0.000408179	0.0126872
1700066B19Rik	305.052	-1.25893	0.35625	-3.53382	0.000409594	0.0127013
Stmn1	439.48	-0.836115	0.236841	-3.53028	0.00041512	0.0128424
Armcx6	9.70225	-1.65315	0.468482	-3.52874	0.000417536	0.0128869
Rnf167	870.787	0.729782	0.207004	3.52545	0.000422767	0.0130179
Upb1	46.3203	-1.05375	0.299475	-3.51864	0.00043376	0.0133252
1700088E04Rik	16.41	-1.40385	0.39914	-3.51719	0.000436139	0.0133671
Aqp8	1458.3	1.60992	0.4587	3.50975	0.000448533	0.0137151
Arhgap17	462.616	0.700177	0.199575	3.50834	0.000450908	0.0137558
Mcf2l	568.005	-1.05084	0.299765	-3.50556	0.00045565	0.0138684
Vipr2	30.308	-1.47985	0.422644	-3.5014	0.000462816	0.014054
Tmc8	140.9	0.755553	0.215856	3.50026	0.000464808	0.0140821
Pbp2	9.46152	1.64892	0.471735	3.49543	0.000473299	0.0143064
Prom1	5358.5	1.01308	0.29002	3.49314	0.000477378	0.0143853
Plk3	179.285	1.33972	0.383574	3.49274	0.000478092	0.0143853
Entpd4	1247.24	-0.833883	0.238832	-3.4915	0.000480319	0.0144111
Bcat2	824.97	-0.685057	0.196233	-3.49104	0.000481136	0.0144111
A4gnt	331.068	-1.47859	0.423708	-3.48964	0.000483665	0.014454
Ttc39a	1198.87	-1.03791	0.297488	-3.48892	0.00048498	0.0144605
Apbb1ip	82.7385	-1.12286	0.322017	-3.48696	0.000488537	0.014501
2310043O21Rik	7.01755	1.61318	0.462569	3.48744	0.000487675	0.014501
Bmp2	177.618	1.22977	0.352746	3.48627	0.000489801	0.0145058
Marcksl1	189.009	-0.789755	0.22659	-3.48539	0.000491424	0.0145213
Apobec3	344.422	-1.0306	0.295985	-3.48193	0.000497822	0.0146774
Foxp4	1366.2	-0.49757	0.142968	-3.4803	0.000500858	0.014734
Glt1d1	125.268	-0.737301	0.212143	-3.47549	0.00050993	0.0149674
Slc16a7	33.9186	-1.61471	0.465018	-3.47236	0.000515899	0.015109
Lamb1	11.7535	-1.61165	0.464241	-3.47158	0.000517404	0.0151194
Tctex1d2	37.5923	1.07411	0.309509	3.47036	0.000519769	0.0151549
Ntmt1	204.685	-0.669581	0.192986	-3.46959	0.000521245	0.0151644
Ppic	33.6563	-1.58687	0.457469	-3.46879	0.000522806	0.0151764
Inpp5f	141.286	0.757954	0.218738	3.46513	0.000529977	0.0153507
Pde1c	23.725	-1.41336	0.408223	-3.46223	0.000535709	0.0154402
Tifa	364.148	-0.940442	0.271629	-3.46223	0.000535727	0.0154402
Perp	2189.56	0.709668	0.205	3.4618	0.000536582	0.0154402
Cldn4	215.446	1.32302	0.382776	3.45637	0.000547505	0.0157202
Cacna1b	49.9216	-1.26599	0.366493	-3.45433	0.000551657	0.015805
Pdgfb	17.5531	-1.40081	0.406388	-3.44699	0.000566868	0.0162055
Arg1	7.70679	-1.62039	0.470786	-3.44189	0.000577662	0.0164784
Abcd4	193.794	0.776681	0.225872	3.43858	0.000584763	0.0166449
Fzd9	39.8683	-1.62455	0.472573	-3.43767	0.000586744	0.0166653
Phf1	230.563	0.726117	0.211372	3.43526	0.00059198	0.0167779
Atp6v0e2	235.461	0.972451	0.283413	3.43122	0.000600879	0.0169935
Armcx1	31.124	-1.23842	0.360996	-3.43056	0.000602336	0.0169982
Cyp4f13	463.501	0.804444	0.234543	3.42983	0.000603957	0.0170076
Hspg2	390.14	-1.4613	0.426209	-3.4286	0.00060671	0.0170487
Tspan33	183.765	-1.20193	0.350657	-3.42764	0.00060885	0.0170724
Cited4	87.6164	-1.20379	0.351411	-3.42558	0.000613489	0.0170859
Cmah	428.468	-1.06265	0.31025	-3.42512	0.000614518	0.0170859
Kdm8	55.9442	-0.994997	0.290496	-3.42516	0.000614429	0.0170859
B3gnt2	486.547	0.844829	0.246538	3.42677	0.000610809	0.0170859
Gsdmcl-ps	64.1597	-1.01072	0.295582	-3.41944	0.000627501	0.0173782
Trpm4	2830.56	0.687458	0.201048	3.41937	0.000627666	0.0173782
Rfc3	194.755	-0.737019	0.215627	-3.41804	0.000630749	0.0174269
Lrrc59	3276.51	-0.595764	0.17437	-3.41667	0.000633927	0.0174781
Paqr8	281.806	1.15951	0.339609	3.41424	0.000639609	0.0175979
Pter	89.7145	-1.18433	0.346999	-3.41308	0.00064234	0.0176363
Slc39a4	2527.87	1.17396	0.344065	3.41203	0.000644815	0.0176674
Lepre1	12.9435	-1.59233	0.466777	-3.41133	0.000646461	0.0176758
Ehd4	723.113	-0.868214	0.25463	-3.4097	0.000650342	0.0177255
Stk39	592.481	-0.753617	0.221039	-3.40944	0.00065097	0.0177255
Tars	1283.78	-0.529401	0.155356	-3.40766	0.000655216	0.0178043
Atp11a	727.697	1.31862	0.387154	3.40595	0.000659354	0.0178799
D830031N03Rik	113.161	-1.00998	0.296655	-3.40458	0.000662661	0.0179327
Trim35	215.934	-0.828021	0.243852	-3.39558	0.000684828	0.0183816
Smim14	1778.63	-0.753591	0.221865	-3.39662	0.000682228	0.0183816
Mthfr	260.926	0.707287	0.208296	3.39559	0.000684813	0.0183816
Inpp5j	2635.1	1.07377	0.316189	3.39598	0.000683842	0.0183816
Slc16a12	19.8914	-1.59767	0.470794	-3.39357	0.000689887	0.0184422
Gcnt3	2673.26	1.11891	0.329711	3.39359	0.000689826	0.0184422
Hc	26.5098	-1.23821	0.365207	-3.39043	0.000697832	0.0186169
Asb16	6.18969	-1.59602	0.471257	-3.38674	0.000707295	0.0187191
Obscn	7.96072	-1.57415	0.464655	-3.38779	0.000704579	0.0187191
Nr4a1	73.1775	-1.28804	0.380321	-3.38672	0.000707347	0.0187191
Hps5	634.254	0.595052	0.175702	3.38672	0.000707348	0.0187191
Anxa6	57.0617	-1.08493	0.320972	-3.38015	0.000724451	0.019057
Wdr6	216.157	-0.961262	0.284349	-3.38057	0.000723351	0.019057
Slc35f5	1177.24	1.12709	0.333422	3.38037	0.000723888	0.019057
Hadhb	1073.27	0.488502	0.144603	3.37822	0.000729565	0.0191533
Fbxo21	256.385	-1.08329	0.320826	-3.37656	0.000733976	0.0192308
Cds1	2020.16	0.678916	0.201123	3.37563	0.000736461	0.0192576
4933431E20Rik	208.98	-0.768491	0.227696	-3.37507	0.00073797	0.0192588
Rbms3	29.7471	-1.42503	0.422603	-3.37203	0.000746157	0.019434
Slc27a4	1826.47	1.14507	0.339791	3.36993	0.000751881	0.0195445
Sh3tc1	228.801	0.937129	0.278392	3.36622	0.000762056	0.01977
Dnajc9	259.505	-0.655055	0.19511	-3.35735	0.000786925	0.020375
Gm8909	77.7118	1.58175	0.471229	3.35664	0.000788947	0.0203873
Itgb6	213.326	0.925959	0.276003	3.35488	0.000793984	0.0204773
Six5	74.0898	-1.06143	0.316444	-3.35423	0.000795855	0.0204855
Trim44	528.916	-0.642758	0.191676	-3.35335	0.000798404	0.0205111
Cyp2c65	1948.14	1.30871	0.390396	3.35227	0.000801527	0.0205113
Adora2b	24.0924	1.35824	0.405151	3.35242	0.000801078	0.0205113
Mia	27.1428	-1.43662	0.429299	-3.34644	0.000818567	0.0209068
Acadvl	2865.24	0.564846	0.168893	3.34441	0.000824585	0.0210197
Plgrkt	725.086	0.712288	0.213131	3.34202	0.000831715	0.0211606
Prelp	220.832	-1.51602	0.454147	-3.33818	0.000843301	0.021414
Clic4	641.387	-1.05874	0.31754	-3.33418	0.000855508	0.0216403
Clspn	212.683	-0.715793	0.214717	-3.33365	0.000857138	0.0216403
Sspo	27.3687	1.11975	0.335845	3.33413	0.000855674	0.0216403
H1fx	42.0917	-1.10328	0.331099	-3.33218	0.000861692	0.0217137
Oaz2	269.309	-0.657367	0.197313	-3.33159	0.000863508	0.0217179
Cpa2	32.596	-1.49951	0.450301	-3.33001	0.000868428	0.0218
Ccdc167	179.982	-0.612959	0.184117	-3.32918	0.000871032	0.0218238
Card11	57.4876	-0.888343	0.267057	-3.32642	0.000879706	0.0219993
D730005E14Rik	54.6567	-0.971555	0.292274	-3.32413	0.000886953	0.0221195
Srm	331.322	-0.968869	0.291491	-3.32384	0.000887867	0.0221195
Syn2	26.5781	-1.17569	0.354451	-3.31694	0.000910085	0.0226302
Wee2	7.77221	-1.55918	0.47027	-3.3155	0.000914804	0.0227047
Nptx1	9.28589	-1.5096	0.455664	-3.31296	0.000923147	0.0228687
Vgll4	206.671	-0.862702	0.260553	-3.31105	0.000929477	0.0229823
Sycn	1131.62	-1.51233	0.457149	-3.30817	0.000939085	0.0231764
Ano7	514.621	-1.17034	0.354166	-3.30448	0.00095153	0.0234397
Ehf	4705.65	-0.687635	0.208537	-3.29743	0.000975728	0.0239909
Rnf157	30.0851	-1.11971	0.339817	-3.29504	0.000984092	0.0241066
Htr1d	3.9267	1.54259	0.46812	3.29529	0.000983187	0.0241066
Entpd8	1113.3	0.767741	0.233039	3.29447	0.000986073	0.0241103
Cgref1	1178.73	-1.26605	0.384538	-3.2924	0.000993368	0.0242437
Glis3	71.183	-0.983621	0.299024	-3.28944	0.00100387	0.0244237
Mvp	6104.55	0.72007	0.218914	3.28928	0.00100445	0.0244237
Slc17a4	860.528	1.05897	0.322082	3.28789	0.00100942	0.0244995
Zc3h12d	230.583	0.631397	0.192206	3.285	0.00101983	0.0247064
Plxnd1	25.453	-1.17531	0.357971	-3.28325	0.00102619	0.0248061
9130227L01Rik	21.2459	1.35493	0.412798	3.28231	0.00102959	0.0248061
3100003L05Rik	68.57	1.48014	0.450883	3.28275	0.00102799	0.0248061
Lipt2	133.764	-1.14846	0.35064	-3.27532	0.00105541	0.0253357
Paqr5	833.391	0.98695	0.301323	3.27539	0.00105516	0.0253357
Nusap1	345.531	-0.766826	0.234401	-3.27142	0.00107008	0.0256411
Pgm3	590.918	-0.614932	0.188036	-3.2703	0.00107435	0.0256967
Eml1	30.1593	-1.40478	0.429684	-3.26932	0.00107807	0.0257389
Clic6	504.388	-1.13846	0.348303	-3.26858	0.00108087	0.0257592
Slc24a3	50.8151	1.21696	0.372594	3.26618	0.0010901	0.0259321
St3gal6	791.59	-1.47934	0.453467	-3.2623	0.00110513	0.0262171
Zfp36l2	2134.6	-0.504484	0.154671	-3.26165	0.00110766	0.0262171
Myo7b	3394.93	0.882564	0.270596	3.26155	0.00110804	0.0262171
Parp4	855.06	0.703953	0.215963	3.2596	0.00111568	0.0263505
Scyl1	850.906	-0.600119	0.184237	-3.25733	0.00112466	0.026515
Avpi1	85.9002	-0.785317	0.2412	-3.25588	0.00113043	0.0265561
Abcb1a	5116.27	1.17729	0.361545	3.25628	0.00112882	0.0265561
Fat4	5.07296	-1.53627	0.472119	-3.25398	0.00113799	0.026686
Zfhx2	358.347	0.760534	0.233948	3.25087	0.00115052	0.026932
Pls3	439.114	1.01482	0.312437	3.24809	0.00116184	0.0271488
Hspb7	3.53582	-1.50703	0.464048	-3.24756	0.00116398	0.0271506
Kdelr3	269.359	-1.41334	0.43549	-3.2454	0.00117284	0.0271649
Qsox1	1249.69	-1.29981	0.400457	-3.24581	0.00117115	0.0271649
Mapk12	21.3979	-1.29096	0.397708	-3.24601	0.00117036	0.0271649
Akr1b10	92.5542	0.879183	0.270857	3.24593	0.00117066	0.0271649
Pdxdc1	6292.04	-0.677001	0.208657	-3.24457	0.00117629	0.0271971
H2afy2	14.9082	-1.39556	0.430909	-3.23865	0.00120096	0.0276222
Paics	921.958	-0.844512	0.260735	-3.23896	0.00119965	0.0276222
Plin2	1015.47	0.598205	0.184697	3.23885	0.00120014	0.0276222
Fntb	290.004	-0.575412	0.177809	-3.23612	0.00121166	0.0278196
Mboat2	119.681	1.20754	0.373525	3.23282	0.00122574	0.028094
Rnaseh2b	212.77	-0.63673	0.197263	-3.22781	0.0012474	0.0284913
Hmgb3	279.502	-0.539208	0.167045	-3.22792	0.00124692	0.0284913
Sirpa	15.7369	-1.51893	0.470969	-3.22512	0.00125921	0.0287112
Prkar2b	24.2549	-1.3369	0.414593	-3.22462	0.0012614	0.0287116
Cdh17	7613.74	0.924786	0.286949	3.22282	0.00126935	0.0288426
Slc16a9	388.471	1.28714	0.399601	3.22107	0.00127711	0.0289691
Trim72	41.5491	-1.20019	0.372807	-3.21934	0.00128484	0.0290944
Myo1h	7.04398	-1.49654	0.465239	-3.21672	0.00129664	0.029261
Mptx2	7.61859	-1.46429	0.455211	-3.21673	0.00129662	0.029261
Dpysl2	251.938	-0.85202	0.264949	-3.21579	0.00130087	0.0293062
Nadsyn1	512.872	0.667829	0.208197	3.20767	0.00133814	0.0300943
Lig1	902.088	-0.709872	0.221498	-3.20487	0.00135125	0.030286
Adm2	3.71432	1.4887	0.464503	3.20493	0.00135097	0.030286
Sorbs3	47.1116	-1.2544	0.391833	-3.20137	0.00136774	0.0306034
Ankrd50	367.887	0.840513	0.262596	3.20078	0.00137055	0.0306143
Gm2115	98.5766	-0.754963	0.236222	-3.19599	0.00139354	0.0310645
Evpl	807.075	0.795155	0.248828	3.1956	0.00139542	0.0310645
Zfp395	333.301	-0.660345	0.206716	-3.19446	0.00140091	0.0311342
Sptssb	1159.13	1.14986	0.360138	3.19284	0.00140883	0.0312576
Pradc1	154.451	-0.668306	0.209398	-3.19156	0.00141505	0.0313429
Clcn2	1706.9	0.85649	0.268512	3.18976	0.0014239	0.031486
Yrdc	309.652	-0.61371	0.192566	-3.18701	0.00143749	0.0317332
Ecscr	56.0445	-1.39607	0.438484	-3.18386	0.00145323	0.032027
Sytl2	535.136	-0.863253	0.271313	-3.18176	0.00146384	0.0320465
Gmpr	122.113	-0.763945	0.239998	-3.18313	0.00145693	0.0320465
Trim37	384.373	-0.585514	0.184018	-3.18183	0.00146348	0.0320465
Myo1e	1306.35	0.651148	0.204636	3.18199	0.00146267	0.0320465
Ereg	22.9358	1.2558	0.394762	3.18117	0.00146683	0.0320586
Exosc2	293.17	-0.520656	0.163703	-3.1805	0.00147021	0.0320793
3110057O12Rik	71.27	0.830708	0.261377	3.1782	0.00148194	0.0322817
Tet1	14.3475	-1.33122	0.418997	-3.17717	0.0014872	0.032343
Agpat2	1239.06	0.579455	0.182582	3.17367	0.00150524	0.0326813
Pim3	702.558	-0.622446	0.19651	-3.1675	0.00153754	0.0332185
Elovl6	1134.04	0.846703	0.267277	3.16789	0.00153552	0.0332185
Areg	132.192	1.30847	0.413027	3.16801	0.00153489	0.0332185
Dock8	479.612	1.06158	0.335251	3.16652	0.00154274	0.0332763
Vmac	331.977	-0.607094	0.191752	-3.16604	0.00154531	0.0332771
Tk1	382.107	-0.587331	0.18555	-3.16535	0.00154897	0.0333017
Scml4	625.249	-0.546899	0.172895	-3.16318	0.00156056	0.0334962
Pld1	1579.52	0.527446	0.166807	3.16201	0.00156686	0.0335767
9430060I03Rik	20.7616	-1.20269	0.380557	-3.16034	0.00157584	0.0336451
Sgk3	44.7904	-1.06115	0.335809	-3.16	0.00157771	0.0336451
Fgf1	322.799	-1.00411	0.3177	-3.16055	0.00157473	0.0336451
Mptx1	46055.1	-1.4395	0.455657	-3.15919	0.00158211	0.0336843
Kif4	474.957	-0.522964	0.165696	-3.15617	0.00159854	0.0339792
Lhx3	7.03574	1.49064	0.472575	3.15429	0.00160886	0.0341437
Rfc5	333.526	-0.600419	0.190452	-3.1526	0.00161825	0.0342876
Slc2a10	118.111	-1.28027	0.40661	-3.14865	0.00164025	0.034698
Rcc2	1633.25	-0.641885	0.203981	-3.14678	0.00165078	0.0348647
Dclk2	15.1896	-1.32448	0.420998	-3.14605	0.0016549	0.0348723
2310040G24Rik	24.8624	-1.26213	0.401215	-3.14578	0.00165643	0.0348723
Myom1	20.1412	1.3418	0.426815	3.14374	0.00166803	0.0350606
Tnfrsf19	24.757	-1.36114	0.43364	-3.13887	0.00169604	0.0355924
1810055G02Rik	213.158	-0.992124	0.316194	-3.13771	0.00170273	0.0356195
Cdr2	111.776	-0.731396	0.233069	-3.13811	0.00170044	0.0356195
Acyp1	79.9368	-0.738662	0.235468	-3.137	0.00170688	0.0356498
Cd83	33.1692	-1.18333	0.377535	-3.13435	0.00172234	0.0359158
Sorbs2	459.633	-1.07901	0.344345	-3.13351	0.00172729	0.0359619
2810025M15Rik	101.665	-0.802975	0.256382	-3.13194	0.00173653	0.0360405
Xk	223.292	0.846895	0.270381	3.13223	0.00173486	0.0360405
Garnl3	10.2486	-1.42285	0.454681	-3.12933	0.00175203	0.036305
Ptprt	154.006	-1.38223	0.441911	-3.12785	0.0017609	0.0364316
Sepn1	41.039	-1.38999	0.444804	-3.12496	0.00177831	0.0367341
Sulf2	709.157	1.10932	0.355634	3.11929	0.00181287	0.0373894
Scarb1	238.523	-0.877529	0.281365	-3.11883	0.00181571	0.0373895
Mxd3	69.2209	-0.963392	0.309027	-3.1175	0.0018239	0.0374995
Calcrl	15.158	-1.29493	0.415446	-3.11697	0.00182722	0.0375093
D10Bwg1379e	322.399	-1.26423	0.406739	-3.10821	0.00188222	0.0385782
Parp1	749.399	-0.67944	0.21877	-3.10572	0.00189817	0.0386494
Atg16l2	136.886	0.824998	0.265646	3.10562	0.00189879	0.0386494
Gm15401	562.741	1.03044	0.331791	3.1057	0.00189828	0.0386494
Abcb6	1229.86	1.05906	0.34104	3.10538	0.00190036	0.0386494
Mcoln1	383.867	1.12319	0.361551	3.1066	0.00189253	0.0386494
Syne1	288.058	0.88536	0.285188	3.10448	0.00190614	0.0387072
Tarsl2	94.6442	-0.786646	0.253651	-3.10129	0.00192677	0.039066
Cd1d1	29.8534	-1.32756	0.428258	-3.0999	0.00193585	0.0391744
A930011G23Rik	3.72225	1.43125	0.461758	3.09956	0.00193806	0.0391744
Prkcd	2204.66	0.695942	0.224605	3.09851	0.00194495	0.0392534
Hdlbp	8038.98	-0.604314	0.195146	-3.09672	0.00195675	0.0394313
Kcnh2	30.4248	-1.26128	0.407395	-3.09596	0.00196177	0.039472
Foxm1	396.006	-0.553707	0.178931	-3.09453	0.00197123	0.0396007
Ndfip2	1148.9	0.551727	0.178317	3.09409	0.00197417	0.0396007
Rgs12	76.4408	-0.929601	0.300548	-3.09302	0.0019813	0.0396832
Fdps	1019.43	-0.721541	0.233339	-3.09225	0.00198648	0.0397266
Slc30a1	373.833	1.15421	0.373388	3.09117	0.00199371	0.0398108
Zfp599	61.5297	-0.922745	0.298797	-3.0882	0.0020137	0.0401118
Mcm6	1004.9	-0.820362	0.265696	-3.0876	0.00201781	0.0401118
Sec22b	607.578	-0.464307	0.150379	-3.08758	0.00201792	0.0401118
Ikbke	750.678	0.512957	0.1662	3.08638	0.00202609	0.0402136
Armcx3	55.239	-1.17802	0.381834	-3.08516	0.00203446	0.040319
Crip1	4659.86	0.575551	0.186771	3.08159	0.002059	0.0406829
Lnx1	298.216	0.788399	0.255823	3.08182	0.00205741	0.0406829
Ugt8a	114.929	1.40568	0.456775	3.07741	0.00208808	0.0411958
Fndc5	304.414	-1.12542	0.365878	-3.07595	0.00209834	0.0412546
Ano9	987.415	0.794905	0.258451	3.07565	0.00210045	0.0412546
Fignl2	29.2812	1.13868	0.370218	3.0757	0.00210012	0.0412546
Aldh7a1	280.884	0.561356	0.182585	3.07449	0.00210866	0.0413542
Aurkb	353.77	-0.67953	0.221127	-3.07302	0.00211901	0.04146
Ube2c	704.661	-0.536211	0.174534	-3.07225	0.00212453	0.04146
Scarf1	86.2983	1.10498	0.359698	3.07195	0.00212664	0.04146
Scn3b	3.6644	1.41266	0.459734	3.07278	0.00212073	0.04146
Klf12	110.319	-0.839191	0.273379	-3.0697	0.00214275	0.0417124
Abcd3	3140.66	0.746057	0.243158	3.06819	0.00215357	0.0418612
Ece2	135.439	-0.806265	0.262955	-3.06617	0.00216822	0.0420839
Tmem231	33.7015	-1.19958	0.391553	-3.06366	0.00218649	0.042376
4933426M11Rik	1184.27	0.885422	0.289097	3.06271	0.00219342	0.0423913
Hrh1	101.593	0.885779	0.289218	3.06267	0.00219371	0.0423913
Lypd6b	39.2846	-1.29639	0.423428	-3.06166	0.00220113	0.0424724
Socs1	50.7851	-1.15003	0.375692	-3.06109	0.0022053	0.0424907
Fam111a	176.488	-0.659104	0.215425	-3.05956	0.00221666	0.0426472
Appl1	982.194	0.820467	0.268213	3.05902	0.00222065	0.0426616
Stk10	374.228	1.18538	0.387813	3.05657	0.00223887	0.0429492
H2-Q1	118.584	1.39671	0.457235	3.05469	0.00225295	0.0431564
Btnl5-ps	1017.82	0.936891	0.307118	3.05058	0.00228397	0.0436872
Dtnb	84.2314	-0.747808	0.245281	-3.04877	0.00229778	0.0438873
Cog6	789.835	-0.500373	0.164146	-3.04834	0.00230109	0.0438873
Cdh26	26.9883	-1.0536	0.345796	-3.04689	0.00231225	0.0440364
Matn2	278.773	1.33192	0.437312	3.0457	0.00232138	0.0441465
B4galt1	1336	0.906071	0.29757	3.0449	0.00232754	0.0441999
Rmi2	82.7769	-0.732283	0.240665	-3.04275	0.00234425	0.044453
Eva1b	12.6565	-1.41377	0.464909	-3.04097	0.00235814	0.0445882
Smim5	26.1286	-1.18112	0.388381	-3.04114	0.00235684	0.0445882
1700019D03Rik	65.2971	-1.07914	0.355034	-3.03955	0.00236931	0.0447352
Hes6	603.373	-0.805539	0.265086	-3.03878	0.00237538	0.0447857
Daglb	540.074	1.06017	0.349045	3.03735	0.00238671	0.0449349
Ptpro	129.862	-1.30765	0.431111	-3.03322	0.00241963	0.0454897
Cntnap1	256.95	0.878652	0.289929	3.03058	0.00244084	0.0458232
Mfge8	250.161	-0.792998	0.2628	-3.0175	0.00254872	0.0476414
Cdk1	585.009	-0.674905	0.223656	-3.0176	0.00254786	0.0476414
Nifk	441.659	-0.578105	0.191614	-3.01704	0.00255259	0.0476414
Igsf3	374.709	0.90597	0.300322	3.01666	0.00255577	0.0476414
Treh	7.91463	1.42098	0.470803	3.01821	0.00254274	0.0476414
Pde1b	82.5996	-0.849262	0.281704	-3.01473	0.00257212	0.0478785
Pycr1	94.8817	-1.12644	0.37381	-3.01339	0.00258344	0.0480213
Hmgn2	642.393	-0.610987	0.202931	-3.01081	0.00260552	0.0483636
Mat2a	3180.13	0.638916	0.212275	3.00984	0.00261381	0.0484493
Slc30a10	656.592	1.4069	0.467541	3.00914	0.00261984	0.0484928
Slc2a4rg-ps	115.507	0.669376	0.222552	3.00773	0.00263204	0.0486503
Ceacam18	58.4954	0.916729	0.304885	3.0068	0.00264013	0.0486633
Ceacam2	37.0106	1.22117	0.406094	3.00712	0.00263739	0.0486633
Tmod4	9.30928	1.38522	0.460803	3.00609	0.0026463	0.0487088
Cldn3	5365.29	0.602668	0.200529	3.00539	0.00265244	0.0487538
Slc12a6	633.07	0.96973	0.322772	3.00438	0.00266126	0.0488478
Nans	4569.26	-0.817844	0.272491	-3.00137	0.00268772	0.0491965
Rnf186	986.342	-0.786411	0.262015	-3.0014	0.00268739	0.0491965
Efna1	518.022	0.744552	0.248164	3.00024	0.00269771	0.0493108
Insig2	375.063	0.518398	0.172853	2.99906	0.00270813	0.0493857
Gal3st2	64.6455	1.02079	0.340385	2.99893	0.0027093	0.0493857
Npm1	2554.05	-0.48109	0.160474	-2.99792	0.00271825	0.0494804
Mertk	402.693	1.13883	0.380235	2.99506	0.00274392	0.0498789
Als2cl	525.641	0.804568	0.268768	2.99354	0.00275759	0.0500582
Hkdc1	497.636	1.22799	0.410392	2.99223	0.0027695	0.0501364
2018-03-01	4.6342	1.38276	0.462059	2.99261	0.00276602	0.0501364
Krt83	18.2945	-1.16908	0.390907	-2.99069	0.00278345	0.0503198
Ascl2	85.8007	-1.18551	0.396496	-2.98997	0.00279005	0.05037
Tanc2	100.853	-0.881404	0.29495	-2.98832	0.00280519	0.0505486
Pdcd4	1281.8	-0.453625	0.151855	-2.98722	0.00281529	0.0505486
Dio1	661.777	1.09331	0.365963	2.98749	0.00281277	0.0505486
Tsku	794.658	1.20824	0.404441	2.98745	0.00281319	0.0505486
Ces2b	92.6072	1.31743	0.44129	2.9854	0.00283209	0.0507811
Kcnk5	708.227	0.759188	0.254548	2.9825	0.00285907	0.0511951
Tmem189	579.043	0.723021	0.242516	2.98134	0.00286991	0.0513195
Phf19	70.4355	-0.965762	0.324198	-2.97893	0.00289259	0.0516326
Peli2	326.136	-0.72808	0.244433	-2.97865	0.00289525	0.0516326
Lsr	1547.22	-0.97085	0.326095	-2.97721	0.00290889	0.0516662
Mtf1	475.425	0.490751	0.16483	2.97732	0.00290777	0.0516662
Lrp1	2935.81	1.16384	0.390818	2.97795	0.00290179	0.0516662
Idh2	1729.73	-0.484565	0.162818	-2.97611	0.00291932	0.0517816
Atp8a1	877.731	1.09749	0.36882	2.97567	0.00292351	0.0517863
Rfc4	166.149	-0.591963	0.199049	-2.97396	0.00293981	0.052005
Ackr3	45.5566	-1.37251	0.462753	-2.96596	0.00301738	0.0532343
Fkbp11	186.064	-1.28201	0.432188	-2.96633	0.00301377	0.0532343
Ly6g6c	11.0182	1.35877	0.4586	2.96287	0.00304783	0.0536996
Mroh6	13.6729	1.30325	0.43995	2.96227	0.0030538	0.053733
Npy1r	22.4172	-1.39427	0.471031	-2.96003	0.00307605	0.0540523
Tmem236	539.433	1.09939	0.371522	2.95915	0.00308484	0.0541347
Abo	50.6714	-1.35542	0.458823	-2.95411	0.00313568	0.0549536
Smim24	801.886	0.790793	0.267794	2.95299	0.00314709	0.0550803
Ldlrad4	27.4707	-1.2686	0.430207	-2.9488	0.00319007	0.0556807
Krt19	33836.8	0.541703	0.18375	2.94805	0.00319788	0.0556807
Kifc2	215.843	0.887373	0.301003	2.94805	0.00319784	0.0556807
Gbp2	24.6439	1.26649	0.429607	2.94801	0.00319829	0.0556807
Fas	52.8634	0.874412	0.296679	2.94733	0.00320529	0.0557289
Stox2	123.806	-0.941593	0.319823	-2.94411	0.00323886	0.0561643
Lmo7	2268.07	0.608803	0.206782	2.94418	0.00323807	0.0561643
Zfp523	269.28	-0.53861	0.183011	-2.94305	0.00324993	0.0562824
Asrgl1	67.5215	-0.870504	0.296026	-2.94064	0.00327539	0.0566488
Fam64a	34.1228	-0.946654	0.322009	-2.93984	0.00328383	0.0567203
Fancg	154.837	0.624521	0.212572	2.93792	0.00330418	0.0569971
Cyb5d2	107.409	0.777714	0.265323	2.9312	0.0033766	0.0581702
Cep76	96.8705	-0.85948	0.29333	-2.93008	0.00338871	0.0582266
Arfip2	1062.28	-0.48804	0.166559	-2.93014	0.00338812	0.0582266
Pecr	80.9755	-0.804065	0.274457	-2.92965	0.00339339	0.0582312
Stx19	13.1605	-1.32903	0.453889	-2.92809	0.00341052	0.0584386
Cisd1	1033.59	0.625098	0.213509	2.92774	0.00341435	0.0584386
Cnbp	3029.42	-0.425232	0.145331	-2.92595	0.00343402	0.0586991
Odf2l	131.61	-0.745164	0.254736	-2.92524	0.00344192	0.0587578
BC049715	4.96337	-1.38106	0.47244	-2.92325	0.00346396	0.0590576
Zfp667	108.378	0.736419	0.25204	2.92183	0.0034798	0.059251
Pkia	47.7607	-0.898107	0.307526	-2.92043	0.0034955	0.0594415
Clec2h	2731.11	1.09849	0.376301	2.91917	0.00350961	0.0596046
Ass1	139.102	-1.08156	0.370588	-2.91851	0.00351714	0.0596555
Hif3a	57.2063	-1.13947	0.390554	-2.91757	0.00352767	0.0597572
Dpep1	2340.23	0.571904	0.196154	2.91559	0.00355021	0.0599849
Ptdss2	458.208	0.592014	0.203049	2.91562	0.00354979	0.0599849
Myo19	760.099	0.727371	0.249519	2.91509	0.00355582	0.0600028
Gga2	252.653	-0.749377	0.257105	-2.91467	0.0035606	0.0600066
Cenpu	61.7631	-0.819623	0.28126	-2.91411	0.00356703	0.0600382
Tasp1	96.745	-0.663979	0.228043	-2.91164	0.00359537	0.060438
Sqrdl	7062.82	0.743919	0.255667	2.90972	0.00361757	0.0607336
D930020B18Rik	24.7503	-1.21647	0.418259	-2.90841	0.00363273	0.0609106
Lcp1	136.47	-0.892742	0.307138	-2.90664	0.0036533	0.0610249
Gnb2l1	15273.2	-0.511082	0.175824	-2.90678	0.00365169	0.0610249
Nckap5	38.2123	1.23548	0.425057	2.90663	0.00365344	0.0610249
Mal2	2940.37	0.514646	0.177085	2.90621	0.00365834	0.0610295
2610528A11Rik	7276.37	0.721819	0.248452	2.90527	0.00366938	0.0610892
Smpdl3a	1271.89	0.786545	0.270745	2.90511	0.00367119	0.0610892
Fermt3	48.4642	-0.847514	0.292035	-2.90209	0.00370676	0.0616033
Tox	304.543	-0.660753	0.227729	-2.9015	0.00371385	0.0616434
Commd10	315.691	-0.505812	0.174435	-2.89971	0.00373506	0.0619174
Flcn	271.032	-0.552808	0.19076	-2.89792	0.00375644	0.0621936
4632428C04Rik	32.0472	1.01137	0.349224	2.89605	0.00377888	0.0624866
Cdk4	1210.37	-0.653558	0.225923	-2.89283	0.00381787	0.0629163
Erbb2	2221.8	0.938307	0.32437	2.89271	0.00381935	0.0629163
Slc9a3	282.002	1.13917	0.393913	2.89194	0.00382873	0.0629163
Mogat2	107.88	1.22673	0.42405	2.89288	0.00381726	0.0629163
Baat	3.60441	1.35584	0.468771	2.89233	0.00382396	0.0629163
Fut4	626.287	-1.20835	0.417927	-2.89131	0.00383641	0.0629639
Slc28a2	29.0824	-1.35863	0.469971	-2.89087	0.00384176	0.0629733
Scgb1b3	3.50023	-1.3071	0.452586	-2.88807	0.00387608	0.0631875
4933406C10Rik	44.0619	-1.06057	0.367196	-2.8883	0.00387336	0.0631875
Tbc1d15	835.764	0.611213	0.211547	2.88925	0.00386162	0.0631875
Uba7	308.299	0.611755	0.211779	2.88865	0.00386904	0.0631875
Slc52a2	328.37	0.9261	0.320688	2.88785	0.0038788	0.0631875
Rps6ka6	31.9045	-0.948063	0.328478	-2.88623	0.00389889	0.0634364
Cog2	750.328	-0.685491	0.237567	-2.88547	0.00390835	0.0634949
Lrsam1	202.514	0.55884	0.193694	2.88516	0.00391212	0.0634949
Cubn	103.307	1.33316	0.462437	2.8829	0.00394028	0.0638733
Pfkl	4713.66	0.872746	0.302901	2.88129	0.00396052	0.0640438
Entpd5	3841.25	0.986707	0.342451	2.88131	0.00396029	0.0640438
Fabp2	7461.93	0.956393	0.332055	2.88022	0.00397396	0.0641824
Sgsm3	1260.92	-0.451214	0.15671	-2.87929	0.00398573	0.0642151
Arhgap42	391.681	0.570564	0.198155	2.87939	0.00398451	0.0642151
Zfp39	35.7404	-0.984056	0.341955	-2.87774	0.00400539	0.0644531
Efnb3	20.1776	1.07179	0.372616	2.8764	0.00402237	0.0646474
Xdh	531.559	0.629187	0.21882	2.87537	0.00403552	0.0647131
Sema4a	1929.47	0.680619	0.236711	2.87531	0.00403628	0.0647131
Tpst1	22.335	-1.05061	0.36548	-2.87459	0.00404554	0.0647828
Ctnnbip1	398.079	-0.924976	0.321997	-2.87263	0.00407073	0.0650281
D19Bwg1357e	462.799	-0.55258	0.192343	-2.87289	0.00406731	0.0650281
Nxt1	157.347	-0.620506	0.216102	-2.87136	0.00408706	0.0652098
Sema3f	58.9478	-1.11892	0.38979	-2.87058	0.00409719	0.0652483
Pla2g4a	523.713	-0.958805	0.334076	-2.87002	0.00410448	0.0652483
Uckl1	531.366	0.453159	0.157884	2.8702	0.00410213	0.0652483
1700034H15Rik	13.4629	1.18613	0.413336	2.86965	0.00410927	0.0652483
4930452B06Rik	13.6306	-1.23952	0.432028	-2.86907	0.00411675	0.0652884
Cers4	681.401	0.609995	0.212869	2.86559	0.00416232	0.0659318
Dmrta1	8.30629	-1.348	0.47062	-2.86432	0.00417912	0.065961
Nceh1	783.536	1.1147	0.389168	2.86431	0.00417918	0.065961
2018-03-03	27.2495	1.22011	0.425939	2.86453	0.00417634	0.065961
Best2	68.752	-1.21348	0.424007	-2.86193	0.00421071	0.0663791
Marcksl1-ps4	880.897	0.927954	0.324297	2.86143	0.00421733	0.066404
Oit1	11728.6	-0.9927	0.3473	-2.85834	0.0042587	0.0669754
Fut9	37.8378	-1.34899	0.472501	-2.85499	0.00430387	0.0674874
Fn1	205.089	-1.3435	0.470507	-2.85543	0.00429787	0.0674874
Tipin	126.548	-0.632582	0.221587	-2.85478	0.00430662	0.0674874
Fam92a	68.6293	-0.735096	0.257686	-2.85268	0.00433522	0.067855
Il17rc	1328.45	0.741179	0.260079	2.84982	0.00437438	0.0683867
Mcc	229.047	-0.95352	0.334635	-2.84943	0.00437974	0.0683894
Klhl5	202.573	-0.641627	0.225218	-2.84892	0.00438682	0.0684188
Marveld1	82.4496	-1.1106	0.390023	-2.84751	0.00440623	0.0686403
Ociad2	3021.75	0.464393	0.163122	2.8469	0.00441468	0.0686907
Phyhd1	28.7044	0.972773	0.342	2.84436	0.00445007	0.0690783
Sema6a	279.658	1.04587	0.367671	2.84458	0.00444705	0.0690783
Sord	1629.2	-0.584979	0.206017	-2.83947	0.00451879	0.0700625
Maoa	13105.6	0.971359	0.342186	2.83868	0.00452999	0.0701536
Cox7a1	440.353	0.784886	0.276584	2.83779	0.00454274	0.0701862
Slc2a9	90.883	0.926313	0.326381	2.83814	0.00453777	0.0701862
Chrac1	214.021	-0.526152	0.185434	-2.8374	0.00454819	0.0701881
Tssc4	216.942	-0.615993	0.21719	-2.83619	0.00456555	0.0703735
Dennd5a	28.4918	-0.972392	0.343044	-2.8346	0.00458831	0.0706418
Ufsp2	495.744	-0.45491	0.160544	-2.83356	0.00460333	0.0707903
Ildr1	2377.56	0.828624	0.292593	2.83201	0.00462569	0.0710513
A930003A15Rik	5.49703	-1.3369	0.472474	-2.82958	0.0046609	0.0715087
Sox5	5.82946	-1.32779	0.469715	-2.82679	0.00470173	0.0718229
Bcas1	928.567	-1.03995	0.367842	-2.82717	0.0046961	0.0718229
Hmgn1	819.574	-0.516961	0.182886	-2.82669	0.00470317	0.0718229
Ptpn23	565.784	0.581853	0.205818	2.82703	0.00469821	0.0718229
Ckap4	548.146	-1.03319	0.365713	-2.82514	0.00472598	0.0720876
Car12	1479.09	0.982144	0.348177	2.82082	0.00479013	0.0728973
Reg3g	708.173	1.24562	0.441566	2.82091	0.00478876	0.0728973
Ifnlr1	131.733	0.714895	0.253489	2.82022	0.00479911	0.0729497
Ccdc102a	5.7461	-1.33079	0.472246	-2.818	0.0048324	0.0731185
Wdr34	80.1169	-0.693752	0.246181	-2.81806	0.00483151	0.0731185
Lss	506.521	-0.665466	0.236138	-2.81812	0.00483056	0.0731185
H2-T3	937.836	1.1195	0.397158	2.81879	0.0048205	0.0731185
Fmn2	12.0883	-1.33056	0.472392	-2.81664	0.00485286	0.0733439
Sema3c	884.347	0.607269	0.215637	2.81616	0.00486013	0.0733696
C030034I22Rik	19.5942	-1.03931	0.369131	-2.81555	0.00486934	0.0734246
Dtx4	310.102	-0.667464	0.237263	-2.81318	0.00490547	0.0738004
Mis18a	148.25	-0.588226	0.209075	-2.81347	0.00490094	0.0738004
Hivep2	406.165	0.567268	0.201706	2.81234	0.00491821	0.0739077
Emp2	622.336	-0.925439	0.329152	-2.81158	0.00492984	0.0739981
St6galnac4	267.153	-1.05384	0.374895	-2.81104	0.00493822	0.0740396
Slc22a15	140.121	-0.990375	0.352369	-2.81062	0.00494466	0.0740519
Mvk	373.696	-0.602643	0.21461	-2.80808	0.00498371	0.074552
Zfp275	158.958	-0.967485	0.344709	-2.80667	0.00500561	0.0747947
Edn1	111.442	0.958733	0.341782	2.8051	0.00503008	0.0750751
Athl1	363.136	-0.68524	0.244425	-2.80347	0.00505554	0.0753699
Hepacam2	956.213	-1.06276	0.379178	-2.8028	0.00506614	0.0754425
Igf2bp1	48.5885	1.29708	0.46291	2.802	0.00507867	0.0755438
Slc51a	587.818	1.20792	0.43117	2.80148	0.00508682	0.0755797
Acat2	398.209	-0.679342	0.242562	-2.80069	0.00509937	0.0756809
Scmh1	401.148	-0.748535	0.26758	-2.79743	0.00515113	0.0760322
Dnm2	2643.3	0.482161	0.172378	2.79711	0.00515621	0.0760322
9630033F20Rik	244.147	0.50617	0.180862	2.79866	0.00513156	0.0760322
Gba2	246.12	0.733478	0.262236	2.79702	0.00515766	0.0760322
Ftx	43.5614	0.916801	0.327732	2.79741	0.00515145	0.0760322
Vnn1	116.442	1.27233	0.454731	2.79798	0.00514235	0.0760322
Ssh3	1129.56	0.386025	0.138048	2.79631	0.00516902	0.0761146
Slc25a4	237.392	-0.648241	0.231961	-2.79461	0.00519626	0.0763451
Hadha	5059.44	0.52015	0.186106	2.79491	0.00519137	0.0763451
Ihh	1084.57	0.771954	0.276459	2.79229	0.00523368	0.0768092
Get4	336.616	-0.477549	0.17116	-2.79006	0.00526976	0.0771668
Osbpl11	306.07	0.777243	0.27854	2.79042	0.00526404	0.0771668
Dync2li1	13.1248	-1.2435	0.445959	-2.78838	0.00529719	0.0774823
Aim1	1479.03	0.633366	0.227195	2.78777	0.00530724	0.0775433
Pxdn	30.2124	-1.30393	0.467876	-2.7869	0.00532143	0.0776645
Ncoa1	824.481	0.572063	0.205418	2.78487	0.00535487	0.0780661
Foxa2	274.592	-0.863081	0.310046	-2.78372	0.00537395	0.0782578
Ccdc109b	61.466	-1.06164	0.381605	-2.78204	0.00540181	0.0785766
Ttc26	22.3243	-1.16122	0.417525	-2.78121	0.00541575	0.0786926
Aph1a	759.795	0.430334	0.154805	2.77985	0.00543841	0.0789348
Osbpl3	302.421	0.972339	0.349851	2.7793	0.00544768	0.0789824
B3gnt5	284.894	-1.27658	0.459816	-2.77628	0.00549842	0.0793381
Prss53	31.5852	-1.21072	0.436041	-2.77661	0.00549282	0.0793381
Sidt1	503.148	-0.998727	0.35965	-2.77694	0.00548735	0.0793381
Fam83h	1280.05	0.446515	0.160845	2.77605	0.00550231	0.0793381
Ttc39b	719.99	0.907423	0.326868	2.77611	0.00550131	0.0793381
Ethe1	7200.4	0.833899	0.300624	2.77389	0.005539	0.0797798
Eri3	383.241	-0.575242	0.207408	-2.77348	0.00554609	0.0797947
Itgb5	482.486	0.877417	0.3165	2.77225	0.00556699	0.0800081
1700011H14Rik	89.4634	-1.00641	0.363113	-2.7716	0.00557811	0.0800805
Cadps2	552.717	-0.741587	0.26769	-2.77032	0.00560005	0.080308
Polr3h	93.4137	-0.698296	0.252282	-2.76792	0.00564149	0.0803111
Tmco4	540.81	-0.515613	0.186156	-2.76979	0.00560925	0.0803111
Tmem246	871.428	0.51367	0.185544	2.76846	0.00563225	0.0803111
Usp32	538.34	0.611081	0.220645	2.76952	0.00561394	0.0803111
Arhgap5	1347.73	0.62033	0.224121	2.76784	0.00564293	0.0803111
Sgk1	2133.35	1.0954	0.395744	2.76795	0.00564093	0.0803111
Ces2d-ps	3.81911	1.29586	0.468069	2.76851	0.00563125	0.0803111
Pnliprp1	6.38655	-1.30626	0.472187	-2.76639	0.00566799	0.0805637
Fam160b2	357.18	0.432935	0.156514	2.76611	0.0056729	0.0805637
Vtcn1	8.92163	-1.30658	0.472556	-2.76493	0.00569351	0.0807694
Bmp7	58.5921	-1.11896	0.40493	-2.76335	0.00572118	0.0808738
Taf9b	50.9642	-0.849855	0.307467	-2.76405	0.00570881	0.0808738
Nus1	1813.11	0.553403	0.200283	2.76311	0.00572541	0.0808738
Kcnh1	22.4983	1.22707	0.444027	2.76351	0.00571839	0.0808738
Rpa2	230.938	-0.583774	0.211414	-2.76129	0.00575741	0.0812386
Sec23a	943.687	0.754585	0.273311	2.76091	0.00576414	0.0812466
Sectm1a	101.562	1.26024	0.456555	2.76032	0.00577451	0.0813059
Ceacam12	28.6363	-1.28108	0.464287	-2.75923	0.00579372	0.0814893
Slc44a4	4192.65	0.812724	0.294641	2.75835	0.00580938	0.0816224
Zfp13	36.8814	-0.908124	0.329413	-2.75679	0.00583712	0.0816511
2018-09-06	85.2855	-0.680745	0.246949	-2.75662	0.00584023	0.0816511
Khk	234.22	0.566759	0.205589	2.75675	0.00583785	0.0816511
Usp2	264.693	0.826492	0.299861	2.75625	0.00584677	0.0816511
Fam162a	3609.2	1.01188	0.367133	2.75615	0.00584859	0.0816511
Mamdc4	32.729	1.03188	0.374176	2.75774	0.00582016	0.0816511
Arl8a	282.456	0.548592	0.199189	2.75413	0.0058848	0.0820668
Cps1	703.839	1.18499	0.430313	2.7538	0.00589083	0.0820668
Cks1b	170.652	-0.655813	0.238432	-2.75052	0.00595005	0.0828043
Dhrs7b	635.263	0.707152	0.257209	2.74933	0.00597172	0.0830182
Mthfd1l	185.914	-0.88326	0.321519	-2.74715	0.00601152	0.0833956
Oip5	59.6898	-0.736703	0.268152	-2.74733	0.00600819	0.0833956
Slc23a2	830.451	1.15662	0.421134	2.74644	0.00602457	0.0834301
1810065E05Rik	22864.4	1.19392	0.434734	2.74633	0.00602666	0.0834301
Parpbp	90.3492	-0.742304	0.270374	-2.74547	0.00604244	0.0835607
Aldh18a1	841.992	-0.779032	0.283967	-2.74339	0.00608085	0.0840037
Adh1	3522.84	-1.10511	0.402934	-2.74266	0.00609437	0.0840143
Cep95	164.161	0.57908	0.211125	2.74283	0.00609115	0.0840143
Trip10	709.673	0.395943	0.144393	2.74212	0.00610439	0.0840645
Vwf	37.3875	-1.19171	0.434654	-2.74174	0.00611153	0.084075
Ptpre	89.5682	0.889208	0.324476	2.74044	0.00613565	0.0843188
Optn	515.723	0.872279	0.318486	2.73882	0.00616593	0.0846466
Hectd3	1427.22	0.437097	0.159653	2.73779	0.00618542	0.0848259
Dhrs3	572.25	0.672081	0.245522	2.73735	0.00619357	0.0848493
Sema4b	846.937	0.724229	0.264607	2.73699	0.00620034	0.0848539
Ssfa2	1447.22	0.568526	0.207803	2.73589	0.00622118	0.0850508
Adi1	408.181	-0.495772	0.181254	-2.73524	0.00623353	0.0851312
Eif4ebp3	1592.52	0.681477	0.249323	2.73331	0.00627003	0.0855412
AA388235	14.6643	1.19697	0.438053	2.73247	0.00628612	0.085672
Abcc5	232.188	1.12264	0.411076	2.73098	0.00631472	0.0859729
Notch4	57.9166	-1.18114	0.432789	-2.72913	0.00635019	0.0863665
Zdhhc2	85.6887	-1.10943	0.406616	-2.72844	0.00636341	0.0864571
Camkk2	91.4513	-0.734965	0.269556	-2.72657	0.00639956	0.0868586
Mad2l1	396.774	-0.655844	0.240837	-2.72319	0.00646545	0.0874703
Tsr1	815.111	-0.513131	0.18845	-2.7229	0.00647117	0.0874703
Rnf31	420.096	0.617102	0.226634	2.7229	0.00647114	0.0874703
Gpt	1055.82	1.07747	0.395563	2.72388	0.00645191	0.0874703
Clns1a	695.067	-0.414821	0.152525	-2.7197	0.00653417	0.0882314
Dusp16	746.108	0.697498	0.256542	2.71884	0.00655104	0.0883686
Slc43a1	61.0992	-1.07836	0.396751	-2.71798	0.00656816	0.0884186
Tspan5	111.382	-1.07021	0.393747	-2.71802	0.00656734	0.0884186
Emilin1	38.1279	-0.88957	0.32765	-2.715	0.00662755	0.0890362
Tm4sf4	34.7391	1.20316	0.443152	2.71501	0.00662735	0.0890362
Sema4c	38.9301	-1.12221	0.414075	-2.71015	0.00672518	0.0902338
Cadm4	22.7101	1.23003	0.453904	2.7099	0.00673039	0.0902338
Ganc	180.625	0.646336	0.238571	2.7092	0.0067446	0.0903324
Zp1	4.51277	-1.27817	0.471894	-2.7086	0.00675668	0.0904023
Panx1	367.543	0.792405	0.292795	2.70635	0.00680272	0.090926
Plk2	170.202	-1.0335	0.381955	-2.70582	0.00681369	0.0909803
Tbc1d8	138.814	-0.648359	0.239805	-2.70369	0.00685743	0.0914717
Stap2	1110.98	0.502414	0.185988	2.70132	0.00690639	0.0920316
Lrp12	180.244	0.987501	0.365649	2.70068	0.0069198	0.0921172
Krt7	1863.97	-0.440687	0.163197	-2.70033	0.00692701	0.0921202
Ncmap	14.931	-1.10993	0.411103	-2.69987	0.00693665	0.0921554
1700025G04Rik	223.73	-0.927072	0.343533	-2.69864	0.00696238	0.0924041
Fosb	28.7409	1.18595	0.439643	2.69752	0.0069858	0.0926216
Pdzd2	44.7254	-1.0853	0.402527	-2.69623	0.00701295	0.0927018
Gfpt1	9921.2	-0.676258	0.250755	-2.69689	0.00699902	0.0927018
D630032N06Rik	9.95933	1.16412	0.431737	2.69635	0.00701029	0.0927018
Sytl4	206.682	-0.718796	0.266757	-2.69457	0.00704787	0.0930239
Fam195b	168.386	-0.65568	0.243349	-2.69441	0.00705144	0.0930239
Nfatc2	76.1643	-1.10212	0.40926	-2.69295	0.00708222	0.0932339
Smoc2	455.566	-0.961321	0.357104	-2.69199	0.00710273	0.0932339
Slc16a6	106.868	-0.841691	0.312611	-2.69246	0.00709277	0.0932339
Irak4	552.625	0.653896	0.242882	2.69224	0.00709744	0.0932339
Gnat3	62.939	1.03094	0.38292	2.69231	0.00709583	0.0932339
Galnt10	2193.71	-0.808998	0.300588	-2.69138	0.00711564	0.0933104
Hhex	8.8435	-1.23285	0.458191	-2.69068	0.00713058	0.0933409
Vwa7	10.0198	1.24716	0.463521	2.69061	0.00713213	0.0933409
Gbp6	18.996	-1.10349	0.410193	-2.69019	0.00714124	0.0933674
Ydjc	264.569	0.573041	0.213185	2.68799	0.00718829	0.0938895
Appl2	1545.6	-0.73967	0.275256	-2.6872	0.00720532	0.0940188
Ifngr2	2237.89	0.617943	0.230029	2.68637	0.00722335	0.0941608
Fam216a	23.4569	-1.05954	0.394974	-2.68256	0.00730616	0.0949228
Abi2	18.7361	-1.00517	0.374736	-2.68235	0.00731062	0.0949228
Setbp1	309.712	-0.55048	0.205175	-2.68298	0.00729696	0.0949228
Slc39a5	1046.77	0.647043	0.241168	2.68295	0.00729752	0.0949228
Mctp1	19.7406	-1.25498	0.468521	-2.6786	0.0073931	0.0956043
Cep68	213.365	-0.71119	0.265536	-2.67831	0.00739938	0.0956043
Dennd4a	117.626	-0.620438	0.231635	-2.67851	0.007395	0.0956043
Crot	613.761	0.555642	0.207425	2.67876	0.00738953	0.0956043
Epha2	233.702	0.932326	0.347933	2.67962	0.00737065	0.0956043
Pacs1	177.011	-0.556174	0.207814	-2.6763	0.00744392	0.0960857
Sectm1b	3045.74	1.22869	0.459342	2.67489	0.00747543	0.0963979
Gpr39	171.29	0.717601	0.268524	2.67239	0.00753134	0.097024
Pipox	37.4865	-0.822523	0.307835	-2.67196	0.00754097	0.0970531
Ctrl	9.40548	1.20158	0.449892	2.67082	0.00756667	0.097289
2210011C24Rik	20.4474	-1.12917	0.423092	-2.66884	0.00761133	0.0974827
4933421O10Rik	72.5194	-0.733326	0.274741	-2.66915	0.00760426	0.0974827
Npdc1	769.918	-0.693863	0.259903	-2.6697	0.00759191	0.0974827
Entpd2	213.719	0.64843	0.242944	2.66905	0.00760657	0.0974827
Hspb11	146.825	0.72831	0.273013	2.66768	0.00763777	0.0977263
Pvt1	14.4127	-1.10572	0.414551	-2.66727	0.00764692	0.0977485
Ccnt1	257.182	0.548226	0.205591	2.66658	0.00766265	0.0978548
Gmip	184.591	0.659242	0.247261	2.66617	0.00767198	0.0978791
Fbn1	19.9603	-1.24081	0.465779	-2.66395	0.00772285	0.0982428
Kcnk6	634.392	-0.909459	0.341388	-2.664	0.00772178	0.0982428
1110019D14Rik	66.6437	0.739622	0.277586	2.66448	0.00771067	0.0982428
2700086A05Rik	110.896	-0.890979	0.334516	-2.66349	0.00773351	0.0982834
Itgam	31.04	-1.03866	0.390017	-2.6631	0.00774246	0.0983024
B2m	2607.55	0.800693	0.300812	2.66178	0.00777293	0.0985942
Prkcdbp	67.501	1.19216	0.448323	2.65916	0.00783361	0.0992684
Dgat1	382.489	0.731127	0.275144	2.65726	0.00787798	0.0997348
Slc41a2	142.86	-1.16636	0.439092	-2.6563	0.0079003	0.0999214
Trib2	68.1365	-1.17572	0.442781	-2.6553	0.00792371	0.100072
Ap5z1	231.882	0.504175	0.189927	2.65457	0.00794091	0.100072
Urgcp	851.705	0.51585	0.194287	2.65509	0.00792866	0.100072
Fam161a	67.0658	1.02735	0.387052	2.65429	0.0079475	0.100072
Cytip	139.607	1.19451	0.450051	2.65418	0.00795019	0.100072
Pcsk1	134.739	-0.913854	0.344451	-2.65307	0.00797632	0.100305
Helz2	981.899	1.04506	0.3943	2.65042	0.00803915	0.100999
Tnfsf15	48.9917	-1.00854	0.380689	-2.64924	0.00806727	0.101186
Dut	427.85	-0.554306	0.209248	-2.64904	0.00807208	0.101186
Rbbp4	1664.68	-0.45582	0.172083	-2.64883	0.0080771	0.101186
Rdh5	44.6449	0.774341	0.292424	2.64801	0.00809667	0.101335
Rhbdf1	434.661	0.607559	0.229487	2.64746	0.00810982	0.101404
Fam118a	206.573	0.933633	0.352796	2.64639	0.00813571	0.101631
Cast	1747.33	0.718676	0.271637	2.64573	0.00815159	0.101733
Wdr1	4086.25	0.497553	0.188108	2.64504	0.00816823	0.101844
Cdk5rap3	674.531	-0.399616	0.151128	-2.64422	0.00818792	0.101993
Slc8a1	876.339	0.958917	0.3627	2.64383	0.00819745	0.102015
Prelid2	478.508	0.770768	0.291588	2.64335	0.00820912	0.102064
Mpp6	2855.33	1.11522	0.422009	2.64264	0.00822632	0.102182
Erlin1	558.364	0.801991	0.303529	2.64222	0.00823647	0.102211
Adam1a	16.5818	1.06012	0.401755	2.63873	0.0083217	0.103172
Wfdc17	16.8342	-1.2463	0.472393	-2.63827	0.00833312	0.103216
Slc22a17	13.5412	-1.19417	0.452762	-2.63753	0.00835125	0.103247
Sync	11.5471	-1.14847	0.435389	-2.63781	0.00834433	0.103247
Ammecr1l	1214.59	0.577839	0.219188	2.63628	0.00838215	0.103532
Slc50a1	625.508	-1.04363	0.395962	-2.63568	0.00839681	0.103616
Gper1	11.504	-1.16265	0.441219	-2.63508	0.0084118	0.103704
Lfng	161.264	-1.07795	0.409216	-2.63418	0.00843402	0.10388
Tmie	33.9048	1.04956	0.398526	2.63361	0.00844813	0.103957
Kcnh8	19.5517	-1.00524	0.382094	-2.63088	0.0085165	0.104311
Tbc1d2	579.296	0.508431	0.193216	2.63141	0.00850318	0.104311
Gpd2	972.201	0.576146	0.218956	2.63134	0.00850493	0.104311
Pitpnm3	449.075	0.85404	0.324612	2.63096	0.00851444	0.104311
Ggt1	204.867	1.23162	0.468051	2.63139	0.00850369	0.104311
Pola1	217.831	-0.70795	0.269221	-2.62962	0.00854795	0.104502
Efemp2	27.1969	1.04098	0.395833	2.62983	0.00854266	0.104502
Trib3	14.5201	1.16326	0.442587	2.62833	0.00858064	0.104805
Mybl2	112.136	-0.763874	0.290886	-2.62603	0.00863882	0.105418
Prkrir	678.702	-0.406005	0.154678	-2.62485	0.00866871	0.105685
Arhgef40	96.7006	-0.931982	0.355287	-2.62318	0.00871132	0.10591
Krt20	9024.84	1.09599	0.41776	2.62348	0.00870353	0.10591
Ces1g	2474.83	1.09769	0.418398	2.62356	0.00870157	0.10591
Fam160a2	838.04	0.480953	0.183489	2.62115	0.00876338	0.106445
Vwa5a	561.316	0.615283	0.234832	2.62009	0.00879053	0.106676
Dsg2	4466.8	0.803837	0.306913	2.6191	0.00881611	0.106888
Cenpq	73.3337	-0.741994	0.283426	-2.61795	0.00884603	0.107054
Zbtb8a	224.399	-0.524668	0.200405	-2.61804	0.00884363	0.107054
B3galt2	42.8126	-1.168	0.446305	-2.61705	0.00886929	0.107129
Orc1	130.788	-0.745463	0.284859	-2.61695	0.00887189	0.107129
Letm1	2875.87	0.44304	0.169342	2.61625	0.00889004	0.107129
Nkiras1	98.5196	0.595459	0.227584	2.61644	0.00888521	0.107129
Abcc3	3936.68	0.984903	0.376471	2.61615	0.00889283	0.107129
Stk38l	653.168	-0.571523	0.218618	-2.61425	0.00894241	0.107627
Exosc1	154.578	-0.570644	0.218463	-2.61209	0.00899918	0.107917
Gmds	3375.55	-0.434611	0.166326	-2.61301	0.00897477	0.107917
Tmem150b	162.687	0.632209	0.242022	2.6122	0.00899625	0.107917
Btnl6	595.739	1.04283	0.399146	2.61265	0.00898434	0.107917
Eef1b2	5315.87	-0.41823	0.160164	-2.61125	0.00902107	0.108009
Fam126a	225.122	0.519948	0.199124	2.61117	0.00902331	0.108009
Ccdc115	219.614	-0.482529	0.1849	-2.60968	0.00906264	0.108283
Rpl10	4910.2	-0.421368	0.161445	-2.60998	0.0090548	0.108283
Sp4	129.335	0.696014	0.266768	2.60906	0.00907922	0.108383
Cpn1	374.494	1.17991	0.45257	2.60713	0.00913048	0.108896
Kmt2c	1670.16	0.388158	0.148925	2.60639	0.00915025	0.108935
Myo5b	3089.3	0.668017	0.256292	2.60647	0.00914813	0.108935
Gramd1a	88.4447	-0.994839	0.381837	-2.6054	0.00917665	0.109052
Txnip	8111.95	0.665121	0.255273	2.60552	0.00917343	0.109052
Irak2	310.785	0.870303	0.33413	2.60468	0.00919595	0.109183
Bmper	4.25256	1.17569	0.451552	2.60366	0.00922353	0.109412
M1ap	3.9433	-1.19623	0.459989	-2.60057	0.0093068	0.110301
Mylk	1168.42	0.970776	0.373382	2.59995	0.00932367	0.110401
Suv39h2	54.6081	-0.748899	0.288154	-2.59895	0.0093509	0.110455
Clk1	892.777	0.471953	0.181579	2.59917	0.009345	0.110455
Sod3	11.9861	1.17471	0.452009	2.59886	0.00935335	0.110455
Ltv1	303.479	-0.442963	0.170524	-2.59766	0.00938618	0.110743
Rtn4	1091.51	0.829522	0.319421	2.59696	0.00940542	0.110868
Grk4	6.99654	1.21729	0.468789	2.59666	0.00941358	0.110868
Mapk8ip3	367.313	0.545765	0.210239	2.59593	0.00943354	0.111004
Dqx1	551.955	0.575544	0.221746	2.59551	0.00944515	0.111042
Dcps	217.481	-0.615087	0.237019	-2.5951	0.00945647	0.111076
Lrrc16b	12.3329	-1.17785	0.454041	-2.59415	0.00948254	0.111125
Ptpn14	76.1161	-0.983372	0.379091	-2.59402	0.00948598	0.111125
Col6a2	3.87026	1.19699	0.461351	2.59453	0.00947191	0.111125
Slc13a1	113.558	0.643751	0.248234	2.59332	0.00950533	0.111253
H2-Q2	699.65	1.04378	0.402562	2.59285	0.00951853	0.111309
Sike1	450.873	-0.497279	0.191833	-2.59224	0.00953527	0.111405
Pla2g12b	45.2357	1.08079	0.417213	2.5905	0.00958378	0.111873
Zswim6	219.455	0.603629	0.23307	2.58991	0.00960019	0.111965
Pank3	2869.6	0.701164	0.270767	2.58955	0.00961023	0.111983
Vsig10	1759.96	0.475057	0.18351	2.58873	0.00963304	0.11212
Atat1	78.1936	0.794907	0.30709	2.58852	0.00963899	0.11212
Camk1d	1984.26	-0.629064	0.243155	-2.58709	0.00967897	0.112387
Wars	2055.17	-0.509945	0.197099	-2.58725	0.00967456	0.112387
Pxdc1	55.9019	1.05484	0.407911	2.58596	0.00971074	0.112657
Etv4	263.717	-1.02733	0.397505	-2.58444	0.00975377	0.113056
Arhgap33	69.4545	-0.814354	0.315224	-2.58341	0.00978283	0.113293
Rbp2	204.586	1.19567	0.463018	2.58234	0.00981317	0.113545
Ppp2r3a	325.69	0.635579	0.24617	2.58187	0.00982664	0.113601
Igfals	12.6967	-1.21375	0.470408	-2.5802	0.00987421	0.114051
Mterfd3	78.837	0.782974	0.303553	2.57937	0.0098982	0.114228
Dip2c	151.623	-0.643622	0.249623	-2.57838	0.00992658	0.114286
Zfp260	352.706	-0.517733	0.200828	-2.57798	0.00993785	0.114286
Papss2	13151.1	1.07651	0.417578	2.57798	0.00993792	0.114286
Sis	41.7689	1.19478	0.463308	2.5788	0.00991441	0.114286
Paip2b	435.376	-0.550922	0.213814	-2.57664	0.00997657	0.114631
Gpx7	14.4617	-1.16576	0.452543	-2.57602	0.00999449	0.114736
Gnl3	386.09	-0.706174	0.274374	-2.57376	0.01006	0.115287
Clasp1	648.928	0.64938	0.252307	2.57377	0.0100597	0.115287
Shroom1	7.21141	-1.20674	0.469332	-2.57118	0.0101352	0.115948
Cox5a	4299.11	0.40292	0.156702	2.57125	0.0101332	0.115948
Hook2	1104.71	0.405105	0.157649	2.56967	0.0101796	0.116355
Ace3	3.2687	-1.19235	0.464264	-2.56827	0.0102209	0.116637
Arhgef39	349.214	0.505149	0.196692	2.56823	0.010222	0.116637
Thnsl1	95.8664	0.637436	0.248342	2.56677	0.0102651	0.117028
Oma1	762.876	0.782048	0.304751	2.56619	0.0102824	0.117123
Dck	216.683	-0.503081	0.196124	-2.56512	0.010314	0.117382
Ptp4a1	302.527	0.688591	0.268558	2.56403	0.0103464	0.117649
Zc3h12a	706.147	-0.770748	0.300744	-2.5628	0.0103831	0.117965
Insc	22.1533	-0.998437	0.389699	-2.56207	0.010405	0.118111
Cyp2c66	45.6098	1.20429	0.470139	2.56156	0.0104203	0.118184
Sult1b1	1712.65	0.892719	0.348577	2.56103	0.0104361	0.118261
Rpa1	678.552	-0.501985	0.196108	-2.55974	0.010475	0.118498
Rb1cc1	676.832	0.450622	0.17604	2.55976	0.0104743	0.118498
Rbm43	73.5882	-0.660525	0.258079	-2.55939	0.0104856	0.118516
Cd276	123.984	-1.02441	0.400332	-2.55891	0.0105002	0.118579
Cdk6	147.41	-0.842408	0.329357	-2.55773	0.0105357	0.118878
Slain1	50.1586	-0.744287	0.291032	-2.55741	0.0105455	0.118887
Capn1	3023.2	0.510727	0.199732	2.55706	0.0105561	0.118905
Cma1	3.36446	-1.11872	0.437581	-2.5566	0.01057	0.11896
Lpcat2	184.578	-1.0665	0.417357	-2.55537	0.0106074	0.119279
9330182L06Rik	7.69015	-1.20677	0.472321	-2.55499	0.0106191	0.119309
Rps3	11428.8	-0.474405	0.185758	-2.55388	0.0106529	0.119587
Dtymk	318.613	-0.635069	0.248748	-2.55306	0.010678	0.119664
Fto	641.542	-0.589726	0.231014	-2.55277	0.010687	0.119664
Heph	1603.69	0.892756	0.349675	2.5531	0.0106769	0.119664
Ugt1a1	400.494	1.10672	0.434081	2.54956	0.0107858	0.120668
Cd82	1806.03	0.656638	0.257825	2.54684	0.0108704	0.121469
Lgals3bp	1991.6	0.733589	0.288059	2.54666	0.0108759	0.121469
3632451O06Rik	61.0445	-0.975218	0.383015	-2.54616	0.0108914	0.121539
Dmd	143.464	-0.742102	0.29168	-2.54423	0.0109519	0.121807
Rps4x	6530.07	-0.391219	0.153742	-2.54466	0.0109385	0.121807
Pgd	4349.37	0.408864	0.160661	2.54488	0.0109314	0.121807
Gm7854	5.30012	1.19873	0.471158	2.54422	0.0109524	0.121807
Iqcb1	14.6139	-1.00866	0.396808	-2.54193	0.0110241	0.122501
Gnb1l	37.2613	-0.83337	0.327988	-2.54085	0.0110583	0.122778
Nbeal1	538.162	0.726791	0.28627	2.53883	0.0111223	0.123384
Tubgcp2	219.979	-0.608527	0.239902	-2.53657	0.0111944	0.123767
Lancl1	229.085	-0.556185	0.219201	-2.53733	0.0111703	0.123767
Ap4e1	174.904	0.509325	0.200774	2.53681	0.0111867	0.123767
Cst6	27.5242	1.06818	0.42106	2.53689	0.0111842	0.123767
Ttc38	1432.71	0.495223	0.195286	2.53588	0.0112164	0.123907
Tgm7	5.76121	1.18334	0.46688	2.53457	0.0112584	0.124267
Phgdh	123.269	-0.766504	0.302761	-2.53171	0.0113508	0.125182
9330162012Rik	43.0479	-0.804571	0.317898	-2.53091	0.0113767	0.125363
Ephb3	541.907	-0.961363	0.380039	-2.52964	0.0114179	0.125712
Omp	121.83	1.06098	0.419572	2.52872	0.011448	0.125937
Lbh	561.038	-0.884804	0.350032	-2.52778	0.0114787	0.125999
Pcna	744.345	-0.616029	0.243695	-2.52787	0.0114758	0.125999
Chpt1	599.335	-0.512932	0.202951	-2.52738	0.0114919	0.125999
Dock5	1156.02	0.533209	0.210972	2.5274	0.0114912	0.125999
Atp4a	7.72549	-1.17463	0.464877	-2.52676	0.011512	0.126013
Anxa9	20.0965	1.07552	0.425652	2.52675	0.0115122	0.126013
Noxred1	8.21327	1.17893	0.466855	2.52525	0.0115615	0.126448
Pmepa1	306.882	-0.862545	0.341861	-2.52309	0.011633	0.127123
Mageh1	36.2671	-1.0597	0.420142	-2.52224	0.0116611	0.127325
Mcm5	685.479	-0.739609	0.293314	-2.52156	0.0116835	0.127359
Ttk	146.072	-0.708732	0.281048	-2.52175	0.0116774	0.127359
Celf6	27.9723	1.12805	0.447415	2.52125	0.0116937	0.127365
Mier2	338.085	0.628799	0.249433	2.52091	0.011705	0.127383
Slc26a2	3257.44	0.989398	0.392659	2.51974	0.0117442	0.127703
Lrrc42	1464.29	0.837449	0.332419	2.51926	0.0117602	0.127773
Elf4	1142.48	0.548748	0.217908	2.51826	0.0117935	0.128029
Eml5	5.68978	-1.18924	0.472411	-2.51738	0.0118231	0.128139
Selm	1523.38	-0.61511	0.244318	-2.51767	0.0118136	0.128139
Tpm4	1517.01	-0.637103	0.253209	-2.51612	0.0118656	0.128494
Mpst	6245.04	1.04521	0.415607	2.51491	0.0119064	0.12883
Tcf7l1	476.619	0.591273	0.235372	2.51208	0.0120021	0.129758
Sh3bgr	45.3495	-1.13627	0.452904	-2.50887	0.0121119	0.130839
Cdk2	348.988	-0.598943	0.238863	-2.50747	0.0121597	0.13114
Tmcc3	2704.53	0.919287	0.366604	2.50757	0.0121563	0.13114
Syce2	76.0724	-0.633577	0.252974	-2.50451	0.012262	0.132135
Tmprss13	6.1515	-1.16675	0.466058	-2.50344	0.0122994	0.132213
Mettl1	215.252	-0.766588	0.306174	-2.50377	0.0122878	0.132213
Aqp11	203.394	0.896309	0.358004	2.50363	0.0122928	0.132213
Golt1a	342.148	0.626588	0.250426	2.50209	0.0123464	0.132611
2810408I11Rik	20.8089	-0.902632	0.360831	-2.50154	0.0123655	0.132708
Ell3	47.56	-0.819466	0.327842	-2.49958	0.0124341	0.133335
Tdrd7	553.983	0.501665	0.200796	2.49838	0.0124763	0.133679
Rplp0	15376.8	-0.456801	0.182886	-2.49774	0.012499	0.133726
Kdm7a	841.672	0.74964	0.300135	2.49768	0.0125009	0.133726
Rad51	175.559	-0.55045	0.220435	-2.49711	0.0125212	0.133833
Spink3	216.093	-0.700625	0.280726	-2.49576	0.0125689	0.134235
Cacna1c	8.34427	-1.17842	0.472249	-2.49535	0.0125835	0.134281
L1cam	2403.15	0.69824	0.279889	2.49471	0.0126061	0.134415
Fgfbp1	908.875	0.718438	0.288165	2.49315	0.0126616	0.134897
Acox1	4928.8	0.972944	0.390347	2.49251	0.0126843	0.13503
R3hdm4	2684.44	0.377674	0.151661	2.49025	0.0127654	0.135783
Exosc8	159.275	-0.633262	0.254369	-2.48954	0.012791	0.135836
Tmem82	251.074	0.664198	0.266776	2.48972	0.0127842	0.135836
Sh3pxd2a	215.127	-1.02061	0.410103	-2.48867	0.0128222	0.135881
Ninj1	277.827	-0.531373	0.2136	-2.4877	0.0128571	0.135881
Coro7	362.74	0.469162	0.188569	2.48802	0.0128458	0.135881
Ube2f	509.366	0.474564	0.190752	2.48786	0.0128515	0.135881
Trp53inp1	527.268	0.906169	0.364188	2.48819	0.0128395	0.135881
Tsga10	35.4853	0.962331	0.386649	2.4889	0.0128138	0.135881
Kit	705.722	-1.12658	0.453192	-2.48588	0.012923	0.135962
Klhl13	10.9783	-1.11527	0.448545	-2.48641	0.012904	0.135962
Airn	44.4362	-0.897899	0.361255	-2.48549	0.0129371	0.135962
Hspb6	41.4969	-0.765034	0.307695	-2.48634	0.0129063	0.135962
Usp25	660.098	0.509886	0.205148	2.48545	0.0129387	0.135962
Abca7	822.899	0.771429	0.310229	2.48664	0.0128955	0.135962
Ppm1j	126.548	1.0386	0.417912	2.48522	0.0129473	0.135962
Syce3	8.25922	1.14858	0.461862	2.48686	0.0128877	0.135962
Pnpla6	687.522	0.853431	0.343539	2.48423	0.0129831	0.136229
Tlcd2	53.5089	0.99972	0.402552	2.48346	0.0130114	0.136418
Prps2	412.618	-0.479798	0.193238	-2.48294	0.0130304	0.136508
Hebp2	91.2879	-0.864518	0.348392	-2.48145	0.0130848	0.136969
Gne	5886.26	-0.736474	0.29697	-2.47996	0.0131396	0.137433
Zmym6	186.992	0.611065	0.246495	2.47902	0.0131745	0.13769
4931440F15Rik	38.7928	0.933356	0.376616	2.47827	0.0132022	0.13787
Akr1c13	2395.29	0.591764	0.238829	2.47778	0.0132204	0.137951
Dok7	20.6322	-1.02073	0.412175	-2.47644	0.0132701	0.138141
Eif4a2	2726.71	0.455064	0.183746	2.4766	0.0132642	0.138141
P2rx2	19.0521	1.10509	0.446157	2.47691	0.0132524	0.138141
Pak6	50.6717	-0.67208	0.271438	-2.476	0.0132865	0.138203
Gde1	621.063	0.607854	0.24557	2.47528	0.0133132	0.138372
Erbb2ip	4062.01	0.704862	0.285001	2.47319	0.0133912	0.138963
Gdpd5	120.059	0.95906	0.387743	2.47345	0.0133817	0.138963
Pla2g12a	205.896	-0.572614	0.231599	-2.47243	0.0134197	0.139148
Esr2	6.82684	-1.16168	0.470195	-2.47063	0.0134877	0.139412
Kcne2	6.6745	-1.05066	0.425159	-2.47122	0.0134655	0.139412
Fen1	350.948	-0.60523	0.245025	-2.47007	0.0135085	0.139412
Polr3d	252.789	-0.47253	0.191299	-2.47011	0.0135072	0.139412
Galk2	592.742	-0.384096	0.155456	-2.47077	0.0134823	0.139412
Reg3b	1737.43	1.13189	0.45819	2.47035	0.0134982	0.139412
Kank1	476.191	-0.645158	0.261245	-2.46955	0.0135284	0.139508
Oplah	329.014	0.579067	0.234552	2.46882	0.013556	0.139683
Tc2n	190.018	-0.679547	0.275474	-2.46683	0.0136314	0.14035
Cdh4	4.38027	-1.16494	0.472296	-2.46655	0.0136422	0.140352
Capn13	484.033	-1.11915	0.453884	-2.46572	0.0136738	0.140567
Agmo	63.2451	0.859823	0.348762	2.46536	0.0136877	0.1406
Zkscan4	9.28976	-1.1338	0.460033	-2.46461	0.0137161	0.140745
Hint3	278.527	0.642967	0.260899	2.46443	0.0137231	0.140745
Rragd	5.91852	-1.15469	0.468714	-2.46354	0.0137574	0.140848
Slit2	51.2769	-1.04742	0.425382	-2.46231	0.0138047	0.140848
Amt	153.823	-0.602519	0.244706	-2.46222	0.0138082	0.140848
Orai2	321.208	-0.528989	0.214848	-2.46215	0.0138108	0.140848
Polr3k	471.706	-0.513054	0.208314	-2.46289	0.0137823	0.140848
Rasa2	457.101	0.484352	0.196625	2.46333	0.0137655	0.140848
Serpinb1a	3564.22	0.528786	0.214647	2.46351	0.0137582	0.140848
Tmem140	123.186	1.12192	0.455704	2.46194	0.0138187	0.140848
Ppia	4683.29	-0.433116	0.176017	-2.46064	0.0138689	0.14125
Egln3	414.655	-0.949409	0.385903	-2.46022	0.013885	0.141305
Plcb1	76.1588	-0.931085	0.378619	-2.45916	0.0139263	0.141398
Tor1aip2	2135.96	0.507113	0.206214	2.45916	0.0139262	0.141398
S100z	6.25596	1.15702	0.470478	2.45923	0.0139233	0.141398
Kcne3	2421.63	-0.769378	0.312911	-2.45877	0.0139413	0.141442
Bcam	53.7789	-0.940419	0.382608	-2.45792	0.0139746	0.14167
2410006H16Rik	292.038	-0.590323	0.240227	-2.45735	0.0139966	0.141784
Icam1	17.473	-1.13176	0.460671	-2.45677	0.0140194	0.141797
Stoml1	144.175	0.609042	0.247877	2.45703	0.014009	0.141797
Cacna2d2	174.024	-0.542833	0.221127	-2.45485	0.0140944	0.142435
Trim12c	321.8	0.908239	0.370015	2.4546	0.0141041	0.142435
Nfx1	858.376	-0.460593	0.187699	-2.4539	0.0141318	0.142536
Copz1	2500.05	-0.416242	0.169632	-2.4538	0.0141357	0.142536
Fut8	922.293	-0.867356	0.353689	-2.45231	0.0141941	0.142906
Rnf19a	266.185	0.454246	0.185221	2.45245	0.0141885	0.142906
Smpx	54.0233	-0.885657	0.361254	-2.45162	0.0142215	0.143072
2310068J16Rik	6.43578	-1.14511	0.467329	-2.45033	0.0142725	0.143476
Tacc3	399.267	-0.520933	0.212775	-2.44828	0.014354	0.144186
Dnajc10	1187	-1.02593	0.41929	-2.44682	0.0144122	0.14466
Itfg3	3821.7	0.61436	0.25123	2.44541	0.0144689	0.145078
Trim15	156.211	1.02311	0.418411	2.44523	0.0144759	0.145078
Pcdhga7	7.90379	-1.12848	0.461673	-2.44433	0.0145121	0.14511
Atad2	374.156	-0.404557	0.165505	-2.44438	0.0145102	0.14511
Ap1g2	793.552	0.416214	0.170276	2.44435	0.0145115	0.14511
Spink5	5.59148	-1.12508	0.460444	-2.44347	0.014547	0.145348
Gad2	39.8997	-1.06233	0.435121	-2.44146	0.014628	0.145437
Acly	3030.76	-0.690772	0.282838	-2.44229	0.0145946	0.145437
Mif	413.855	-0.542613	0.22221	-2.4419	0.0146102	0.145437
Hn1l	865.217	-0.441797	0.180986	-2.44106	0.0146441	0.145437
Gm3414	85.2123	0.621653	0.254568	2.44199	0.0146064	0.145437
Slc22a5	346.379	0.797725	0.32676	2.44132	0.0146337	0.145437
Pkib	12.9321	1.0582	0.433273	2.44234	0.0145923	0.145437
Nyap1	216.68	1.05923	0.433909	2.44113	0.0146415	0.145437
Nfkbiz	678.932	-0.615708	0.252303	-2.44035	0.014673	0.145505
Gda	847.6	0.949902	0.389208	2.4406	0.0146628	0.145505
Tbccd1	461.385	-0.62435	0.256021	-2.43867	0.0147414	0.146008
Dtx3l	757.493	0.701444	0.287647	2.43856	0.0147459	0.146008
Flot2	222.612	-0.597477	0.245218	-2.43652	0.0148295	0.146725
Sardh	123.099	-0.646222	0.265307	-2.43575	0.014861	0.146865
Mknk2	2833.77	-0.419125	0.172081	-2.43563	0.0148659	0.146865
Golga5	601.08	-0.445542	0.183017	-2.43443	0.0149155	0.147244
Pelo	245.29	-0.515892	0.212038	-2.43302	0.0149734	0.147706
Ilf2	808.743	-0.449596	0.184817	-2.43265	0.0149887	0.147746
Adamts17	12.1307	-1.11149	0.457192	-2.43112	0.0150522	0.148261
Tomm20	441.368	-0.459542	0.189147	-2.42955	0.0151175	0.148571
Aim1l	641.469	0.602557	0.247994	2.42973	0.0151102	0.148571
Wfdc3	3.53879	1.0968	0.451434	2.4296	0.0151155	0.148571
Tma16	39.4627	-0.850395	0.350125	-2.42883	0.0151476	0.148657
Ifngr1	1554.92	0.730447	0.300744	2.4288	0.0151488	0.148657
Cdc6	109.716	-0.673219	0.277286	-2.42789	0.0151871	0.148922
Ccl9	247.075	-0.977527	0.40277	-2.42701	0.0152239	0.14906
Txnrd3	111.938	-0.541266	0.223002	-2.42718	0.0152168	0.14906
Tspyl5	5.70072	-1.14028	0.470282	-2.42468	0.015322	0.149577
Stk38	1424.65	0.45432	0.187364	2.42479	0.0153171	0.149577
Odf3b	92.6288	0.801717	0.330645	2.42471	0.0153207	0.149577
Btnl4	403.619	0.816736	0.33674	2.42542	0.0152907	0.149577
Osbpl7	759.021	0.520425	0.214735	2.42356	0.015369	0.149925
Zc3h12c	10.5636	-1.10864	0.457655	-2.42244	0.0154166	0.150278
Rai14	523.751	0.669862	0.276718	2.42074	0.0154889	0.150759
Ugt1a6a	549.214	0.967712	0.399731	2.42091	0.0154817	0.150759
Ppp1r3d	76.3216	0.950796	0.393269	2.41767	0.0156201	0.151924
Slc30a4	1196.7	0.618642	0.256029	2.41629	0.0156795	0.152389
Msi2	800.534	-0.605931	0.251036	-2.41372	0.0157906	0.152906
Arhgef28	1237.84	-0.415372	0.172082	-2.4138	0.015787	0.152906
4930556M19Rik	22.8019	0.826188	0.342212	2.41426	0.0157672	0.152906
Rnf152	1144.22	1.10445	0.457497	2.41411	0.0157738	0.152906
Oas3	83.5182	1.13868	0.471565	2.41469	0.0157487	0.152906
Wdr35	21.2452	-1.00934	0.418561	-2.41145	0.0158891	0.153296
Xpot	631.604	-0.533804	0.221314	-2.41197	0.0158664	0.153296
Ranbp1	916.366	-0.415099	0.172084	-2.41219	0.0158569	0.153296
Plekha1	812.122	0.734776	0.304676	2.41166	0.01588	0.153296
Tbx3	323.572	0.959432	0.397763	2.41207	0.0158623	0.153296
Sppl2a	2654.13	0.889378	0.368944	2.4106	0.0159263	0.153543
Aqp1	1280.03	-0.870959	0.361396	-2.40999	0.015953	0.153569
Lpcat4	227.687	0.690463	0.286507	2.40993	0.0159554	0.153569
Syt17	3.83805	1.10706	0.459412	2.40974	0.015964	0.153569
Lmbr1l	286.891	0.755384	0.313581	2.4089	0.0160008	0.153811
Orc6	161.754	-0.520076	0.215982	-2.40796	0.0160419	0.154093
Cdc16	486.452	-0.489968	0.203718	-2.40513	0.0161667	0.155179
Tec	226.769	0.515336	0.214365	2.40402	0.0162161	0.15554
6720489N17Rik	12.8439	-1.03171	0.429369	-2.40285	0.0162677	0.155808
Xrcc3	67.6481	-0.620286	0.258131	-2.40299	0.0162616	0.155808
Rrp8	217	-0.441442	0.183805	-2.40169	0.0163193	0.156076
Pnp2	357.457	0.83006	0.345602	2.40178	0.0163154	0.156076
Ano10	876.276	0.72992	0.303965	2.40133	0.0163356	0.156118
Fam184b	6.24842	-1.1286	0.47024	-2.40006	0.0163924	0.156434
Trim7	32.9201	0.808019	0.336629	2.40032	0.0163806	0.156434
Agl	267.662	-0.636475	0.265311	-2.39897	0.0164411	0.156718
Ascc2	861.959	0.388342	0.161886	2.39887	0.016446	0.156718
Taok3	1567.01	0.540974	0.225541	2.39856	0.0164595	0.156734
Gnai1	173.248	-0.827147	0.344981	-2.39766	0.0165002	0.157008
2310022B05Rik	422.89	-0.523879	0.218522	-2.39737	0.0165133	0.157019
Myo18a	3593.33	0.65026	0.271311	2.39673	0.0165422	0.15718
Rassf6	558.423	-0.524507	0.218896	-2.39615	0.0165684	0.157235
Rabgef1	421.337	0.448881	0.187379	2.39558	0.016594	0.157235
C2	47.4527	0.83172	0.347184	2.39561	0.0165926	0.157235
Ccdc116	114.656	0.927546	0.387196	2.39555	0.0165956	0.157235
Muc20	5.73262	-1.01061	0.421981	-2.39492	0.0166239	0.15739
Robo1	5.63573	-1.11846	0.467135	-2.3943	0.0166522	0.157461
Slc9a9	30.984	-0.948138	0.39601	-2.39423	0.0166553	0.157461
Mycbpap	122.889	0.692927	0.289573	2.39293	0.0167146	0.157908
Swap70	701.7	0.547898	0.229018	2.39238	0.0167395	0.15803
Cdc14a	463.432	0.56841	0.237707	2.39122	0.0167926	0.158418
Plscr4	31.1873	1.05098	0.439658	2.39044	0.0168284	0.158642
Wdr48	998.969	-0.426794	0.178593	-2.38976	0.0168596	0.158822
Endod1	2770.46	0.757744	0.317178	2.38901	0.0168936	0.159029
Zfp330	270.03	-0.443018	0.185508	-2.38813	0.0169341	0.159297
Slc16a10	88.7881	-0.772743	0.323635	-2.3877	0.0169542	0.159344
Cope	1541.88	-0.373318	0.156363	-2.3875	0.0169634	0.159344
Tob1	895.88	0.352198	0.14756	2.38681	0.0169952	0.15953
Pik3ip1	8.12568	-1.08123	0.45308	-2.3864	0.017014	0.159564
Rps6	3512.86	-0.474454	0.198832	-2.38621	0.0170231	0.159564
Rasgef1a	4.11358	-1.12696	0.472534	-2.38493	0.0170826	0.159894
Tmem259	1555.1	0.439225	0.184154	2.3851	0.0170744	0.159894
Amn	107.992	1.01069	0.4239	2.38427	0.017113	0.160066
Ros1	16.1703	1.11347	0.467112	2.38372	0.0171385	0.16019
Sp110	14.9852	-1.01145	0.424412	-2.38319	0.0171635	0.16031
Snhg4	72.9153	-0.678572	0.284795	-2.38267	0.0171876	0.160422
Plet1os	5.48384	-1.12433	0.471974	-2.38219	0.0172099	0.160516
Insl5	58.0219	-1.12422	0.472137	-2.38113	0.0172596	0.160526
Casp1	2044	0.640108	0.268739	2.38189	0.0172238	0.160526
Arrdc2	227.968	0.643935	0.270412	2.38131	0.0172513	0.160526
Slc4a7	1637.7	0.65634	0.2756	2.3815	0.0172425	0.160526
Prim1	216.944	-0.488784	0.205309	-2.38072	0.0172786	0.160589
Naf1	102.12	-0.856371	0.359767	-2.38035	0.0172961	0.160638
AY358078	4.04235	-1.10886	0.466101	-2.37902	0.0173589	0.160906
Rnf144b	4.60699	-1.10387	0.463943	-2.37932	0.0173446	0.160906
Raph1	781.576	0.451758	0.189898	2.37896	0.0173616	0.160906
Pou6f1	37.7924	-0.741619	0.31183	-2.37828	0.0173936	0.161089
Gtf2ird1	903.659	0.505691	0.212716	2.3773	0.0174397	0.16129
Rapgef4	119.794	0.966042	0.406339	2.37743	0.0174337	0.16129
Lpin2	1487.35	1.00239	0.421738	2.3768	0.0174634	0.161396
Poldip2	830.811	-0.378268	0.159191	-2.37619	0.0174924	0.161438
Kif2a	573.325	0.388236	0.163374	2.37636	0.0174843	0.161438
Akr1c18	33.4039	1.02702	0.432296	2.37574	0.017514	0.161523
Sema4g	4800.87	0.443285	0.186682	2.37454	0.0175706	0.161932
Snx30	195.163	0.724355	0.305107	2.3741	0.0175917	0.162013
Tex9	332.447	0.68636	0.289247	2.37292	0.017648	0.162418
Fam78a	114.596	1.03469	0.436113	2.37252	0.0176671	0.162481
Il6ra	6.9353	-1.10695	0.466682	-2.37195	0.0176944	0.162618
Arhgef6	3.67822	-1.08933	0.459585	-2.37024	0.0177765	0.163259
P2rx7	40.6001	-1.09302	0.461645	-2.36766	0.0179009	0.163939
Txndc5	3754.93	-0.973114	0.410913	-2.36818	0.017876	0.163939
Gm609	69.8356	-0.84011	0.354772	-2.36803	0.0178831	0.163939
Pdha1	3448.89	-0.402589	0.170054	-2.36742	0.0179128	0.163939
1600016N20Rik	127.659	0.644698	0.272286	2.36772	0.017898	0.163939
BC037032	4.41279	-1.1185	0.472577	-2.36682	0.0179416	0.164089
Ccrn4l	449.546	0.888908	0.375686	2.36609	0.0179768	0.164297
Dsp	9320.74	0.550282	0.232725	2.36452	0.0180535	0.164818
Grina	607.604	0.65211	0.275803	2.36441	0.0180589	0.164818
Bckdk	845.703	-0.414388	0.175308	-2.36377	0.0180899	0.164978
Ccdc71l	959.873	0.800906	0.338882	2.36338	0.0181092	0.164978
Pde6a	17.3769	1.04579	0.442516	2.36328	0.0181139	0.164978
Stard5	1627.66	0.946102	0.400384	2.36299	0.0181283	0.164995
Piwil2	6.39921	-1.11148	0.470608	-2.36179	0.0181871	0.165156
Mkx	132.483	-0.733577	0.310562	-2.3621	0.0181718	0.165156
Nup85	390.068	-0.493232	0.208922	-2.36084	0.0182337	0.165156
Cdca5	153.492	-0.459971	0.194772	-2.36158	0.0181971	0.165156
Papd5	484.905	0.487054	0.206302	2.36088	0.0182315	0.165156
Me2	2599.46	0.676849	0.286646	2.36127	0.0182123	0.165156
Sgpl1	1184.86	0.921968	0.390359	2.36185	0.0181842	0.165156
Usp54	125.391	-0.688024	0.291489	-2.36038	0.0182564	0.165238
Ndc80	149.211	-0.492791	0.208797	-2.36015	0.0182678	0.165238
Ccnd1	1779.87	-0.38972	0.165235	-2.35859	0.0183446	0.165705
Anks6	161.585	0.76078	0.322525	2.35882	0.018333	0.165705
D10Wsu102e	399.287	-0.455118	0.193034	-2.35771	0.0183882	0.165985
Scfd1	511.371	-0.429786	0.182345	-2.35699	0.0184237	0.166192
Nmnat2	27.4883	1.08562	0.460935	2.35526	0.01851	0.166741
A930004D18Rik	8.10394	1.11182	0.47205	2.3553	0.018508	0.166741
Rgs19	23.2403	-1.01275	0.430148	-2.35441	0.018552	0.167006
Yars	889.929	-0.497312	0.211366	-2.35285	0.0186301	0.167595
Cd24a	5210.54	-0.75146	0.319446	-2.35239	0.0186535	0.16769
Nacad	110.088	0.959289	0.407875	2.35192	0.018677	0.167787
6720468P15Rik	5.92267	-1.11025	0.472557	-2.34945	0.018801	0.168694
Apol7a	117.62	0.916988	0.390307	2.3494	0.0188035	0.168694
Pla2g5	120.712	-1.05128	0.447911	-2.34708	0.0189214	0.16922
Spata6	45.1472	-0.875835	0.3732	-2.34683	0.0189341	0.16922
Bag2	40.3119	-0.768721	0.327677	-2.34597	0.0189777	0.16922
Eri1	403.55	-0.432463	0.184318	-2.34629	0.0189611	0.16922
D2hgdh	221.284	0.424475	0.180867	2.34689	0.0189308	0.16922
Hist1h2bc	1213.37	0.590838	0.251842	2.34606	0.0189729	0.16922
Pon2	2368.52	0.668668	0.284959	2.34654	0.0189486	0.16922
Mfsd9	258.263	0.833951	0.355464	2.34609	0.0189714	0.16922
H2-Eb1	13.3588	0.992466	0.422781	2.34747	0.0189015	0.16922
1700112E06Rik	7.22737	-1.0974	0.467935	-2.3452	0.0190167	0.169453
Tor3a	361.836	-0.706804	0.301419	-2.34492	0.0190312	0.169468
Extl1	12.849	-0.981811	0.418927	-2.34363	0.0190971	0.169939
Aamdc	523.207	0.553227	0.236177	2.34243	0.0191586	0.170372
Nmral1	80.9654	-0.709063	0.302855	-2.34126	0.0192189	0.170793
Enc1	232.271	-0.767868	0.32803	-2.34085	0.0192398	0.170864
Tmed3	1335.91	-0.816902	0.349107	-2.33998	0.019285	0.17115
Ccdc86	236.339	-0.604179	0.258294	-2.33912	0.0193295	0.171313
Parva	1820.58	-0.48176	0.205949	-2.33922	0.0193238	0.171313
Tmem107	108.643	-0.569655	0.24357	-2.33878	0.0193471	0.171354
Fgr	16.4949	-1.00493	0.429779	-2.33825	0.0193743	0.171481
Rcl1	197.715	-0.605406	0.259001	-2.33747	0.0194148	0.171581
Rps3a1	4937.13	-0.450981	0.192976	-2.33697	0.0194406	0.171581
Pex16	297.697	0.57492	0.246031	2.33678	0.0194508	0.171581
Ankzf1	431.677	0.586891	0.251133	2.33697	0.0194408	0.171581
Tm6sf2	86.6664	0.828157	0.354389	2.33686	0.0194466	0.171581
Tstd1	1615.59	0.391756	0.167671	2.33646	0.0194674	0.171613
Plcd1	451.517	0.588597	0.252017	2.33555	0.0195149	0.171917
Mboat1	2339.98	0.675977	0.289508	2.33492	0.0195477	0.17209
Slc7a9	21.1973	0.912925	0.391183	2.33375	0.0196086	0.17249
Hist1h2be	18.3506	0.91975	0.394142	2.33355	0.0196193	0.17249
Ankib1	835.036	0.600146	0.257328	2.33222	0.0196892	0.172989
Rcbtb1	475.226	-0.52048	0.223268	-2.33119	0.0197433	0.173349
Gng7	8.63438	-1.06364	0.456683	-2.32906	0.0198557	0.173988
Zc3h3	69.6491	0.577688	0.247992	2.32946	0.0198345	0.173988
Fbxo34	428.964	0.644845	0.276869	2.32906	0.0198557	0.173988
Id4	32.6904	-0.72569	0.311791	-2.32749	0.0199392	0.174372
Bora	145.008	-0.607876	0.261157	-2.32763	0.0199319	0.174372
Nufip1	151.395	-0.458455	0.196943	-2.32786	0.0199197	0.174372
Cpt2	1559.98	0.624958	0.268629	2.32648	0.0199931	0.174728
Grap2	10.8509	-1.06985	0.460161	-2.32495	0.0200744	0.175217
Sat1	1579.19	0.658065	0.283047	2.32493	0.0200757	0.175217
Fabp1	27.6005	1.03916	0.447367	2.32283	0.020188	0.176081
Smpdl3b	82.3041	-0.820036	0.353208	-2.32168	0.0202504	0.176158
Wdr12	147.819	-0.50868	0.219054	-2.32217	0.0202239	0.176158
Tmc5	1774.36	0.841251	0.362314	2.32188	0.0202393	0.176158
Trim6	33.823	0.959224	0.413079	2.32213	0.0202259	0.176158
Edaradd	6.26473	-1.0944	0.471636	-2.32042	0.020318	0.176514
Tmem97	500.624	-0.900088	0.387873	-2.32058	0.0203098	0.176514
Rad51ap1	112.696	-0.780587	0.336712	-2.31826	0.0204351	0.177399
Actn1	1654.16	-0.647268	0.279236	-2.318	0.0204495	0.177399
Trip13	106.502	-0.555409	0.239628	-2.3178	0.0204603	0.177399
Gm16863	16.1386	-0.923632	0.398576	-2.31733	0.0204856	0.177407
Ube2e1	342.184	-0.393744	0.169916	-2.31729	0.0204882	0.177407
Wdr43	614.791	-0.403584	0.174244	-2.31621	0.0205471	0.1778
Lama4	5.62254	-1.0923	0.471931	-2.31454	0.0206379	0.178106
Bambi	47.113	-1.02403	0.442303	-2.31522	0.0206008	0.178106
Nhp2	587.446	-0.560643	0.242248	-2.31433	0.0206494	0.178106
Auts2	879.329	-0.536818	0.231913	-2.31473	0.0206275	0.178106
Ces1f	1880.37	0.897711	0.387893	2.31432	0.0206499	0.178106
Parp9	570.223	0.654312	0.282824	2.3135	0.0206953	0.17838
Smarcd3	9.98762	-1.05935	0.458194	-2.312	0.0207776	0.178506
Oxr1	342.703	-0.373858	0.161653	-2.31272	0.0207382	0.178506
Spint1	2234.5	0.756985	0.327358	2.31241	0.0207551	0.178506
Asap1	450.141	0.964908	0.417325	2.31213	0.0207707	0.178506
Ikzf2	293.138	1.08995	0.471282	2.31273	0.0207375	0.178506
Actn4	8203.65	0.504739	0.218395	2.31113	0.0208255	0.178801
2210417A02Rik	6.15102	-1.0825	0.468655	-2.3098	0.020899	0.179198
Ruvbl2	717.092	-0.409545	0.177305	-2.30984	0.020897	0.179198
Prkg2	871.458	0.874313	0.378616	2.30924	0.0209305	0.179352
Phf20	214.252	-0.481387	0.208506	-2.30875	0.0209577	0.179468
Fsd1l	110.316	-0.875322	0.379266	-2.30794	0.0210026	0.179503
Ncf2	263.912	-0.614196	0.266098	-2.30815	0.0209906	0.179503
Pfkp	1524.88	0.396873	0.171943	2.30817	0.0209899	0.179503
Dbi	4219.96	0.435125	0.188569	2.30751	0.0210266	0.179591
Ipo5	1625.27	-0.461232	0.199907	-2.30723	0.021042	0.179606
Ldlrad3	174.92	-1.02799	0.445696	-2.30648	0.0210839	0.179656
0610040J01Rik	1091.08	-0.400861	0.173804	-2.30639	0.0210887	0.179656
Lpin3	450.468	0.48398	0.209828	2.30656	0.0210796	0.179656
Hsd17b11	1378.48	0.768135	0.333146	2.3057	0.0211273	0.179869
Racgap1	607.464	-0.473297	0.205349	-2.30484	0.0211755	0.180163
Cmtm7	90.1453	-0.921937	0.400242	-2.30345	0.0212537	0.180711
Gmcl1	522.667	0.466703	0.202703	2.3024	0.0213124	0.181094
Ptger3	22.6872	-0.892553	0.387899	-2.30099	0.0213919	0.181535
Por	1411.8	0.873662	0.379673	2.30109	0.0213866	0.181535
Numb	798.45	0.483493	0.210233	2.29979	0.0214599	0.181995
Prdm1	49.0322	1.05973	0.460979	2.29887	0.0215122	0.182321
Fam188b	6.79111	-1.06895	0.465236	-2.29765	0.0215817	0.182793
Rgcc	126.731	-0.916879	0.399154	-2.29706	0.0216155	0.182962
9130230L23Rik	32.2496	0.697195	0.30356	2.29673	0.0216343	0.183003
Sae1	1278.33	-0.41789	0.181986	-2.29628	0.0216598	0.183101
Smagp	1636.17	0.405999	0.176871	2.29546	0.021707	0.183383
2010204K13Rik	11.7768	-1.01465	0.442323	-2.29391	0.0217959	0.184016
Elmod3	252.094	0.417281	0.181984	2.29295	0.0218509	0.184259
Tmem143	273.087	0.487341	0.212542	2.29292	0.0218527	0.184259
Gab1	407.975	0.599816	0.261641	2.29252	0.0218757	0.184335
Pclo	14.6735	-1.08297	0.472446	-2.29227	0.0218901	0.184338
Utp11l	380.996	-0.596117	0.260085	-2.29201	0.0219051	0.184347
Cyp4f40	653.664	0.866448	0.378071	2.29176	0.0219196	0.184352
Ntrk2	137.419	-0.874034	0.38156	-2.29068	0.0219818	0.184638
Tpd52	4172.84	-0.453438	0.197945	-2.29073	0.0219791	0.184638
Slc25a20	1846.13	0.873494	0.381449	2.28993	0.0220251	0.184885
Slc25a22	440.121	0.652196	0.285075	2.2878	0.022149	0.185807
Sbno1	1892.47	0.34567	0.151117	2.28744	0.02217	0.185864
Arhgap27	1402.73	0.690351	0.301978	2.2861	0.0222483	0.186402
Htatip2	388.576	0.428239	0.187399	2.28516	0.0223032	0.186743
Ttyh2	248.225	0.934669	0.409065	2.28489	0.0223193	0.186759
Bglap3	27.1862	0.902126	0.395084	2.28338	0.0224082	0.187384
E2f1	138	-0.604055	0.264594	-2.28295	0.0224334	0.187476
Awat2	11.9881	-0.962422	0.42162	-2.28268	0.0224494	0.187491
Sapcd2	128.031	-0.586568	0.257014	-2.28224	0.0224752	0.187588
Eif2b1	1209.53	-0.412535	0.180884	-2.28066	0.0225688	0.188201
Frmd8	627.11	0.58565	0.256806	2.28051	0.0225773	0.188201
Suv39h1	302.142	-0.504661	0.22134	-2.28002	0.0226065	0.188326
Prkag2	686.422	0.538813	0.23649	2.27838	0.022704	0.189018
Rbm3	758.426	-0.460349	0.202129	-2.2775	0.0227564	0.189335
Scn2b	61.8777	-0.962201	0.422635	-2.27667	0.0228059	0.189524
Gmfb	845.082	0.422591	0.18562	2.27664	0.0228078	0.189524
Klhl18	362.646	0.471488	0.207156	2.27601	0.0228455	0.189717
1700003D09Rik	48.2879	-0.916195	0.402618	-2.2756	0.0228702	0.189803
Amhr2	8.69182	-1.0703	0.470505	-2.27479	0.0229188	0.189966
Zyx	1065.39	0.638745	0.280771	2.27497	0.0229076	0.189966
Ptk2b	740.363	0.508851	0.223773	2.27396	0.0229682	0.190256
Arfgap1	762.831	-0.515255	0.226826	-2.27158	0.0231117	0.191325
Arap2	762.498	0.485938	0.213991	2.27083	0.0231571	0.191581
Slc41a1	254.077	-0.793229	0.349485	-2.26971	0.0232252	0.191903
Acadl	2037.84	0.50249	0.221374	2.26987	0.0232156	0.191903
Abhd12	388.644	0.541173	0.238475	2.2693	0.0232498	0.191986
Kcnn4	803.907	-0.705461	0.310923	-2.26893	0.0232726	0.192054
Rab27b	549.955	-0.801016	0.35323	-2.26769	0.0233483	0.192558
Mrto4	222.701	-0.481774	0.21251	-2.26706	0.0233865	0.192752
Nfia	532.716	-0.513517	0.226575	-2.26643	0.023425	0.192949
BC026585	75.4269	-0.708417	0.31286	-2.26432	0.0235542	0.193892
Tmem154	7.55884	-1.06091	0.468652	-2.26374	0.0235903	0.194037
Brdt	15.301	-0.930795	0.411209	-2.26356	0.0236012	0.194037
Kif12	283.52	-0.50198	0.221865	-2.26254	0.0236638	0.194417
Slc25a24	2757.45	0.46086	0.203721	2.26221	0.0236843	0.194417
Sesn2	289.395	0.713536	0.315432	2.26209	0.0236918	0.194417
Msrb2	52.5096	-0.739611	0.32717	-2.26063	0.0237819	0.195036
Sv2c	19.1222	-1.05167	0.46536	-2.25991	0.023827	0.195283
Tmem120a	477.665	0.466407	0.206481	2.25884	0.0238935	0.195464
Prpsap1	2889.75	0.790281	0.34983	2.25904	0.0238807	0.195464
Acrbp	115.37	0.854655	0.37836	2.25884	0.0238931	0.195464
Fam222a	91.3059	-0.764891	0.338675	-2.25848	0.0239156	0.195523
BC065397	14.8313	0.899212	0.398217	2.2581	0.0239397	0.195599
Smad5	584.717	-0.495009	0.219392	-2.25628	0.0240531	0.196269
Impa1	1066.91	0.430517	0.190821	2.25613	0.0240624	0.196269
D17H6S53E	335.466	0.436806	0.193614	2.25607	0.0240663	0.196269
Pitpnm1	392.996	0.588589	0.260989	2.25523	0.024119	0.196577
Clip2	1523.87	0.429615	0.190625	2.25371	0.0242143	0.197188
Zufsp	94.7391	0.515647	0.228814	2.25356	0.024224	0.197188
Smim6	1531.15	-0.687581	0.305398	-2.25143	0.0243585	0.197795
Gpld1	160.793	-0.589281	0.261664	-2.25205	0.0243188	0.197795
Ankrd44	119.727	0.620382	0.275538	2.25153	0.0243519	0.197795
Pla2g15	99.3111	0.792104	0.351781	2.2517	0.0243414	0.197795
Timm17b	406.07	-0.44789	0.199055	-2.25008	0.0244437	0.198364
Nccrp1	32.9627	-1.04929	0.466542	-2.24909	0.0245071	0.198756
Primpol	175.944	0.462507	0.205692	2.24854	0.0245419	0.198916
Arfgef1	2989.79	0.343021	0.152594	2.24793	0.0245805	0.198984
Upk1a	153.617	0.870183	0.3871	2.24795	0.0245793	0.198984
Utp14a	347.891	-0.418731	0.18642	-2.24618	0.0246927	0.19977
Tfpi2	104.915	0.73677	0.328067	2.24579	0.0247173	0.199846
BB123696	6.1892	-0.999367	0.445099	-2.24527	0.0247509	0.199873
Ftsj1	250.55	-0.484945	0.21598	-2.24532	0.0247473	0.199873
Eef1a1	51291.2	-0.387777	0.172763	-2.24456	0.0247967	0.199875
Tlr1	611.261	0.618357	0.275435	2.24501	0.0247672	0.199875
Ttc22	744.636	0.847377	0.377492	2.24476	0.0247838	0.199875
Gsap	38.5693	0.782805	0.348889	2.24371	0.024851	0.20019
Rps27a	3791.16	-0.440366	0.196404	-2.24215	0.024952	0.200881
H2afz	917.965	-0.544635	0.243014	-2.24116	0.0250156	0.201213
Fam3b	931.839	0.520778	0.232383	2.24104	0.0250237	0.201213
Mtch2	4549.43	0.665215	0.296948	2.24017	0.0250798	0.201539
Mier3	591.827	0.676277	0.30195	2.2397	0.0251102	0.201539
Selenbp1	11507.6	0.870658	0.388729	2.23976	0.0251068	0.201539
Ror2	69.6036	-1.0327	0.461525	-2.23759	0.0252478	0.20252
Commd9	290.964	-0.378758	0.169355	-2.23647	0.0253213	0.202986
Mcm7	740.704	-0.543158	0.242924	-2.23592	0.0253572	0.203083
Zfp276	283.797	0.512229	0.229102	2.23581	0.0253642	0.203083
B9d2	28.1164	-0.737186	0.329856	-2.23487	0.0254256	0.203451
Tmub1	256.988	0.518864	0.232302	2.23358	0.025511	0.20401
Fam98a	522.257	-0.552835	0.247669	-2.23216	0.0256046	0.204496
Tmpo	1430.01	-0.535119	0.239744	-2.23204	0.0256121	0.204496
Wbscr16	351.848	-0.434543	0.194692	-2.23195	0.0256183	0.204496
Meox1	4.0647	-1.04522	0.468645	-2.23029	0.0257279	0.205195
Fhl3	6.88646	-1.02687	0.460447	-2.23016	0.025737	0.205195
C4bp	63.3887	-1.0511	0.471452	-2.2295	0.025781	0.205297
Slc22a3	28.8004	0.960644	0.430845	2.22967	0.0257692	0.205297
Mpp7	220.479	-0.541398	0.243021	-2.22778	0.0258953	0.205981
Noxa1	1152.83	-0.424224	0.190448	-2.2275	0.0259136	0.205981
Dennd1b	498.242	0.437258	0.196291	2.2276	0.0259074	0.205981
Lamb2	204.102	-0.822767	0.369482	-2.22681	0.02596	0.206101
Tmprss12	3.74191	1.05148	0.472189	2.22683	0.0259589	0.206101
Gm16287	6.32166	1.04397	0.468935	2.22625	0.0259972	0.206242
Cntn3	18.5628	1.04878	0.471133	2.22608	0.0260091	0.206242
Nlrp6	4300.26	0.577009	0.259247	2.22572	0.0260332	0.206309
Wdr74	330.906	-0.395472	0.177814	-2.22408	0.0261434	0.206946
Llgl2	2452.31	0.350405	0.157553	2.22405	0.026145	0.206946
Slc22a21	97.6804	0.646599	0.291212	2.22037	0.0263936	0.208788
Ndnf	7.8089	-1.03093	0.464413	-2.21986	0.0264281	0.208936
Cyp2j6	789.229	0.765526	0.344937	2.21932	0.0264648	0.209101
Snx13	1078.58	0.579063	0.261009	2.21856	0.0265168	0.209386
Rbmx	358.453	-0.489186	0.22061	-2.21742	0.0265942	0.209871
Arsg	45.9966	-0.702652	0.317	-2.21656	0.0266529	0.210163
Lap3	832.547	-0.362103	0.163373	-2.21642	0.026663	0.210163
Mov10	505.999	0.834601	0.376662	2.21578	0.0267064	0.210379
Casz1	1362.83	0.436233	0.196919	2.21529	0.02674	0.210518
Cdc45	141.245	-0.620595	0.280234	-2.21456	0.0267903	0.210662
Tdrd1	65.1646	0.946942	0.427574	2.21469	0.0267816	0.210662
Gm9926	162.444	0.809488	0.365582	2.21424	0.0268121	0.210708
Shcbp1	141.792	-0.637851	0.288181	-2.21337	0.0268723	0.211055
Armcx4	3.62618	-1.03851	0.469628	-2.21134	0.0270122	0.211216
Cxcr4	6.37842	-0.949042	0.429195	-2.21121	0.027021	0.211216
Pmf1	375.389	-0.420235	0.189933	-2.21254	0.0269294	0.211216
Ybey	88.7545	0.523054	0.23648	2.21183	0.0269784	0.211216
B4galnt1	3579.43	0.528118	0.238809	2.21147	0.0270033	0.211216
Qrsl1	233.29	0.559068	0.252757	2.21188	0.0269748	0.211216
Camk2b	195.63	0.687826	0.310971	2.21187	0.0269759	0.211216
Errfi1	764.999	0.696955	0.315004	2.21252	0.0269305	0.211216
Clrn3	1172.64	0.628658	0.284683	2.20827	0.0272253	0.212687
Fam217b	39.5272	0.89051	0.403339	2.20785	0.027255	0.212793
Zbed3	148.479	-0.502116	0.22751	-2.20701	0.0273135	0.213123
Fam72a	16.0146	-0.936912	0.425462	-2.20211	0.0276578	0.214362
Fndc3b	433.318	-0.668295	0.303218	-2.20401	0.0275237	0.214362
Slc27a1	327.565	-0.63676	0.289231	-2.20156	0.0276963	0.214362
Zfp146	341.926	-0.616244	0.279675	-2.20343	0.0275646	0.214362
Mlph	1577.13	-0.575498	0.261434	-2.20132	0.0277135	0.214362
Eif2s3x	397.152	-0.53787	0.244331	-2.2014	0.0277081	0.214362
Uri1	399.661	-0.351315	0.159396	-2.20404	0.0275215	0.214362
H1f0	4615.22	-0.347444	0.157837	-2.20128	0.0277163	0.214362
Mau2	1028.12	0.327663	0.148837	2.2015	0.0277008	0.214362
R3hcc1l	266.889	0.402741	0.182825	2.20288	0.0276033	0.214362
Prkd2	267.41	0.407628	0.185084	2.20239	0.0276375	0.214362
Ptpn6	471.514	0.451057	0.20469	2.20361	0.0275518	0.214362
Akr1c19	4116.55	0.742883	0.337201	2.20309	0.0275884	0.214362
Tnnt1	31.2229	0.871036	0.395585	2.20189	0.0276729	0.214362
Gnal	125.516	0.943967	0.428204	2.20448	0.0274904	0.214362
Kctd11	139.83	0.452731	0.205711	2.20081	0.0277493	0.214492
Usp1	501.375	-0.355525	0.161578	-2.20033	0.0277833	0.214628
Agr2	16735.7	-0.956645	0.434973	-2.19932	0.0278553	0.215058
St14	4219.49	0.500525	0.227686	2.19831	0.0279271	0.215487
Rfx1	382.268	0.378987	0.172451	2.19765	0.0279741	0.215723
Gnao1	24.2381	-0.890449	0.405259	-2.19723	0.0280037	0.215726
Med22	615.741	-0.441992	0.201184	-2.19696	0.0280236	0.215726
Tle3	911.28	0.463027	0.210753	2.19702	0.0280193	0.215726
Vcan	41.5022	-0.987503	0.449556	-2.19662	0.0280478	0.215786
Fry	100.979	-0.9482	0.431987	-2.19497	0.0281655	0.216298
Fkbp9	534.808	-0.810186	0.369093	-2.19507	0.0281584	0.216298
Ifrd2	563.807	-0.48537	0.221171	-2.19454	0.0281964	0.216298
Abcc6	108.029	0.617856	0.281528	2.19465	0.0281884	0.216298
Pls1	3841.01	0.735832	0.335262	2.1948	0.0281782	0.216298
Kctd21	228.989	0.635952	0.289866	2.19395	0.0282389	0.216373
Srcin1	4.18589	1.03322	0.470913	2.19407	0.0282306	0.216373
Neurl1a	51.0584	-0.827439	0.377185	-2.19372	0.0282556	0.216374
Brca2	92.9349	-0.599725	0.273501	-2.19277	0.028324	0.216773
Mxra7	30.1191	-0.828363	0.377898	-2.19203	0.0283776	0.217038
Rpl36al	685.668	-0.453321	0.206823	-2.19183	0.0283917	0.217038
Ptbp3	2339.05	0.411324	0.187791	2.19033	0.0285005	0.217744
Mcm2	589.506	-0.64564	0.294875	-2.18953	0.028558	0.218057
Cenpn	68.2395	-0.563452	0.257381	-2.18917	0.0285841	0.21813
Igsf9	593.459	0.638795	0.291931	2.18817	0.0286572	0.218561
Pes1	698.503	-0.36919	0.168876	-2.18616	0.0288038	0.219425
Mfn2	1484.5	0.48975	0.224014	2.18624	0.0287978	0.219425
Dhcr24	2931.29	0.774888	0.354582	2.18536	0.0288628	0.219747
Gipc2	3116.28	0.55341	0.253288	2.18491	0.0288958	0.219871
Acap2	584.076	0.438185	0.200758	2.18265	0.0290617	0.221006
Ppm1m	63.2949	-0.655225	0.300387	-2.18127	0.0291635	0.221653
Il10rb	833.045	0.596076	0.273312	2.18093	0.0291883	0.221713
Hsd17b14	80.1861	-0.627375	0.287716	-2.18054	0.0292176	0.221808
Sec13	1348.95	-0.345064	0.158284	-2.18004	0.0292548	0.221963
BC037034	368.98	0.411205	0.188649	2.17973	0.0292772	0.222004
Slc37a2	4156	0.960425	0.440665	2.17949	0.0292953	0.222014
Ltk	16.2285	0.848206	0.389226	2.17921	0.029316	0.222044
AI463170	7.2029	-1.0199	0.468188	-2.1784	0.029376	0.22237
1110007C09Rik	325.961	0.559433	0.256918	2.17748	0.029445	0.222764
Pspc1	187.557	-0.594492	0.273104	-2.1768	0.0294958	0.222772
Vamp2	418.852	-0.46126	0.2119	-2.17678	0.0294967	0.222772
Cnp	496.228	-0.461242	0.211879	-2.17691	0.0294872	0.222772
Cln8	235.655	0.601657	0.276499	2.17599	0.0295564	0.223095
Smyd2	521.65	-0.438487	0.201566	-2.1754	0.0296002	0.22317
Cndp2	1137.25	0.543545	0.249836	2.17561	0.0295845	0.22317
Mthfd1	920.452	-0.611497	0.28117	-2.17483	0.0296425	0.223361
Rhbdl2	311.746	0.705051	0.324267	2.17429	0.0296833	0.223541
Tigd5	36.5542	-0.686659	0.315976	-2.17314	0.0297699	0.223937
Bche	419.941	0.599237	0.275732	2.17326	0.0297608	0.223937
Oasl2	219.772	0.952717	0.438497	2.17269	0.0298039	0.224065
Sult1d1	4961.49	0.832475	0.383301	2.17186	0.0298666	0.224408
C1ra	5.36418	-1.02546	0.472432	-2.1706	0.0299616	0.224711
Tcf3	611.944	-0.371307	0.171076	-2.17042	0.0299751	0.224711
Cops7a	1196.82	-0.340016	0.156644	-2.17063	0.0299591	0.224711
Setd4	103.314	0.627444	0.28906	2.17064	0.0299587	0.224711
Ces1d	1660.3	0.845331	0.389634	2.16955	0.0300407	0.225075
Synj2	495.888	-0.577962	0.266447	-2.16914	0.0300721	0.225089
Trip4	340.625	0.400015	0.184417	2.16908	0.0300768	0.225089
Picalm	2530.74	0.322335	0.148651	2.1684	0.0301279	0.225344
Hsd3b2	368.91	0.805198	0.371379	2.16813	0.0301488	0.225372
Fbxo5	105.228	-0.535088	0.246829	-2.16785	0.0301704	0.225406
Prkx	464.532	0.733611	0.338548	2.16693	0.0302399	0.225753
Apol9a	22.2607	0.998195	0.46068	2.16679	0.0302511	0.225753
Lmnb2	1027.31	0.383054	0.176816	2.1664	0.0302806	0.225845
Tmem132c	11.5656	-1.02303	0.472321	-2.16596	0.0303144	0.22591
Micall1	257.958	0.515988	0.238239	2.16584	0.0303236	0.22591
Plin3	1409.66	0.359892	0.166218	2.16518	0.030374	0.226157
Cdk14	6.2257	-1.00969	0.466398	-2.16487	0.030398	0.226172
Slc7a8	52.0365	-0.892335	0.412279	-2.1644	0.0304338	0.226172
Ppp2r2a	766.791	0.326876	0.15105	2.16403	0.0304623	0.226172
Zfp329	177.425	0.492067	0.227401	2.16388	0.0304739	0.226172
Ccdc114	52.7735	0.593996	0.274514	2.16381	0.0304789	0.226172
Pgm2	1311.85	0.657513	0.303836	2.16404	0.0304616	0.226172
Sval1	318.943	-0.970838	0.44895	-2.16246	0.0305825	0.226303
Ptrh2	201.289	-0.532903	0.246356	-2.16314	0.0305301	0.226303
Fam160a1	213.564	0.440134	0.203523	2.16258	0.0305737	0.226303
Cmtm8	135.562	0.601913	0.278324	2.16263	0.0305696	0.226303
Slc47a1	32.6942	0.9802	0.453218	2.16275	0.0305601	0.226303
Wdfy1	287.64	0.752702	0.34821	2.16163	0.0306463	0.226649
Emd	399.612	-0.358247	0.165766	-2.16115	0.0306834	0.226795
Ift20	494.465	-0.501126	0.231969	-2.16032	0.0307482	0.226858
Chchd10	2934.91	0.495238	0.229284	2.15993	0.0307779	0.226858
Mtm1	423.188	0.502033	0.23242	2.16002	0.0307709	0.226858
Lrrc1	841.785	0.539724	0.249865	2.16007	0.0307675	0.226858
Hspa12a	17.6116	0.896194	0.414809	2.1605	0.0307343	0.226858
Pabpc1	12858.1	-0.314286	0.14556	-2.15915	0.0308383	0.227176
Gmppa	725.899	-0.355066	0.164525	-2.15813	0.0309179	0.227635
Ell	414.583	0.470052	0.217851	2.15768	0.0309529	0.227639
Ttbk2	217.733	0.673267	0.312023	2.15775	0.0309474	0.227639
Muc1	44.0236	-1.01397	0.470057	-2.15711	0.0309971	0.227791
Sat2	31.3872	0.842378	0.390542	2.15695	0.0310098	0.227791
Slc2a6	19.837	0.994752	0.461228	2.15675	0.0310255	0.227791
Rpl32	6924.82	-0.472617	0.219285	-2.15526	0.0311414	0.228515
Nkx2-2	16.4111	-0.93448	0.433742	-2.15446	0.0312042	0.228848
4930404N11Rik	22.104	-0.976423	0.453343	-2.15383	0.0312537	0.228957
Fam114a1	1223.65	-0.508622	0.236136	-2.15394	0.031245	0.228957
Ptprm	45.9959	-0.70973	0.329748	-2.15234	0.0313705	0.229302
Gramd3	1365.15	0.662703	0.30789	2.1524	0.0313659	0.229302
Mylpf	19.754	0.820116	0.380988	2.1526	0.0313499	0.229302
Trim34b	7.26004	1.01546	0.471748	2.15255	0.0313544	0.229302
Xrcc5	281.97	-0.670609	0.311683	-2.15158	0.0314308	0.229616
Nox1	618.143	-0.924724	0.42995	-2.15077	0.0314943	0.229803
Fam172a	148.599	-0.533976	0.248291	-2.1506	0.0315074	0.229803
Iqgap2	5126.11	0.685187	0.318605	2.15059	0.0315088	0.229803
Aurka	317.789	-0.460674	0.214233	-2.15034	0.0315284	0.229819
Dusp22	42.8711	-0.885093	0.411697	-2.14986	0.031566	0.229966
Adamts18	10.7264	1.01486	0.472271	2.14889	0.0316431	0.2304
Egr1	229.742	0.910533	0.424113	2.14691	0.0318001	0.231415
Cda	466.242	0.863023	0.40228	2.14533	0.0319267	0.232209
Rc3h2	403.353	0.390662	0.182144	2.14479	0.0319694	0.232391
Tmem102	417.956	0.452635	0.211067	2.14451	0.0319918	0.232426
Mettl13	146.165	-0.501541	0.23394	-2.14388	0.0320422	0.232664
Cacfd1	601.374	-0.433497	0.202252	-2.14335	0.0320851	0.232719
Slc22a4	20.3069	1.00051	0.466751	2.14356	0.0320682	0.232719
Rpl7	7809.23	-0.353861	0.165126	-2.14298	0.0321148	0.232806
Tox3	324.36	-0.456551	0.213141	-2.14201	0.0321923	0.233239
Tmed6	34.1747	-0.834996	0.38996	-2.14123	0.0322551	0.233566
Cmss1	64.8395	-0.593906	0.277536	-2.13993	0.0323607	0.233853
Bysl	282.89	-0.553782	0.258793	-2.13986	0.0323658	0.233853
Cyp27a1	100.064	0.839908	0.392492	2.13993	0.0323601	0.233853
Siglec5	118.975	0.919361	0.429542	2.14033	0.0323281	0.233853
Nupr1	1823.14	-0.719703	0.336421	-2.13929	0.0324119	0.234058
Prss16	20.4892	-0.792449	0.370711	-2.13764	0.0325456	0.234253
Gstm5	347.23	-0.422481	0.197614	-2.13792	0.0325235	0.234253
Uhrf1bp1l	492.056	0.356857	0.166913	2.13799	0.0325179	0.234253
Mob3b	415.15	0.451415	0.211085	2.13855	0.0324721	0.234253
Atg2a	763.608	0.510383	0.238747	2.13776	0.0325364	0.234253
Fkbp5	2829.36	0.680697	0.318313	2.13845	0.0324801	0.234253
Insm1	26.4214	-0.773266	0.36193	-2.13651	0.032638	0.234319
Cdca4	293.804	-0.435721	0.203942	-2.13649	0.0326396	0.234319
4930427A07Rik	307.298	-0.416198	0.1948	-2.13654	0.0326351	0.234319
Mroh1	744.266	0.387285	0.181285	2.13634	0.032652	0.234319
Zmiz1	1911.46	0.592478	0.277349	2.13622	0.0326614	0.234319
Gimap3	14.0472	0.950869	0.445114	2.13624	0.03266	0.234319
Pmaip1	127.556	0.830761	0.389092	2.13513	0.0327505	0.234831
Cdt1	287.735	-0.594359	0.278508	-2.13409	0.0328357	0.235186
Ccdc6	1455.93	0.470478	0.220459	2.13409	0.0328358	0.235186
Pus7	329.399	-0.412464	0.193319	-2.1336	0.0328758	0.235345
Pole2	70.0299	-0.71743	0.336333	-2.13309	0.032917	0.23543
Tulp3	26.5698	-0.710541	0.333116	-2.13302	0.0329234	0.23543
Tubgcp4	778.293	0.473694	0.222137	2.13244	0.0329703	0.235638
Dmpk	87.376	-0.585872	0.274792	-2.13206	0.0330023	0.235705
Tmem171	1053.81	0.491221	0.230439	2.13168	0.0330334	0.235705
P2ry2	217.488	0.608971	0.285675	2.13169	0.0330321	0.235705
Cabp1	8.40284	-0.969346	0.454885	-2.13097	0.0330916	0.235737
Slc7a4	185.809	-0.779386	0.36571	-2.13116	0.033076	0.235737
Rpl3	8612.78	-0.465681	0.218487	-2.13139	0.0330572	0.235737
Rpp25l	255.569	-0.423375	0.198718	-2.13054	0.0331274	0.235865
2900008C10Rik	18.471	-0.822642	0.386294	-2.12958	0.0332067	0.236302
0610039K10Rik	4.08296	-1.00523	0.472134	-2.12913	0.0332438	0.236438
Slc23a3	46.6845	-0.738491	0.346922	-2.12869	0.0332795	0.236565
Nme1	892.897	-0.552454	0.259557	-2.12845	0.0332996	0.23658
Ncoa7	682.576	0.956249	0.449331	2.12816	0.0333234	0.236621
Rab37	46.7355	-0.921262	0.43371	-2.12414	0.0336582	0.238687
Fcgrt	644.288	0.598773	0.281906	2.12402	0.0336686	0.238687
Atp6v0a2	2351.35	0.598894	0.281921	2.12434	0.0336421	0.238687
Herc4	461.628	0.415433	0.195651	2.12333	0.0337258	0.238964
D330045A20Rik	69.1069	0.928952	0.437552	2.12306	0.0337485	0.238996
Elk3	30.8236	-0.697067	0.328517	-2.12186	0.0338497	0.239456
Zdhhc21	742.129	0.603764	0.284532	2.12195	0.0338418	0.239456
Sh3bgrl3	1181.77	-0.442971	0.208889	-2.1206	0.0339554	0.240074
Magohb	100.655	-0.549773	0.259488	-2.11868	0.0341175	0.240962
Cdc123	718.075	-0.323056	0.152471	-2.11881	0.0341069	0.240962
Dock11	111.044	-0.894031	0.422052	-2.1183	0.0341499	0.241062
Abhd11os	1061.88	0.725631	0.342596	2.11804	0.0341717	0.241086
Katnal1	36.4168	-0.700618	0.331056	-2.11631	0.0343184	0.241991
Jun	1054.39	0.587105	0.277535	2.11542	0.0343939	0.242394
Znfx1	606.385	0.505131	0.238811	2.11519	0.0344141	0.242407
Abcg5	21.6804	0.79784	0.377258	2.11484	0.0344436	0.242485
Dph3	543.513	-0.497768	0.23552	-2.11349	0.0345591	0.243168
Nbr1	2549.78	0.391132	0.185161	2.11239	0.0346527	0.243697
Trim34a	26.1889	-0.845399	0.400659	-2.11002	0.0348564	0.244238
Pafah1b1	1809.77	0.259836	0.123141	2.11006	0.0348532	0.244238
Pold4	235.593	0.460148	0.21797	2.11106	0.0347672	0.244238
Itga10	35.9428	0.719229	0.340836	2.11019	0.0348421	0.244238
Pdzd3	359.44	0.744428	0.352734	2.11045	0.0348198	0.244238
Mro	17.4038	0.961426	0.455434	2.11101	0.0347714	0.244238
2310014L17Rik	9.23097	0.975027	0.4621	2.10999	0.0348594	0.244238
Trim62	83.3988	0.511973	0.242756	2.109	0.0349446	0.244705
Slc39a13	75.7455	-0.827124	0.3924	-2.10786	0.0350432	0.245265
Acsm3	1703.26	-0.840369	0.398948	-2.10646	0.0351643	0.245982
Rbbp7	1511.16	-0.458543	0.217773	-2.1056	0.0352395	0.246191
Micalcl	229.686	0.674929	0.320525	2.1057	0.0352306	0.246191
Tgoln1	7694.63	0.68662	0.326112	2.10547	0.0352501	0.246191
Elp3	636.051	-0.374849	0.178059	-2.10519	0.0352745	0.24623
Bhmt2	4.55723	-0.963422	0.457904	-2.10398	0.03538	0.246705
Rps9	7410.05	-0.40841	0.194104	-2.10407	0.035372	0.246705
Pdss2	325.849	0.361993	0.172091	2.1035	0.0354225	0.246871
Ermp1	1171.68	0.81211	0.386132	2.10319	0.0354492	0.246927
Otud5	1140.48	0.313084	0.148921	2.10235	0.0355223	0.247174
Matk	180.856	0.689042	0.32774	2.10241	0.0355178	0.247174
Plaur	27.8664	-0.913961	0.434812	-2.10197	0.0355561	0.247279
Hnrnpa0	1944.89	-0.30123	0.143337	-2.10154	0.0355932	0.247283
Klc4	1913.22	0.615947	0.293094	2.10153	0.0355941	0.247283
Tead4	26.9759	-0.727289	0.346193	-2.10082	0.0356566	0.247442
Rbmxl1	115.253	-0.583339	0.277705	-2.10057	0.0356786	0.247442
Haus2	151.823	-0.475968	0.226606	-2.10042	0.0356922	0.247442
Ptdss1	1196.75	0.61343	0.291967	2.10102	0.035639	0.247442
Lrrk2	48.8564	-0.953196	0.454017	-2.09947	0.0357752	0.247627
Rps18	4659.46	-0.441049	0.21005	-2.09973	0.0357528	0.247627
Brpf3	1628.51	0.458736	0.218489	2.09958	0.0357656	0.247627
Golt1b	302.659	-0.724538	0.345321	-2.09816	0.0358912	0.248299
Slc25a37	476.272	0.490428	0.233812	2.09753	0.0359469	0.248554
Fance	162.352	-0.426903	0.20364	-2.09636	0.0360504	0.249139
Chic2	169.054	0.427992	0.204196	2.09599	0.0360831	0.249234
Lsm7	112.845	-0.595135	0.284001	-2.09554	0.0361232	0.249246
Sdad1	298.586	-0.513438	0.245024	-2.09546	0.0361304	0.249246
Tbl1xr1	871.757	0.357686	0.170706	2.09533	0.0361416	0.249246
1700003M02Rik	5.83364	-0.989173	0.472251	-2.09459	0.0362071	0.24944
Ireb2	1089.63	0.416106	0.198658	2.09459	0.0362075	0.24944
Cyr61	21.9155	-0.880132	0.420746	-2.09184	0.0364529	0.250476
Nup43	110.854	-0.523419	0.250153	-2.09239	0.0364033	0.250476
Rpl15	1860.77	-0.412555	0.197213	-2.09192	0.0364455	0.250476
Tmco6	180.495	0.427388	0.2043	2.09197	0.0364416	0.250476
Sirt3	258.013	0.564779	0.269926	2.09235	0.0364074	0.250476
Igtp	44.4114	0.643664	0.307771	2.09137	0.0364949	0.250634
Plekhm1	746.129	0.637417	0.304885	2.09068	0.0365571	0.25093
Cbx5	1452.2	-0.374183	0.179004	-2.09036	0.0365855	0.250994
Ikbip	102.993	-0.871753	0.417216	-2.08945	0.0366668	0.251291
Xbp1	1936.48	-0.646135	0.309213	-2.08961	0.0366527	0.251291
Cbln3	30.945	-0.789946	0.378114	-2.08917	0.0366922	0.251334
Sall2	14.4437	-0.89631	0.42917	-2.08847	0.0367553	0.251374
Tfpi	38.3184	-0.86362	0.413493	-2.0886	0.0367442	0.251374
Gsta1	80.4322	0.687499	0.329165	2.08861	0.0367424	0.251374
Tsen15	71.4415	-0.579377	0.277497	-2.08787	0.0368095	0.251614
9930021J03Rik	777.714	0.382603	0.183269	2.08765	0.036829	0.251617
Patz1	111.881	-0.706026	0.338318	-2.08687	0.0369001	0.251972
Grin3a	42.8901	0.850444	0.407586	2.08654	0.0369297	0.252044
Lipg	400.678	0.686313	0.329022	2.08592	0.0369857	0.252295
Tmem243	286	0.801776	0.384647	2.08444	0.0371197	0.253079
Myb	1165.92	-0.616731	0.296065	-2.08309	0.0372427	0.253159
Trim32	265.295	-0.549592	0.26371	-2.08408	0.0371531	0.253159
Rbm47	2769.3	0.409764	0.196773	2.08242	0.0373045	0.253159
Fam102a	2601.76	0.466601	0.224053	2.08254	0.0372928	0.253159
Zzef1	1702.7	0.656638	0.315264	2.08282	0.037268	0.253159
Ugt1a7c	1691.8	0.73567	0.353235	2.08266	0.0372819	0.253159
Epha1	482.106	0.789892	0.379136	2.0834	0.0372149	0.253159
Trim31	1022.09	0.793225	0.380653	2.08385	0.0371736	0.253159
Gpr133	7.25093	0.984389	0.472541	2.08318	0.0372347	0.253159
Hells	222.09	-0.426475	0.204867	-2.08172	0.037368	0.253355
Mmab	301.104	-0.39946	0.191912	-2.08147	0.037391	0.253355
Prkaa1	1266.79	0.626213	0.300823	2.08167	0.0373728	0.253355
Itpkc	671.802	0.66521	0.319632	2.08117	0.0374181	0.253409
Wdr77	437.87	-0.458389	0.220302	-2.08073	0.0374586	0.253552
Stat1	533.274	0.340859	0.163919	2.07943	0.0375776	0.254228
2010109I03Rik	344.519	0.977467	0.470131	2.07914	0.0376047	0.25428
Mir3064	10.4124	0.945584	0.454861	2.07884	0.0376319	0.254334
Wnt5b	8.62191	-0.980982	0.472074	-2.07803	0.0377069	0.254449
4930520O04Rik	16.0288	-0.874643	0.420862	-2.07822	0.0376893	0.254449
Sec61b	870.41	-0.502662	0.241967	-2.0774	0.0377647	0.254449
Nudcd2	276.735	-0.464145	0.22332	-2.07838	0.0376742	0.254449
Mfhas1	631.642	0.517321	0.249004	2.07756	0.0377497	0.254449
Ceacam1	23165.2	0.80227	0.386133	2.07771	0.0377365	0.254449
Thoc6	160.51	-0.416266	0.200505	-2.07609	0.0378859	0.255135
Srgap2	162.576	-0.65808	0.317077	-2.07545	0.0379444	0.255398
Prr5l	55.313	0.880817	0.424485	2.07503	0.0379839	0.255534
Nme2	1523.84	-0.513764	0.247774	-2.07352	0.038124	0.256345
Rbfox2	352.546	-0.400476	0.193162	-2.07327	0.0381469	0.256368
Zfp593	162.805	-0.494487	0.238536	-2.07301	0.0381716	0.256403
Oas1c	31.6344	-0.721927	0.348545	-2.07126	0.0383344	0.257366
Bcl2	199.538	-0.643129	0.310626	-2.07043	0.0384123	0.257441
Cdc25c	102.431	-0.529003	0.255473	-2.07068	0.0383886	0.257441
Twf2	264.982	-0.387488	0.187165	-2.07031	0.0384238	0.257441
Akr1c12	2396.95	0.690475	0.333478	2.07053	0.0384028	0.257441
Gng2	9.55353	-0.925624	0.447227	-2.06969	0.0384809	0.257693
Rcan3	460.869	-0.524821	0.253608	-2.06941	0.0385072	0.257738
Ces1c	5.03494	-0.923059	0.44623	-2.06857	0.0385862	0.257762
Rps15a	3643.63	-0.451294	0.218188	-2.06837	0.0386051	0.257762
Iqcc	96.2665	0.527621	0.255094	2.06833	0.0386086	0.257762
5830444B04Rik	50.3341	0.84967	0.410652	2.06908	0.0385389	0.257762
Fmo5	1426.77	0.970332	0.469002	2.06893	0.0385526	0.257762
Chst5	3.74465	-0.833252	0.40291	-2.06808	0.0386322	0.25779
6430550D23Rik	7.89515	0.916846	0.443428	2.06763	0.0386748	0.257812
Nrxn1	4.16291	0.975699	0.471873	2.06772	0.0386666	0.257812
Alb	5.40555	-0.876181	0.423821	-2.06734	0.0387025	0.257814
Ubc	2345.07	0.511191	0.247285	2.06721	0.0387141	0.257814
Shq1	98.5203	-0.535511	0.259143	-2.06647	0.0387839	0.257849
Drap1	1093.58	-0.377706	0.182779	-2.06647	0.0387843	0.257849
Paqr4	3018.23	0.4355	0.210702	2.0669	0.0387435	0.257849
Isoc2a	701.218	0.695455	0.336566	2.06633	0.0387977	0.257849
Aoc1	2151.02	0.75376	0.364948	2.06539	0.0388859	0.258305
Mpzl3	73.803	0.617363	0.298967	2.06499	0.0389241	0.258429
Ptgfr	3.22978	-0.943618	0.457075	-2.06447	0.038973	0.258621
Rad51b	34.5726	-0.708678	0.343307	-2.06427	0.0389923	0.258621
Fez2	332.816	0.674009	0.32658	2.06384	0.0390331	0.258653
Ank3	1388.66	0.698293	0.338353	2.0638	0.0390364	0.258653
Usp20	179.872	-0.427946	0.207433	-2.06306	0.0391072	0.258862
Cdkn2aipnl	486.129	-0.34052	0.165045	-2.0632	0.0390941	0.258862
2900026A02Rik	1600.73	0.430275	0.208665	2.06204	0.0392042	0.259374
Apoc2	16.4494	0.866605	0.420461	2.06108	0.0392952	0.259845
Rab4a	605.629	0.666198	0.323291	2.06068	0.0393338	0.25997
Gm1673	3.60576	-0.970921	0.471366	-2.0598	0.0394174	0.260001
Adamts10	18.8235	-0.889381	0.431699	-2.06019	0.0393807	0.260001
Nod2	85.574	-0.572036	0.277689	-2.05998	0.0394001	0.260001
[truncated: 14,762 more rows]

## Sheet: Supplemental Table 2
Supplemental Table 2
RNAseq differential gene expression, colon crypt epithelial cells CONV-WT compared to GF-WT
id	baseMean	log2FoldChange	lfcSE	stat	pvalue	padj
Atp12a	3573.54	-5.94971	0.360203	-16.5177	2.73742e-61	3.8636e-57
Pla2g4c	2582.67	6.38974	0.404697	15.789	3.70598e-56	2.61531e-52
Spink3	1968.79	-2.86992	0.222003	-12.9274	3.15314e-38	1.48345e-34
Ckb	205.67	3.15494	0.244542	12.9014	4.41956e-38	1.55944e-34
2010106E10Rik	165.674	-5.25434	0.408659	-12.8575	7.80263e-38	2.20253e-34
Meg3	887.957	6.14031	0.479353	12.8096	1.44921e-37	3.40902e-34
Ckmt2	137.276	-3.24003	0.257616	-12.577	2.82656e-36	5.69916e-33
Bhlha15	233.387	3.41042	0.272172	12.5304	5.09348e-36	8.98618e-33
Slc15a1	840.57	-4.46922	0.367731	-12.1535	5.49667e-34	8.62e-31
Gadd45g	302.86	3.75736	0.31428	11.9555	6.07983e-33	8.58108e-30
Spta1	483.404	4.90549	0.4154	11.8091	3.50401e-32	4.49596e-29
Tgm3	16031.4	-4.4045	0.381806	-11.536	8.68965e-31	1.02205e-27
Fam221a	257.867	2.23103	0.194481	11.4717	1.83041e-30	1.98727e-27
Retnlb	12063.6	4.85345	0.439424	11.045	2.31684e-28	2.33571e-25
Fxyd4	536.858	-5.24615	0.481136	-10.9037	1.10699e-27	1.0416e-24
Nrap	379.136	-2.47864	0.233069	-10.6348	2.05341e-26	1.81137e-23
Trpv3	94.5849	-3.88916	0.36885	-10.544	5.41438e-26	4.49521e-23
Gpr137b	99.3328	-2.648	0.255836	-10.3504	4.16782e-25	3.26804e-22
Lrrc19	594.816	-2.40847	0.238537	-10.0968	5.70516e-24	4.23803e-21
Ccnd1	2222.34	1.41957	0.140969	10.0701	7.49124e-24	5.28657e-21
Slc6a20a	84.9662	-2.87185	0.28984	-9.90839	3.82767e-23	2.57256e-20
Rian	260.478	4.97006	0.505461	9.83274	8.13732e-23	5.22046e-20
Cyp2d34	1742.73	-3.02058	0.309138	-9.77096	1.50029e-22	9.20656e-20
Sh3d21	901.617	-1.83465	0.188853	-9.71472	2.60958e-22	1.53465e-19
Bmp2	607.99	-2.61852	0.276518	-9.46964	2.8082e-21	1.5854e-18
Itln1	502.889	4.17534	0.442037	9.44568	3.53095e-21	1.91676e-18
Noxa1	1516.56	1.22602	0.130088	9.42451	4.32121e-21	2.25887e-18
Crlf1	46.9886	3.78864	0.402303	9.41738	4.62501e-21	2.33133e-18
Pm20d1	645.654	-1.89663	0.201663	-9.40497	5.20469e-21	2.53307e-18
Mme	53.6428	-4.00782	0.426712	-9.39233	5.86896e-21	2.76115e-18
Lypd8	75429.5	-1.95058	0.209741	-9.29997	1.40486e-20	6.3962e-18
Ttyh1	94.7628	3.57882	0.387768	9.22928	2.72466e-20	1.20175e-17
Slc6a4	437.621	-2.65763	0.28867	-9.20646	3.37072e-20	1.44165e-17
Lifr	250.347	-3.82405	0.419638	-9.11275	8.03167e-20	3.33409e-17
Scara5	58.771	3.10433	0.341746	9.08375	1.04895e-19	4.22998e-17
2810417H13Rik	610.916	1.89415	0.210044	9.01789	1.91755e-19	7.51788e-17
Eno3	1023.56	-2.05566	0.228667	-8.98975	2.47799e-19	9.45251e-17
Mthfd2	202.909	1.97093	0.219937	8.96132	3.20809e-19	1.19155e-16
Ceacam18	210.013	-2.35883	0.265601	-8.88108	6.62169e-19	2.39637e-16
Shf	342.751	2.15419	0.243124	8.86046	7.96821e-19	2.81158e-16
Kcnf1	508.998	-2.23622	0.253963	-8.8053	1.30502e-18	4.49245e-16
Cyp11a1	36.0492	-4.31503	0.491744	-8.77495	1.70974e-18	5.74555e-16
Hoxd13	89.1968	-4.36391	0.498411	-8.75566	2.02913e-18	6.66026e-16
Kif13b	1834.51	-1.45148	0.165891	-8.7496	2.14111e-18	6.8681e-16
Tmem236	1722.63	-2.41592	0.277656	-8.70113	3.28586e-18	1.03059e-15
Nr4a2	147.093	2.89901	0.335988	8.62833	6.22523e-18	1.91006e-15
Plcd3	81.5743	2.8376	0.335093	8.46808	2.49471e-17	7.49157e-15
Fyb	362.026	1.9755	0.233591	8.45711	2.74074e-17	8.05891e-15
Cyp2d12	148.722	-3.28623	0.390488	-8.41569	3.906e-17	1.12509e-14
Ctss	3345.99	-2.10866	0.25232	-8.35707	6.42927e-17	1.81485e-14
Tmsb10	4787.53	1.47965	0.178498	8.28945	1.13771e-16	3.14855e-14
Saa1	8361.11	-3.65605	0.446656	-8.18539	2.71427e-16	7.36717e-14
Serp1	3914.31	1.21661	0.149229	8.15265	3.56022e-16	9.48094e-14
Plgrkt	1364.9	-1.08564	0.134167	-8.09173	5.88212e-16	1.53741e-13
Kif26a	34.5879	3.16517	0.39668	7.97916	1.47335e-15	3.78088e-13
Fnip2	826.048	-1.57204	0.1984	-7.92355	2.3083e-15	5.81775e-13
Zg16	31537	-3.04558	0.386766	-7.87447	3.42183e-15	8.47294e-13
Ptrf	107.157	1.96789	0.250609	7.85244	4.08033e-15	9.92927e-13
Klb	172.028	-3.04298	0.388081	-7.8411	4.4662e-15	1.0684e-12
Slc7a9	249.03	-3.44909	0.446029	-7.73287	1.05147e-14	2.47341e-12
Slc12a6	1362.53	-1.6306	0.21117	-7.72176	1.14734e-14	2.65468e-12
Dock6	521.022	-1.41738	0.184552	-7.68012	1.58944e-14	3.61828e-12
Thnsl2	410.186	-1.41347	0.184484	-7.66173	1.83443e-14	4.1097e-12
Ung	378.277	1.28479	0.168966	7.60384	2.87473e-14	6.33967e-12
Pdgfd	33.2934	-3.16089	0.416652	-7.58641	3.28895e-14	7.03338e-12
Bcat2	1163.77	1.23977	0.163406	7.58706	3.27249e-14	7.03338e-12
Nt5dc2	85.9613	2.06074	0.271898	7.57908	3.48015e-14	7.33118e-12
Cdca8	581.881	1.20594	0.159178	7.57606	3.56209e-14	7.39343e-12
Tbc1d24	574.241	-1.46897	0.194324	-7.5594	4.04947e-14	8.28321e-12
Mt3	112.009	3.03946	0.405497	7.49565	6.59717e-14	1.33018e-11
Cyp3a13	2442.77	-2.86329	0.382785	-7.48016	7.42326e-14	1.47566e-11
Osbpl1a	292.67	-1.39744	0.187271	-7.46216	8.51182e-14	1.66855e-11
Nlrp10	117.492	-1.98065	0.26588	-7.44943	9.3743e-14	1.81245e-11
Rdh16	250.852	-2.03638	0.275107	-7.40214	1.34006e-13	2.55589e-11
Olfr165	63.6521	-2.689	0.364527	-7.3767	1.62261e-13	3.05353e-11
Crip2	40.4396	2.72815	0.371243	7.34869	2.00158e-13	3.71715e-11
Aldh1l2	100.917	3.22007	0.439985	7.31859	2.50585e-13	4.59318e-11
Mybl2	159.079	1.40869	0.19272	7.30951	2.68117e-13	4.85154e-11
Fn3k	29.2637	-3.1414	0.430048	-7.30478	2.77729e-13	4.96186e-11
Ceacam20	1104.12	-2.17785	0.298589	-7.2938	3.01333e-13	5.31626e-11
Nmnat3	265.01	-1.34581	0.185203	-7.26664	3.6854e-13	6.42169e-11
Clps	578.82	2.84077	0.391061	7.26425	3.75125e-13	6.45672e-11
Mapk12	28.9485	2.68648	0.371515	7.23114	4.78957e-13	8.14457e-11
Fn1	288.4	3.53841	0.489857	7.22336	5.07175e-13	8.52175e-11
Rhbdl2	660.438	-1.36587	0.189214	-7.21862	5.25187e-13	8.72057e-11
Bpgm	1206.4	0.89627	0.124254	7.21319	5.4657e-13	8.97011e-11
Hapln4	58.1177	3.18649	0.441903	7.21083	5.56134e-13	9.02216e-11
Fhl2	362.891	1.57868	0.219419	7.19481	6.25461e-13	1.00315e-10
Pla2g16	1332.91	1.39828	0.195005	7.17051	7.47203e-13	1.18495e-10
Mex3a	124.649	1.79718	0.250917	7.16247	7.92359e-13	1.24259e-10
Impdh1	714.281	1.42769	0.199477	7.15716	8.23674e-13	1.27751e-10
Zc3h12a	894.803	2.00835	0.280683	7.15522	8.35358e-13	1.28155e-10
Scel	119.605	-2.34598	0.328157	-7.14896	8.74387e-13	1.327e-10
Neu3	182.6	-3.20977	0.449685	-7.13783	9.48169e-13	1.42367e-10
Pnliprp2	372.277	3.41098	0.481462	7.08462	1.39431e-12	2.07151e-10
Plscr2	45.0941	-2.37801	0.337214	-7.05193	1.76452e-12	2.59422e-10
Ang4	8932.79	3.55827	0.50948	6.98413	2.86636e-12	4.17071e-10
Smpdl3a	2949.04	-1.54642	0.222193	-6.95979	3.4079e-12	4.90807e-10
Ahnak	9940	-1.20949	0.174219	-6.94235	3.85625e-12	5.49768e-10
Fbxl20	887.178	-1.13567	0.16387	-6.93029	4.19965e-12	5.92739e-10
Hsd11b2	7260.74	-2.311	0.334079	-6.91753	4.59592e-12	6.42246e-10
Gal3st2	172.134	-1.9905	0.290134	-6.86062	6.85619e-12	9.39498e-10
Arhgdig	38.2384	2.49734	0.363956	6.86165	6.80705e-12	9.39498e-10
Cbx6	293.344	1.74903	0.255127	6.85554	7.10416e-12	9.64117e-10
Kcnk5	1362.16	-1.17955	0.172332	-6.84465	7.6662e-12	1.03048e-09
Wbp5	1631.81	1.2682	0.185478	6.83746	8.06072e-12	1.07329e-09
Pdcd4	3341.34	-0.835905	0.12233	-6.83321	8.30377e-12	1.09532e-09
Lamb3	2355.26	-1.65058	0.242199	-6.81497	9.42813e-12	1.23212e-09
Tead2	166.537	1.68613	0.247914	6.80126	1.0371e-11	1.3429e-09
Tubb2b	37.9755	2.27069	0.336053	6.75694	1.40939e-11	1.80838e-09
Pamr1	32.1136	-2.69723	0.401282	-6.72153	1.79822e-11	2.28649e-09
Mcm10	333.684	1.02872	0.153271	6.71175	1.92308e-11	2.40375e-09
Nolc1	1230.75	1.22826	0.183005	6.71164	1.92449e-11	2.40375e-09
Clec14a	269.648	-1.48427	0.221558	-6.69924	2.09505e-11	2.59382e-09
Aoc1	6230.09	-1.91774	0.286456	-6.69471	2.16093e-11	2.65212e-09
Shisa2	1361.6	-0.998041	0.149121	-6.69284	2.18884e-11	2.66322e-09
Nxn	57.3523	2.03355	0.304572	6.67675	2.44297e-11	2.94702e-09
Eya2	33.1095	2.8845	0.432191	6.67413	2.48697e-11	2.97467e-09
Rtn1	47.6428	-3.24993	0.488077	-6.65865	2.76356e-11	3.27772e-09
Spink4	19944.2	2.77893	0.417499	6.65615	2.81102e-11	3.30623e-09
Cars	690.146	1.06659	0.160522	6.64452	3.04205e-11	3.52412e-09
Selm	1920.65	1.71525	0.258153	6.64432	3.04621e-11	3.52412e-09
Vsig10	3283.46	-0.835402	0.126349	-6.61188	3.79458e-11	4.3542e-09
Cyp2d13	190.827	-3.14735	0.47731	-6.59393	4.28338e-11	4.87545e-09
Hps5	1184.63	-0.942932	0.143337	-6.57841	4.75509e-11	5.36907e-09
Capg	462.701	2.22474	0.338316	6.57593	4.83506e-11	5.41604e-09
2018-09-11	701.278	1.20558	0.184747	6.52561	6.77264e-11	7.52669e-09
Ap1s3	363.459	-1.10192	0.169683	-6.49396	8.36074e-11	9.14755e-09
Cdk2ap1	217.501	1.12957	0.173927	6.49451	8.33052e-11	9.14755e-09
Sun2	1715.08	-2.19863	0.338817	-6.48913	8.63328e-11	9.30154e-09
Fndc5	457.16	1.65275	0.254666	6.48985	8.59205e-11	9.30154e-09
Rangap1	2764.4	1.07305	0.165674	6.47689	9.36337e-11	1.00117e-08
Nfkbiz	871.344	1.61912	0.251184	6.44594	1.14887e-10	1.21919e-08
Epas1	3171.82	-0.94023	0.14669	-6.40962	1.45884e-10	1.53658e-08
Lrrc59	4742.81	1.00768	0.15769	6.39027	1.65595e-10	1.73126e-08
Pkhd1	101.509	-2.021	0.318512	-6.34515	2.22208e-10	2.30606e-08
Sstr1	989.494	-2.59431	0.409477	-6.33567	2.36313e-10	2.43455e-08
Cyp2d10	328.132	-2.59067	0.409124	-6.33222	2.41651e-10	2.47149e-08
Aldh6a1	886.009	-0.975063	0.154214	-6.32279	2.56885e-10	2.6084e-08
Saa2	55.6719	-2.99515	0.474412	-6.31338	2.73004e-10	2.75227e-08
Slc7a8	368.917	-2.13156	0.338376	-6.2994	2.98808e-10	2.99105e-08
Ndfip2	2256.97	-1.00673	0.160603	-6.26846	3.64645e-10	3.62436e-08
Gpam	833.484	-1.7589	0.28082	-6.26344	3.76572e-10	3.71673e-08
Muc6	23.1143	3.19812	0.512154	6.24446	4.25269e-10	4.16823e-08
Cds1	4055.46	-1.16417	0.186672	-6.23648	4.4753e-10	4.35617e-08
Prss16	24.7932	2.38787	0.384376	6.21234	5.22026e-10	5.04649e-08
Snrpd1	701.499	1.28645	0.207214	6.20831	5.35589e-10	5.14239e-08
Cdc14b	380.828	-1.11297	0.179645	-6.19539	5.81416e-10	5.54466e-08
Igfbp4	54.1835	2.92923	0.474109	6.17839	6.47603e-10	6.13441e-08
Fah	150.587	1.70966	0.277079	6.17031	6.81581e-10	6.41322e-08
Best2	1014.97	-2.71086	0.441392	-6.1416	8.1693e-10	7.63586e-08
Uba7	583.239	-0.991034	0.16148	-6.1372	8.39877e-10	7.7987e-08
0610040F04Rik	31.1458	2.29845	0.374827	6.13203	8.67643e-10	8.00387e-08
Syn2	146.242	-1.7301	0.282313	-6.1283	8.88253e-10	8.14079e-08
Abcg5	81.5108	-2.23517	0.365198	-6.12042	9.33264e-10	8.49812e-08
Kcnq1ot1	72.1169	2.51373	0.412256	6.0975	1.07738e-09	9.74753e-08
Cadm1	35.5611	-2.40186	0.394042	-6.09545	1.09131e-09	9.74857e-08
Smim24	2232.06	-1.80055	0.295388	-6.09554	1.09067e-09	9.74857e-08
Wbscr16	510.014	0.805804	0.132258	6.09267	1.11041e-09	9.85685e-08
Gmppb	970.084	1.10861	0.182488	6.07499	1.23999e-09	1.09383e-07
Gm9994	33.6002	-2.5894	0.427339	-6.05935	1.3667e-09	1.19811e-07
Foxp2	64.1079	-2.24531	0.371022	-6.05169	1.43338e-09	1.24123e-07
Slc24a3	120.853	-1.97726	0.326779	-6.05075	1.44172e-09	1.24123e-07
Csrp1	908.114	1.01931	0.168463	6.05069	1.44227e-09	1.24123e-07
Clmp	79.4044	-2.58717	0.428491	-6.03787	1.56164e-09	1.33582e-07
Unc5b	1505.1	-1.91013	0.316507	-6.03504	1.58927e-09	1.35126e-07
Iqch	36.0363	-2.46441	0.408605	-6.03129	1.6266e-09	1.37472e-07
Slc52a3	970.346	-0.914915	0.152604	-5.99534	2.03058e-09	1.70593e-07
Slc9a3	1792.12	-2.80831	0.468653	-5.9923	2.06899e-09	1.72791e-07
Hc	36.9747	2.23632	0.37357	5.98636	2.14595e-09	1.78164e-07
Fas	114.718	-1.4935	0.250887	-5.95288	2.63472e-09	2.162e-07
Ccdc93	1567.91	-0.99564	0.167237	-5.95348	2.62503e-09	2.162e-07
Car4	4970.07	-2.51014	0.422299	-5.944	2.78145e-09	2.26922e-07
Anp32e	1459.6	0.902738	0.152037	5.93762	2.89188e-09	2.34574e-07
Entpd2	426.864	-1.13003	0.191069	-5.91424	3.33409e-09	2.68899e-07
Cyp2d22	227.277	-2.06404	0.349426	-5.90694	3.48516e-09	2.76346e-07
Nfib	1635.55	0.952895	0.161314	5.90707	3.48247e-09	2.76346e-07
Pex5l	51.6699	1.79456	0.303729	5.90845	3.45351e-09	2.76346e-07
Scnn1g	45.7096	-3.12927	0.53034	-5.90049	3.62416e-09	2.85762e-07
Fads3	302.846	1.87174	0.317603	5.89333	3.78501e-09	2.96787e-07
Atad2	489.744	1.19086	0.202166	5.89051	3.85e-09	3.00215e-07
Pycr1	133.167	2.00238	0.340061	5.88831	3.90156e-09	3.02563e-07
Naaladl1	2045.75	-2.61065	0.444726	-5.87024	4.35155e-09	3.32156e-07
Oplah	733.699	-1.27474	0.217138	-5.87066	4.34055e-09	3.32156e-07
Tmem171	2218.22	-1.09883	0.187189	-5.87016	4.35375e-09	3.32156e-07
Sulf2	408.977	1.74602	0.297634	5.86634	4.45516e-09	3.37538e-07
Emilin1	50.7675	1.89406	0.322903	5.86571	4.47213e-09	3.37538e-07
Wnt8b	16.3172	-3.04536	0.519444	-5.86273	4.5533e-09	3.41836e-07
Nab2	40.0703	1.81206	0.309352	5.8576	4.69606e-09	3.50689e-07
Wee2	11.4653	3.06517	0.523997	5.8496	4.92756e-09	3.6604e-07
Sis	390.245	-2.99699	0.512672	-5.84583	5.04034e-09	3.70518e-07
St6gal1	1417.72	-1.403	0.239983	-5.84623	5.0285e-09	3.70518e-07
Cyp27a1	276.252	-1.90611	0.326232	-5.8428	5.13294e-09	3.7537e-07
Pla2g4f	119.631	-2.20838	0.379067	-5.82583	5.68295e-09	4.13449e-07
Srp19	675.953	1.10289	0.189633	5.81594	6.02957e-09	4.36417e-07
Ccdc34	665.981	1.48548	0.255708	5.8093	6.27357e-09	4.51761e-07
Rapgefl1	1787.57	-1.28051	0.220815	-5.79901	6.67087e-09	4.77932e-07
Phgdh	164.152	1.67558	0.289019	5.79747	6.73217e-09	4.79888e-07
6330419J24Rik	69.5852	1.52114	0.262705	5.79031	7.02577e-09	4.983e-07
Top1	2247.08	0.814751	0.140761	5.78819	7.11476e-09	5.02089e-07
Slc26a2	8985.21	-2.01139	0.348154	-5.77731	7.59048e-09	5.32995e-07
Gyk	773.473	-1.68068	0.291257	-5.77042	7.90749e-09	5.49785e-07
Plekhh1	2709.91	-1.07648	0.18654	-5.77075	7.89188e-09	5.49785e-07
Wbscr17	19.2785	-2.97801	0.51694	-5.76084	8.36987e-09	5.7908e-07
Ly75	449.567	-1.45787	0.253795	-5.7443	9.22996e-09	6.32387e-07
Pcmtd2	838.865	-0.9451	0.164521	-5.74456	9.21577e-09	6.32387e-07
Cdc6	152.217	1.35089	0.235246	5.74247	9.33075e-09	6.36204e-07
Pfkfb3	70.7034	1.78071	0.310854	5.72846	1.01344e-08	6.87679e-07
3110082I17Rik	131.712	1.34432	0.235026	5.71987	1.06606e-08	7.19925e-07
Preb	2515.97	0.65526	0.114586	5.71852	1.07457e-08	7.22211e-07
Ptprt	224.33	2.41574	0.423431	5.70516	1.16235e-08	7.77508e-07
Bcan	16.8699	2.74669	0.481846	5.70035	1.19564e-08	7.96003e-07
Hells	294.32	1.15711	0.203119	5.69669	1.22159e-08	8.09463e-07
Ckmt1	32249.5	-1.52471	0.267866	-5.69207	1.25511e-08	8.27786e-07
Acta1	195.154	1.79948	0.316215	5.69067	1.26541e-08	8.30695e-07
Tekt1	13.1804	2.74629	0.483073	5.68504	1.30781e-08	8.54559e-07
B3gnt9	141.758	1.94355	0.343323	5.661	1.50491e-08	9.78814e-07
Kank2	716.197	-1.29239	0.228364	-5.65933	1.51964e-08	9.83861e-07
Ace2	293.572	-2.67815	0.473344	-5.65793	1.53208e-08	9.87386e-07
Prkrip1	347.72	1.27665	0.225722	5.65584	1.55085e-08	9.94941e-07
Kif12	403.831	0.960896	0.170075	5.64984	1.60594e-08	1.02562e-06
Gjb5	22.9994	-2.5565	0.452629	-5.64812	1.62217e-08	1.02669e-06
Wfikkn2	34.0497	-2.16893	0.383981	-5.64853	1.6183e-08	1.02669e-06
Dgkh	403.607	-1.01217	0.179333	-5.64411	1.6604e-08	1.0462e-06
Glipr2	308.605	2.32089	0.411687	5.6375	1.72533e-08	1.08228e-06
Clca5	39.6448	2.61492	0.464485	5.62973	1.80497e-08	1.12722e-06
Rusc2	211.964	-1.28088	0.227607	-5.62761	1.82725e-08	1.13611e-06
Psat1	220.067	1.46761	0.261018	5.62263	1.88074e-08	1.16424e-06
Cbx5	2120.55	0.71694	0.127578	5.61962	1.91375e-08	1.1795e-06
Chrm3	170.212	2.25161	0.402088	5.59978	2.14619e-08	1.31701e-06
Cox8b	13.9011	-2.85139	0.50976	-5.5936	2.22408e-08	1.35143e-06
Ctnnal1	375.631	0.904455	0.16171	5.59306	2.231e-08	1.35143e-06
Apitd1	61.069	1.6071	0.287285	5.59411	2.21751e-08	1.35143e-06
Cyp4f14	3358.41	-2.47088	0.442229	-5.58734	2.3058e-08	1.39077e-06
Camkk2	122.558	1.54995	0.278088	5.57362	2.49501e-08	1.49849e-06
Gbe1	504.113	-1.28644	0.231007	-5.56885	2.56424e-08	1.53354e-06
Akap17b	41.7032	2.05081	0.368487	5.5655	2.61406e-08	1.55674e-06
Rrbp1	12884.1	0.898344	0.161676	5.55645	2.75317e-08	1.62587e-06
Fabp5	68.3048	1.71815	0.309189	5.55697	2.74493e-08	1.62587e-06
Apbb1ip	116.481	1.87415	0.337431	5.55416	2.78951e-08	1.64046e-06
Avl9	1568.8	-0.889848	0.160306	-5.55095	2.84129e-08	1.66398e-06
C2cd4b	166.932	1.67987	0.302698	5.54965	2.86244e-08	1.66944e-06
Nlrp9b	183.429	-1.81714	0.328089	-5.53857	3.04958e-08	1.77127e-06
1700019G17Rik	339.632	-1.86826	0.337594	-5.53404	3.12937e-08	1.80545e-06
Ppp1r14b	611.771	0.928831	0.167847	5.53378	3.13401e-08	1.80545e-06
Slc20a1	5942.12	-2.14184	0.387357	-5.52937	3.21383e-08	1.84391e-06
Rmi2	110.077	1.56416	0.28325	5.52218	3.34812e-08	1.91317e-06
Timp4	73.0671	-2.70493	0.490047	-5.51973	3.39517e-08	1.93224e-06
Tpd52l1	152.652	1.45479	0.263716	5.51649	3.45837e-08	1.9603e-06
Per3	332.05	-2.30013	0.417268	-5.51235	3.54073e-08	1.99226e-06
Nod2	105.282	1.78222	0.32332	5.51224	3.54299e-08	1.99226e-06
Sox4	1304.7	1.37757	0.250104	5.50799	3.62948e-08	2.0328e-06
Gm11992	25.2113	-2.30309	0.418443	-5.50396	3.71361e-08	2.07169e-06
Gcnt1	337.97	-1.65118	0.300135	-5.50145	3.76673e-08	2.09305e-06
Nasp	1051.2	0.946407	0.17224	5.49469	3.914e-08	2.16636e-06
Tmem45a	19.3052	2.74145	0.498994	5.49395	3.93042e-08	2.16695e-06
Set	2365.03	0.677446	0.123356	5.4918	3.97864e-08	2.185e-06
Pmepa1	385.55	2.15253	0.392206	5.48826	4.05909e-08	2.22054e-06
Il18bp	51.3746	-1.89535	0.345575	-5.48463	4.1434e-08	2.25791e-06
Nap1l1	1225.26	0.935568	0.170705	5.48062	4.23839e-08	2.30079e-06
Neu1	3193.63	-2.05812	0.375743	-5.47747	4.31461e-08	2.33319e-06
Guk1	1212.23	0.939768	0.1716	5.47649	4.33842e-08	2.33712e-06
Slpi	17.1579	-2.53163	0.462464	-5.47422	4.39452e-08	2.35834e-06
Zbtb16	81.4707	-2.56176	0.468626	-5.46653	4.58922e-08	2.44423e-06
Btnl5-ps	2230.78	-1.55887	0.285133	-5.46718	4.57264e-08	2.44423e-06
Mb21d1	118.298	1.14184	0.209029	5.46261	4.69183e-08	2.48949e-06
Snrpd3	799.047	0.805766	0.147553	5.46085	4.73847e-08	2.50482e-06
Cnn2	166.073	1.61309	0.295538	5.45814	4.8114e-08	2.53388e-06
Ptpre	189.678	-1.46853	0.26945	-5.45009	5.03451e-08	2.64153e-06
Id4	42.3014	1.71792	0.315311	5.44834	5.08412e-08	2.65767e-06
C78339	418.955	-1.03648	0.190525	-5.44014	5.32383e-08	2.77271e-06
Plbd1	1695.08	-1.95422	0.359508	-5.43583	5.45422e-08	2.82649e-06
Rrm2	420.453	1.04764	0.192743	5.43541	5.46713e-08	2.82649e-06
Pvt1	19.1493	2.31317	0.425917	5.43104	5.60263e-08	2.88597e-06
Tagap	44.1331	-2.63975	0.486202	-5.42934	5.65643e-08	2.90309e-06
Sowahc	1166.99	-1.10579	0.203824	-5.42524	5.78753e-08	2.94892e-06
Dixdc1	215.218	1.8251	0.336406	5.42529	5.78602e-08	2.94892e-06
Sema4g	11253.8	-1.24384	0.229403	-5.42206	5.89171e-08	2.99121e-06
Slc30a1	650.194	-1.47449	0.272709	-5.40683	6.4149e-08	3.24516e-06
Acer1	1200.16	-1.32515	0.245156	-5.40535	6.46822e-08	3.26044e-06
Pde7a	1518.36	-1.60983	0.298762	-5.38833	7.11144e-08	3.54664e-06
Add1	5954.78	-0.667173	0.123833	-5.3877	7.13651e-08	3.54664e-06
Hmgb1	2275.39	0.644839	0.119664	5.38877	7.09425e-08	3.54664e-06
2810408I11Rik	27.651	1.93456	0.358975	5.38912	7.0802e-08	3.54664e-06
Cabp1	10.5358	2.69277	0.500487	5.38029	7.43641e-08	3.68272e-06
Ptger3	119.202	-1.71449	0.319593	-5.3646	8.11287e-08	3.98227e-06
Clspn	307.724	1.15716	0.215715	5.36431	8.12594e-08	3.98227e-06
Reg4	20050.2	2.37087	0.441925	5.36486	8.10114e-08	3.98227e-06
Itih5	4706.01	-2.23442	0.417392	-5.35329	8.63679e-08	4.21798e-06
Gpsm2	1320.69	0.77326	0.144573	5.34856	8.86573e-08	4.31486e-06
Trpm6	2222.51	-2.07034	0.387239	-5.34641	8.97144e-08	4.31547e-06
Rab3d	4991.1	0.759385	0.142	5.34778	8.9041e-08	4.31547e-06
Fen1	495.924	1.1371	0.212673	5.34671	8.95681e-08	4.31547e-06
Lsm7	147.217	1.4752	0.275943	5.34605	8.98929e-08	4.31547e-06
Plce1	1568.95	-0.885503	0.16575	-5.3424	9.17227e-08	4.38839e-06
Inpp5k	657.93	-0.848358	0.158988	-5.33597	9.50359e-08	4.53154e-06
Rad51c	56.3353	1.4748	0.276678	5.33039	9.8004e-08	4.65733e-06
Ffar2	662.345	1.67831	0.314954	5.32874	9.88985e-08	4.68407e-06
Twistnb	212.815	1.15304	0.216514	5.32548	1.00689e-07	4.75295e-06
Col4a2	12.1606	-2.72738	0.512287	-5.32393	1.01549e-07	4.77755e-06
Tpcn2	228.461	-1.17757	0.221318	-5.32071	1.03364e-07	4.83073e-06
Fbln1	72.8787	2.43559	0.457751	5.32077	1.03329e-07	4.83073e-06
Exosc2	432.521	0.833632	0.157001	5.30972	1.09795e-07	5.11435e-06
Slc29a4	118.84	2.46106	0.464037	5.30358	1.13553e-07	5.27198e-06
Slc35e3	357.303	-1.44282	0.272255	-5.29952	1.16111e-07	5.37306e-06
Nucks1	2755.3	1.0246	0.193402	5.29781	1.17203e-07	5.40589e-06
Aldh1l1	2765.26	-1.64315	0.311406	-5.27656	1.3163e-07	6.05154e-06
Copz1	3684.77	0.722641	0.137035	5.27341	1.3391e-07	6.13639e-06
Slc25a36	382.353	-1.04583	0.19851	-5.26837	1.37637e-07	6.28678e-06
Slc2a4	23.9284	-2.09548	0.398113	-5.26354	1.41307e-07	6.43358e-06
Cyp4f13	787.237	-0.956494	0.181771	-5.2621	1.42423e-07	6.46351e-06
Dap	1874.54	0.769541	0.146284	5.26058	1.43603e-07	6.49618e-06
Ccdc3	34.3549	1.95857	0.372714	5.2549	1.48101e-07	6.67827e-06
Trim47	29.4772	2.10415	0.400823	5.24957	1.52453e-07	6.85264e-06
Gcnt2	190.711	-2.39888	0.457065	-5.24845	1.53387e-07	6.87272e-06
Limch1	73.6188	1.71556	0.327416	5.23969	1.6085e-07	7.1843e-06
Usp28	536.065	-1.07342	0.204962	-5.23715	1.63075e-07	7.26068e-06
Cyp2d9	115.013	-2.50304	0.478014	-5.23634	1.63797e-07	7.26989e-06
Hs3st3b1	134.484	1.24495	0.237779	5.23574	1.64327e-07	7.27057e-06
Trabd	1792.97	0.821605	0.157034	5.23203	1.67659e-07	7.3948e-06
Dqx1	1010.94	-0.888713	0.169981	-5.22831	1.71063e-07	7.52145e-06
Xkr9	44.0043	-2.00184	0.383068	-5.2258	1.73401e-07	7.54815e-06
Pllp	2005.59	-1.26163	0.241444	-5.22537	1.7381e-07	7.54815e-06
1110007C09Rik	600.49	-0.907253	0.173599	-5.22613	1.73094e-07	7.54815e-06
Samd14	81.251	1.51385	0.289617	5.22708	1.72212e-07	7.54815e-06
Stx1a	26.8974	2.15056	0.411705	5.22356	1.75516e-07	7.59888e-06
Psip1	440.149	1.32506	0.254044	5.21586	1.82963e-07	7.89707e-06
Sec14l4	11.3631	-2.66979	0.512424	-5.21012	1.88719e-07	8.07156e-06
Smco4	351.404	0.836148	0.160485	5.21012	1.88722e-07	8.07156e-06
Zfp9	130.163	1.77142	0.339936	5.21104	1.87782e-07	8.07156e-06
Mirg	32.7302	2.80251	0.53862	5.20312	1.95966e-07	8.35608e-06
Ptpro	183.985	2.33797	0.44945	5.20185	1.97316e-07	8.38832e-06
Dkkl1	32.2787	2.57619	0.495488	5.19931	2.00032e-07	8.47824e-06
Phf1	450.178	-1.14044	0.21987	-5.18688	2.13851e-07	9.03679e-06
Fmn2	18.8911	2.32611	0.448939	5.18134	2.20296e-07	9.28137e-06
Fign	9.93529	-2.755	0.531982	-5.17875	2.23383e-07	9.38341e-06
Slc9a2	4576.29	-1.79783	0.347271	-5.17703	2.25452e-07	9.44222e-06
Prss23	906.632	-2.40422	0.465142	-5.16879	2.35613e-07	9.81057e-06
Hdac7	198.43	1.37515	0.26605	5.16877	2.35637e-07	9.81057e-06
Slc34a2	247.593	-2.48801	0.481421	-5.16806	2.36531e-07	9.81882e-06
Arl8a	553.401	-0.99577	0.192847	-5.16353	2.42335e-07	1.00303e-05
Nr1i3	71.6092	-2.15345	0.41733	-5.16005	2.46879e-07	1.01884e-05
Synj1	741.132	-0.778387	0.150872	-5.15924	2.47951e-07	1.02028e-05
H2-Ke2	739.624	0.955193	0.185185	5.15805	2.49529e-07	1.02379e-05
Ppm1m	85.5563	1.39044	0.269696	5.1556	2.5282e-07	1.03429e-05
Tmem263	326.59	1.12471	0.21851	5.14715	2.64475e-07	1.07884e-05
Slc35f5	2244.19	-1.51871	0.295349	-5.14209	2.71704e-07	1.10514e-05
Nars	3614.96	0.62565	0.121736	5.1394	2.75616e-07	1.11783e-05
Mcm6	1521.54	1.10877	0.215807	5.13779	2.7799e-07	1.12422e-05
Ranbp1	1273.48	0.942375	0.183442	5.13719	2.78875e-07	1.12458e-05
Herc3	406.306	-1.17975	0.229782	-5.13419	2.83363e-07	1.13942e-05
Ly6g6f	35.426	1.83478	0.357528	5.13184	2.86917e-07	1.15044e-05
Bag1	5841.1	0.967964	0.189172	5.11684	3.10698e-07	1.24226e-05
Nadsyn1	913.259	-0.908575	0.177692	-5.11321	3.16731e-07	1.26281e-05
Fam83h	2494.46	-0.889383	0.174011	-5.11108	3.20324e-07	1.27354e-05
Maob	744.014	-1.28556	0.251642	-5.10867	3.24436e-07	1.28626e-05
Kif4	652.23	1.11605	0.218532	5.10706	3.27215e-07	1.29364e-05
Phlpp2	1073.78	-1.57364	0.308385	-5.10284	3.34594e-07	1.31912e-05
Plcb3	8014.73	-0.583345	0.114339	-5.10189	3.3628e-07	1.32208e-05
Msi1	31.4707	1.77142	0.347299	5.10055	3.38666e-07	1.32776e-05
Pcyox1l	238.257	1.39162	0.272946	5.09854	3.42286e-07	1.33824e-05
Rbp4	205.261	2.17908	0.427565	5.09648	3.46022e-07	1.3491e-05
Sepp1	7362.77	-2.0656	0.405394	-5.09529	3.48215e-07	1.35391e-05
Hsp90aa1	2770.99	1.33849	0.262765	5.09388	3.508e-07	1.36022e-05
Map1a	46.4849	1.9246	0.377898	5.09291	3.52616e-07	1.36351e-05
Gpm6b	14.2116	-2.49591	0.490151	-5.09213	3.54064e-07	1.36537e-05
Man2a2	157.799	0.991749	0.194866	5.08939	3.59212e-07	1.38145e-05
Clcn2	3888.99	-1.51361	0.297676	-5.08476	3.68092e-07	1.41175e-05
Tcof1	1407.71	1.122	0.22083	5.08081	3.7582e-07	1.43749e-05
P2ry4	39.2369	-2.57459	0.506849	-5.07959	3.78246e-07	1.44167e-05
Cdhr5	15467.5	-1.48102	0.291584	-5.07924	3.78957e-07	1.44167e-05
Slc40a1	3690.47	-1.78015	0.350866	-5.0736	3.90353e-07	1.48103e-05
Erbb3	4196.83	-1.44331	0.28464	-5.07063	3.96498e-07	1.50032e-05
Il22ra1	1165.64	-1.37419	0.27107	-5.06951	3.98837e-07	1.50234e-05
Tpm4	2348.73	0.81048	0.159878	5.06936	3.99163e-07	1.50234e-05
Siah2	348.711	0.890032	0.175591	5.06878	4.00364e-07	1.50285e-05
Rfc4	237.541	1.04337	0.205921	5.06686	4.04433e-07	1.51111e-05
Nrgn	36.9995	1.73825	0.343072	5.06673	4.04705e-07	1.51111e-05
Lig1	1284.04	1.20609	0.238068	5.06614	4.05971e-07	1.51184e-05
Lipo1	322.274	-0.945692	0.186708	-5.06509	4.08218e-07	1.51621e-05
Gmds	4993.63	0.730425	0.144364	5.05962	4.20092e-07	1.55622e-05
Slco2a1	783.614	-2.21638	0.438407	-5.05553	4.29203e-07	1.5858e-05
Ccdc124	895.369	0.782821	0.154911	5.05335	4.3413e-07	1.59982e-05
Baat	13.8735	-2.62796	0.520415	-5.04974	4.42401e-07	1.62183e-05
Anxa13	435.537	0.72866	0.14429	5.04997	4.4189e-07	1.62183e-05
Sdha	10183.7	-0.640291	0.126861	-5.04719	4.48361e-07	1.63942e-05
Sema3c	1768.89	-1.08528	0.215108	-5.04526	4.529e-07	1.64325e-05
Hectd3	2715.59	-0.832274	0.164947	-5.04571	4.51844e-07	1.64325e-05
Hnrnpab	7401	0.613036	0.121507	5.04527	4.5288e-07	1.64325e-05
Cul9	107.392	-1.4712	0.291701	-5.04352	4.57047e-07	1.65404e-05
Ift20	705.751	0.955963	0.189644	5.04083	4.63508e-07	1.67313e-05
Mertk	763.097	-1.57962	0.313581	-5.03736	4.71995e-07	1.69942e-05
Anapc15	212.076	0.957038	0.19032	5.02859	4.94106e-07	1.77451e-05
Mettl7a3	17.0278	-2.48461	0.494766	-5.02179	5.11915e-07	1.8338e-05
Il17re	564.315	-0.835033	0.1666	-5.0122	5.381e-07	1.91709e-05
S100a11	1068.02	1.18329	0.236102	5.0118	5.39242e-07	1.91709e-05
Nr4a1	117.101	1.51763	0.302766	5.01255	5.37138e-07	1.91709e-05
Atp7b	31.8312	-2.18392	0.435972	-5.00931	5.46254e-07	1.93714e-05
Sned1	218.553	-1.7132	0.34273	-4.99868	5.77227e-07	2.04185e-05
Bmx	103.834	2.02385	0.404923	4.99812	5.78908e-07	2.04268e-05
Slc36a1	1752.68	-2.02386	0.405046	-4.99661	5.8348e-07	2.05367e-05
Asns	786.548	1.067	0.21358	4.99579	5.85957e-07	2.05726e-05
Agmo	154.007	-1.63921	0.328467	-4.99047	6.02311e-07	2.10943e-05
Ndrg2	3129.45	-0.999983	0.200522	-4.9869	6.13556e-07	2.1435e-05
Cpn2	25.8715	-2.31992	0.465396	-4.98483	6.20149e-07	2.16079e-05
Wtip	425.654	1.47587	0.296098	4.98439	6.21568e-07	2.16079e-05
Ccdc171	63.6045	-1.4284	0.286725	-4.98177	6.30061e-07	2.18247e-05
Nfil3	260.543	2.05453	0.412432	4.98151	6.30896e-07	2.18247e-05
Pdap1	2163.33	1.6951	0.340457	4.97888	6.39527e-07	2.20691e-05
Suv39h2	77.1124	1.34389	0.270299	4.97186	6.63148e-07	2.28285e-05
Fam129a	1543.4	-1.15011	0.231767	-4.96235	6.96471e-07	2.39172e-05
E330009J07Rik	311.847	1.25832	0.253822	4.95749	7.14082e-07	2.44625e-05
2310007B03Rik	224.303	-1.35622	0.273648	-4.95606	7.19374e-07	2.45841e-05
Aco2	12736.8	-0.698209	0.140924	-4.95451	7.25131e-07	2.4721e-05
Atp6v0e2	392.705	-1.10337	0.222767	-4.953	7.30767e-07	2.48531e-05
Pik3c2b	1773.94	-0.840809	0.170032	-4.94501	7.61384e-07	2.58322e-05
Gpr83	8.72238	-2.63876	0.533681	-4.94445	7.63573e-07	2.58443e-05
Lyar	657.06	1.66886	0.338057	4.93663	7.94824e-07	2.68377e-05
Galnt18	22.4957	-2.00956	0.407207	-4.93499	8.01546e-07	2.7e-05
Matk	132.179	1.73705	0.352113	4.9332	8.08934e-07	2.7184e-05
Ncs1	14.3428	2.17141	0.440348	4.93112	8.17583e-07	2.74094e-05
Klhl24	1188.25	-1.07531	0.218318	-4.92544	8.41713e-07	2.80187e-05
Abhd12	695.432	-0.807733	0.163985	-4.92565	8.40799e-07	2.80187e-05
Eif4e	761.645	0.669896	0.136002	4.92564	8.40867e-07	2.80187e-05
Slc13a2	2865.3	-1.75629	0.356761	-4.92288	8.52816e-07	2.83215e-05
Svil	165.733	1.22674	0.249227	4.92219	8.55807e-07	2.83541e-05
Rpa2	327.086	1.07424	0.218711	4.91168	9.03016e-07	2.98482e-05
Sytl1	1315.15	-1.05583	0.215183	-4.90665	9.26475e-07	3.0552e-05
Tk1	539.952	1.08024	0.220206	4.90559	9.31458e-07	3.06447e-05
Serpinb1a	6683.9	-0.893278	0.182203	-4.90265	9.45504e-07	3.10345e-05
Ifnlr1	270.833	-1.22278	0.249648	-4.898	9.68168e-07	3.17047e-05
Hmgn1	1232.72	0.75952	0.155165	4.89492	9.83447e-07	3.21305e-05
Tuba1a	155.753	1.90216	0.388665	4.89409	9.876e-07	3.21916e-05
Me3	62.6041	-2.399	0.490308	-4.89285	9.93866e-07	3.23213e-05
Cbs	1864.72	1.05711	0.216078	4.89228	9.96767e-07	3.23411e-05
Atxn1	789.515	-0.799623	0.16352	-4.89005	1.00812e-06	3.26344e-05
Mill2	49.7654	-1.86221	0.381066	-4.88685	1.02461e-06	3.30925e-05
Lsm6	598.242	0.720267	0.147414	4.88602	1.02894e-06	3.31562e-05
Cyp4f16	875.33	-1.4088	0.288799	-4.87813	1.07094e-06	3.44012e-05
Lgals2	109.828	2.02287	0.414704	4.87786	1.07245e-06	3.44012e-05
Ehd4	1183.15	0.838936	0.172025	4.87683	1.07806e-06	3.45029e-05
Cyp4b1	1406.72	-2.54648	0.522526	-4.87341	1.0969e-06	3.50265e-05
Slc9a3r2	271.908	1.33381	0.273934	4.86909	1.12112e-06	3.5719e-05
Znf512b	519.88	-1.21288	0.24918	-4.86748	1.13028e-06	3.59042e-05
Atf4	3147.12	0.579001	0.11896	4.86718	1.13202e-06	3.59042e-05
Acap2	1290.16	-1.12349	0.231084	-4.86184	1.16302e-06	3.68046e-05
Igsf23	166.699	1.61556	0.3327	4.8559	1.19841e-06	3.78398e-05
Tipin	193.905	0.846852	0.174451	4.85438	1.20763e-06	3.80457e-05
Pinx1	182.11	1.20203	0.247786	4.85108	1.22791e-06	3.85986e-05
Mettl1	306.975	1.30511	0.269182	4.84843	1.24444e-06	3.90311e-05
Gpx2	9014.15	1.60956	0.332687	4.83806	1.31116e-06	4.10325e-05
Copz2	251.378	1.57772	0.326546	4.83155	1.35473e-06	4.23024e-05
Cd3eap	327.591	1.21291	0.251298	4.82658	1.389e-06	4.32767e-05
Pdp2	450.419	-1.17765	0.244058	-4.82531	1.39786e-06	4.3457e-05
Cd274	28.8978	-1.96275	0.407028	-4.82215	1.42018e-06	4.40535e-05
Amigo3	128.484	1.46043	0.302952	4.82068	1.43072e-06	4.42834e-05
Ubxn4	1792.48	0.561577	0.116528	4.81925	1.441e-06	4.44067e-05
Cdr2	166.554	1.05895	0.219727	4.81937	1.44011e-06	4.44067e-05
Gm16576	82.9073	-1.63952	0.34032	-4.81759	1.45305e-06	4.45834e-05
Ptp4a3	226.041	1.26627	0.262819	4.81801	1.45e-06	4.45834e-05
Spdef	2525.47	1.60122	0.332446	4.81648	1.46113e-06	4.4734e-05
Mettl7a1	2862.97	-1.05839	0.219808	-4.81506	1.47159e-06	4.49568e-05
Metrn	51.6003	1.93978	0.402898	4.81458	1.47507e-06	4.49659e-05
Iqcd	47.6644	-1.50468	0.312919	-4.80852	1.52053e-06	4.62516e-05
Snrnp35	218.464	1.11591	0.232265	4.80446	1.55167e-06	4.70975e-05
Cacna1e	44.9814	-2.57536	0.536493	-4.80036	1.58384e-06	4.78679e-05
Rilpl2	242.829	1.03766	0.216162	4.80037	1.58372e-06	4.78679e-05
Scnn1a	2469.16	-1.35556	0.282538	-4.7978	1.60421e-06	4.83798e-05
Npb	14.5665	-2.20015	0.458766	-4.79579	1.62035e-06	4.87625e-05
Xrn1	527.748	-0.959793	0.200151	-4.79535	1.6239e-06	4.87637e-05
Gsdmcl-ps	83.5678	1.99865	0.416826	4.79493	1.6273e-06	4.87637e-05
Uba5	810.59	0.920241	0.192165	4.78881	1.6777e-06	5.01676e-05
Flrt1	14.0867	-2.41892	0.505223	-4.78783	1.68597e-06	5.03082e-05
AF529169	7.64118	-2.55672	0.534447	-4.78386	1.71957e-06	5.12025e-05
Gpr128	5920.48	-1.55148	0.324432	-4.78216	1.73426e-06	5.15312e-05
B3gnt2	928.954	-1.20225	0.251699	-4.77655	1.78326e-06	5.2876e-05
Uqcrb	3140.69	-0.500775	0.104954	-4.77139	1.8296e-06	5.39986e-05
Itpa	570.541	0.777019	0.162861	4.77106	1.8326e-06	5.39986e-05
Orai2	464.897	0.93699	0.196388	4.77111	1.83216e-06	5.39986e-05
Erich5	14.1821	2.3254	0.487551	4.76956	1.8463e-06	5.42888e-05
Abcc6	234.738	-1.24758	0.261614	-4.76877	1.85357e-06	5.43893e-05
Tcf19	382.209	0.997964	0.209328	4.76746	1.86561e-06	5.4629e-05
Malt1	471.559	-0.829522	0.174066	-4.76555	1.88338e-06	5.50353e-05
Lama3	375.862	-2.26127	0.47498	-4.76076	1.92861e-06	5.62404e-05
Apob	2134.03	-2.13584	0.448724	-4.75982	1.93764e-06	5.63872e-05
Tmprss13	110.423	-2.36163	0.497156	-4.75029	2.03127e-06	5.88759e-05
Ttll10	219.026	-0.909418	0.191446	-4.75027	2.0315e-06	5.88759e-05
Dapp1	240.826	-1.55509	0.327483	-4.74862	2.04805e-06	5.92341e-05
Rdh18-ps	80.9619	-1.5842	0.333951	-4.74381	2.0974e-06	6.05373e-05
Socs1	73.9913	1.74859	0.368676	4.74289	2.10687e-06	6.06864e-05
4933426M11Rik	2041.07	-1.08492	0.228911	-4.73948	2.14262e-06	6.15906e-05
Mx1	129.933	2.1256	0.448627	4.73802	2.15812e-06	6.19099e-05
Sh3bp5	218.282	-0.91603	0.193704	-4.72901	2.25617e-06	6.45222e-05
Wdr81	669.322	-0.84218	0.178095	-4.72882	2.25832e-06	6.45222e-05
Fmo4	90.2032	-1.50308	0.318474	-4.71962	2.36288e-06	6.7373e-05
Rnf149	1305.18	-1.12545	0.238545	-4.71799	2.38191e-06	6.77788e-05
Il34	76.6708	-1.82452	0.38693	-4.71537	2.41276e-06	6.85185e-05
Cadps2	1507.83	-0.721754	0.153092	-4.71451	2.42295e-06	6.86697e-05
Lgals1	21.9099	2.14444	0.455622	4.70662	2.51861e-06	7.12377e-05
Ggh	3535.7	-2.14605	0.456444	-4.70168	2.58032e-06	7.26918e-05
Pea15a	392.858	0.85555	0.181965	4.70174	2.57959e-06	7.26918e-05
Slc23a2	1318.24	-1.4313	0.30458	-4.69926	2.61107e-06	7.34116e-05
Tnk1	1036.96	-0.596294	0.126964	-4.69656	2.64581e-06	7.42405e-05
Ppargc1a	993.958	-1.30027	0.276922	-4.69543	2.66052e-06	7.45051e-05
Gsta3	308.75	1.50123	0.319886	4.69302	2.69199e-06	7.52372e-05
Gsdmc2	13729.3	1.75501	0.374336	4.68832	2.75452e-06	7.68327e-05
Pdzd7	196.889	-1.48213	0.31636	-4.68493	2.8006e-06	7.78024e-05
D630039A03Rik	2938.66	-1.2865	0.274623	-4.68462	2.80487e-06	7.78024e-05
Ssrp1	3037.14	0.686737	0.146596	4.68455	2.80582e-06	7.78024e-05
Pycr2	553.137	0.851525	0.182316	4.67061	3.00311e-06	8.31095e-05
Pla2g12a	293.143	1.04696	0.224349	4.66669	3.06096e-06	8.43797e-05
Cd44	1490.39	1.66075	0.355871	4.66673	3.06037e-06	8.43797e-05
Gdap10	20.2748	-2.13955	0.459244	-4.65886	3.1797e-06	8.74821e-05
Cul7	257.558	-1.13124	0.243135	-4.65271	3.27603e-06	8.9957e-05
B4galnt3	1236.86	-2.06648	0.444249	-4.65162	3.29339e-06	9.01546e-05
Ppil1	748.407	0.958008	0.20596	4.65142	3.29657e-06	9.01546e-05
Clhc1	52.582	1.32981	0.285916	4.65106	3.30239e-06	9.01546e-05
Gadd45gip1	559.528	0.899528	0.193467	4.64951	3.32726e-06	9.06583e-05
Mep1b	2043.59	-1.88304	0.405169	-4.64754	3.35911e-06	9.13495e-05
Abcb1a	8003.53	-1.28397	0.276373	-4.64578	3.38791e-06	9.19557e-05
Caskin2	2180.05	-0.888967	0.191613	-4.63939	3.49441e-06	9.44829e-05
Foxa3	1167.94	1.09738	0.23653	4.6395	3.49246e-06	9.44829e-05
Ephx4	109.62	1.20373	0.259752	4.63417	3.58374e-06	9.65283e-05
Evx1	44.9351	1.92462	0.415299	4.6343	3.58142e-06	9.65283e-05
Xylt1	69.5226	-1.72541	0.373133	-4.62412	3.7619e-06	0.000100942
Ctns	480.421	-1.48194	0.320457	-4.62447	3.75549e-06	0.000100942
Epb4.1l4a	249.311	-0.955171	0.207032	-4.61364	3.95684e-06	0.000105971
Chaf1a	524.877	1.4652	0.317878	4.60932	4.03986e-06	0.00010799
Plcb2	121.209	1.47425	0.320072	4.60599	4.1051e-06	0.000109526
Mxra7	41.2517	1.65156	0.359122	4.59888	4.24772e-06	0.000113118
Orc6	240.277	0.807746	0.175732	4.59647	4.29699e-06	0.000114129
Tnf	14.2467	2.18635	0.475682	4.59624	4.30189e-06	0.000114129
Sh2d7	421.846	1.61536	0.351561	4.59481	4.33142e-06	0.000114697
Naa16	236.611	0.931467	0.202832	4.5923	4.38378e-06	0.000115867
Eif5a	7580.09	0.593699	0.129391	4.58842	4.46623e-06	0.000117825
Tmem106a	468.767	-1.20041	0.261661	-4.58764	4.48289e-06	0.000118044
Cyp2s1	2442.36	-1.43938	0.313887	-4.58566	4.52562e-06	0.000118947
Bco2	428.282	-1.12323	0.245166	-4.58149	4.61671e-06	0.000121116
Tubg1	412.912	0.804012	0.175536	4.58034	4.64221e-06	0.000121559
Krt18	9560.74	0.757957	0.165548	4.57847	4.68392e-06	0.000122424
Fkbp11	264.86	2.143	0.468318	4.57594	4.74088e-06	0.000123683
Ccdc102a	8.67882	2.35638	0.515276	4.57304	4.80701e-06	0.000125177
Tmem45b	6000.77	-1.23672	0.270471	-4.57246	4.82035e-06	0.000125294
AI854703	995.625	-2.21375	0.484442	-4.5697	4.8842e-06	0.00012672
Spc24	358.255	1.10447	0.241725	4.56911	4.89802e-06	0.000126845
Msr1	9.68387	-2.43335	0.532766	-4.56739	4.93828e-06	0.000126956
Crim1	906.814	-1.48663	0.325486	-4.56742	4.9377e-06	0.000126956
Dgkq	911.247	-1.08621	0.237776	-4.5682	4.91937e-06	0.000126956
Ndc80	211.115	0.956126	0.209312	4.56796	4.925e-06	0.000126956
Krt7	2793.38	0.686262	0.150296	4.56608	4.96925e-06	0.00012752
Lsm2	394.104	0.937418	0.205719	4.55678	5.19446e-06	0.000133057
Lipg	919.712	-1.40271	0.307983	-4.55451	5.2509e-06	0.000134259
Ddc	1389.67	-1.07247	0.235642	-4.55125	5.33286e-06	0.000136108
Etv5	650.036	1.39109	0.305813	4.54882	5.39474e-06	0.000137439
1700066B19Rik	458.198	1.6751	0.368344	4.54765	5.4248e-06	0.000137956
Tm6sf2	227.722	-1.68355	0.370722	-4.54126	5.59186e-06	0.000141949
Zcchc17	720.639	1.38459	0.304952	4.54036	5.6157e-06	0.000142298
Mrpl11	733.84	0.720666	0.158984	4.53295	5.81656e-06	0.000147123
Ccdc19	22.6476	2.01829	0.445324	4.53218	5.83774e-06	0.000147395
Lipk	7.79175	-2.39816	0.52963	-4.52799	5.95485e-06	0.000150083
Uhrf1	707.179	1.14588	0.253162	4.52629	6.00279e-06	0.000151022
Asb11	38.6015	-1.85331	0.41002	-4.52006	6.18215e-06	0.000155258
Tbc1d32	374.468	-0.780858	0.172802	-4.51879	6.21938e-06	0.000155379
H1f0	6640.41	0.727756	0.161028	4.51943	6.20064e-06	0.000155379
Spns2	80.7134	1.63044	0.360816	4.51877	6.21999e-06	0.000155379
Cdhr2	9926.14	-1.48585	0.32921	-4.51338	6.3802e-06	0.000159099
E130008D07Rik	12.1193	2.20892	0.489848	4.50941	6.50095e-06	0.000161824
Gfi1	317.089	1.24508	0.276291	4.50642	6.59291e-06	0.000163825
Emg1	1202.51	0.827147	0.183737	4.5018	6.73814e-06	0.000167065
Cks1b	237.791	1.22448	0.272015	4.50152	6.747e-06	0.000167065
Slc37a4	754.887	-0.771559	0.171501	-4.49887	6.83156e-06	0.000168568
Pold3	755.141	0.672972	0.149584	4.49894	6.82916e-06	0.000168568
Lrp8	88.0561	1.73612	0.38619	4.4955	6.94053e-06	0.000170957
Fzd8	318.649	-1.06322	0.236568	-4.49433	6.97881e-06	0.000171601
Gas6	8485.02	-1.06595	0.237326	-4.49153	7.07138e-06	0.000173575
4930415O20Rik	47.0196	1.66494	0.370863	4.48936	7.14364e-06	0.000175044
E2f1	184.582	1.3394	0.29857	4.48607	7.25499e-06	0.000177464
Larp7	637.68	1.07216	0.239079	4.48454	7.30697e-06	0.000178427
Nlrp1b	334.862	-1.43718	0.32052	-4.48389	7.3295e-06	0.000178668
Fam13b	1008.78	-1.03465	0.230791	-4.48304	7.3586e-06	0.00017876
Wdr37	401.227	-0.826825	0.184428	-4.48318	7.35402e-06	0.00017876
Ccdc148	10.3319	-2.26098	0.504463	-4.48195	7.39645e-06	0.00017937
Sspo	53.5397	-1.49397	0.333516	-4.47945	7.48341e-06	0.000180727
Pet100	573.915	0.934155	0.208534	4.47962	7.47749e-06	0.000180727
Fgd2	57.4189	1.36647	0.305067	4.47924	7.49082e-06	0.000180727
Dcaf12l1	17.6571	-2.15171	0.480479	-4.47826	7.52552e-06	0.000181254
Duoxa2	163.759	1.61069	0.360189	4.47178	7.75708e-06	0.000186514
Wbscr22	622.812	0.667946	0.149475	4.46862	7.87267e-06	0.000188971
Sema4a	3651.3	-1.04053	0.233168	-4.46256	8.09865e-06	0.000194065
Efna3	41.5091	1.62332	0.364236	4.45677	8.32039e-06	0.000199041
Alyref2	125.437	0.978009	0.219496	4.45571	8.36165e-06	0.000199689
Sp100	113.257	-1.91399	0.429795	-4.45325	8.45798e-06	0.000201309
Cox6b2	53.2948	1.52374	0.342145	4.4535	8.448e-06	0.000201309
Tep1	4188.94	-0.820704	0.184339	-4.45214	8.50198e-06	0.000202015
Chpt1	1565.43	-0.780757	0.175449	-4.45005	8.58484e-06	0.000203641
Nhp2	822.598	1.09225	0.245499	4.44909	8.62355e-06	0.000204216
Tmem64	206.976	-1.32401	0.297619	-4.44869	8.63961e-06	0.000204254
Inpp4b	101.473	-1.18567	0.266621	-4.44704	8.70628e-06	0.000205486
Lipa	439.895	-1.46817	0.330181	-4.44657	8.72531e-06	0.000205591
Ptma	5987.05	1.35599	0.304987	4.44607	8.74562e-06	0.000205726
Dopey2	2091.13	-0.911301	0.205067	-4.44391	8.83375e-06	0.000207454
Mafb	199.35	-1.90781	0.429435	-4.44261	8.8873e-06	0.000208364
Prss32	13625.9	-0.898628	0.202384	-4.44021	8.98691e-06	0.00021035
Igsf9	1570.11	-1.53964	0.346929	-4.4379	9.08387e-06	0.000211917
Stap2	1944.12	-0.715541	0.161231	-4.438	9.07996e-06	0.000211917
Dgkg	231.486	-0.825675	0.186079	-4.43723	9.11242e-06	0.000212232
Pitpnc1	69.6499	1.08672	0.245012	4.43538	9.19082e-06	0.000213705
Fam111a	249.586	1.14954	0.25922	4.4346	9.22444e-06	0.000214134
Tars	2050.41	0.55347	0.124842	4.43336	9.27755e-06	0.000215014
Ska1	65.2448	1.38011	0.311344	4.43275	9.30391e-06	0.000215271
Camsap2	230.379	-1.70626	0.384975	-4.43213	9.33088e-06	0.000215542
Slfn4	332.05	-1.96994	0.444639	-4.43044	9.40422e-06	0.000216881
Rpl41	9112.68	1.05347	0.237806	4.42994	9.42596e-06	0.000217028
Mtus2	106.999	-0.918736	0.20753	-4.42701	9.55505e-06	0.000219642
Nav1	307.985	1.01359	0.228979	4.42656	9.57487e-06	0.000219739
Slc15a2	194.899	-1.50835	0.340895	-4.42467	9.6591e-06	0.000221113
Ssb	1599.78	0.613781	0.138723	4.42451	9.66604e-06	0.000221113
Kctd14	424.348	1.32037	0.298517	4.42311	9.72884e-06	0.000222189
Cyp2c68	1028.53	-2.27059	0.513854	-4.41874	9.92788e-06	0.000226368
Ptprh	1129.3	-1.63658	0.37045	-4.4178	9.97091e-06	0.000226983
Atg9b	9.29294	2.27639	0.515493	4.41595	1.00566e-05	0.000228565
Tpd52	6398.37	0.624598	0.141494	4.41432	1.01329e-05	0.000229929
Sgsm1	499.767	0.634851	0.14389	4.41207	1.02388e-05	0.00023196
Ptges3	572.953	0.856828	0.194319	4.40939	1.03661e-05	0.000234467
Eif1a	1144.77	0.595747	0.135212	4.40602	1.05288e-05	0.000237765
Mcoln1	587.727	-1.18002	0.267845	-4.40559	1.05495e-05	0.000237853
Dph3	853.091	0.596334	0.135541	4.39967	1.08417e-05	0.000244052
Ptpn3	2048.96	-0.653098	0.148455	-4.39931	1.08595e-05	0.000244063
Gpatch4	542.948	1.7016	0.386836	4.39877	1.08866e-05	0.000244282
Prmt1	987.896	0.629099	0.143107	4.396	1.10263e-05	0.000247024
Nkd1	42.0531	1.3815	0.314466	4.39317	1.11712e-05	0.000249874
Rad51ap1	149.164	1.65297	0.376291	4.3928	1.119e-05	0.000249897
Acox3	914.364	-0.793538	0.180672	-4.39214	1.12242e-05	0.000250266
Lmo2	32.6181	-1.96274	0.447113	-4.38982	1.13445e-05	0.000252152
Gdi1	1403.37	-0.655781	0.149386	-4.38986	1.13425e-05	0.000252152
Celf4	45.2217	-2.08366	0.474883	-4.38775	1.14531e-05	0.000254165
Rbl2	1219.69	-0.654938	0.149328	-4.38591	1.15503e-05	0.00025592
Sec14l2	85.1735	1.21171	0.276536	4.38175	1.17728e-05	0.00026044
Abcg8	76.1984	-1.77658	0.405578	-4.38037	1.1848e-05	0.000261695
Akap2	619.179	-1.74099	0.397629	-4.37841	1.19546e-05	0.000263637
Rora	37.036	-1.47654	0.337367	-4.37666	1.20511e-05	0.000265208
Limk1	84.8389	1.23278	0.281686	4.37644	1.20635e-05	0.000265208
2810428I15Rik	580.162	0.608329	0.139029	4.37556	1.21121e-05	0.000265864
Klk1b5	26.4192	-1.88922	0.431823	-4.37499	1.21437e-05	0.000266144
Tgfb1	91.9715	1.72007	0.393238	4.37412	1.21921e-05	0.000266789
Nos2	15.8615	2.22346	0.50854	4.37223	1.22981e-05	0.000268693
Zfp467	1022	-0.893667	0.204458	-4.37092	1.23725e-05	0.000269899
Gpr137b-ps	127.548	-1.35014	0.309053	-4.36863	1.2503e-05	0.000271907
Crcp	354.792	0.675418	0.154605	4.36866	1.2501e-05	0.000271907
E030024N20Rik	23.7732	2.30266	0.527781	4.36292	1.28338e-05	0.000278671
Vwa5a	1134.99	-1.10287	0.252892	-4.36102	1.29456e-05	0.000280666
Pdpr	672.527	-0.957326	0.21959	-4.35961	1.30297e-05	0.000282057
Sh3tc1	485.179	-1.43163	0.328845	-4.3535	1.3398e-05	0.000289586
Tlr1	1292.91	-1.19112	0.27393	-4.34825	1.37231e-05	0.000296159
Gpr110	71.9257	-1.79187	0.412163	-4.34749	1.37706e-05	0.000296729
Cmtm8	122.377	1.08783	0.250775	4.33785	1.43882e-05	0.000309565
Rad23b	2212.6	0.546369	0.125986	4.33674	1.44609e-05	0.000310656
Elac1	281.504	-0.892973	0.205995	-4.33492	1.45815e-05	0.000312709
Arfip2	1622.63	0.667719	0.154053	4.33435	1.46189e-05	0.000312709
Gstm3	1131.77	0.945875	0.218231	4.33429	1.46229e-05	0.000312709
Mfsd7a	165.466	-1.50252	0.346883	-4.33149	1.48102e-05	0.000316235
H2-T23	2085.24	-1.19668	0.276309	-4.33094	1.48474e-05	0.00031655
Arrdc3	843.577	-0.746542	0.172498	-4.32783	1.50582e-05	0.000320561
Fbl	549.574	0.88197	0.203849	4.32659	1.51436e-05	0.000321892
Afap1l2	68.3902	-2.20057	0.508703	-4.32584	1.51949e-05	0.000322497
Cml2	7.8968	-2.26205	0.523145	-4.32394	1.53265e-05	0.000324803
Xdh	1038.46	-1.04528	0.241896	-4.32121	1.55173e-05	0.000328354
Lrrc49	191.459	-0.808588	0.187215	-4.31903	1.56717e-05	0.000330628
Tiam1	457.714	0.933384	0.216095	4.31933	1.56503e-05	0.000330628
Arhgap26	634.351	-0.881809	0.204218	-4.31798	1.57464e-05	0.000331709
Trip13	160.803	0.824233	0.190935	4.31683	1.58287e-05	0.00033245
Chaf1b	338.055	0.937253	0.2171	4.31715	1.58059e-05	0.00033245
Sfxn5	441.771	-1.04175	0.241394	-4.31556	1.59196e-05	0.000333861
Dgat2	700.468	-1.54121	0.35722	-4.31445	1.59997e-05	0.000335044
Eef2k	1651.79	-0.84398	0.195677	-4.31314	1.60953e-05	0.000336049
Smc2	767.919	1.15667	0.268162	4.31333	1.60815e-05	0.000336049
Serpina9	66.159	-2.04999	0.4755	-4.31123	1.6235e-05	0.000338464
Ptpn23	957.965	-0.717091	0.166346	-4.31085	1.62627e-05	0.000338543
Lphn1	92.7444	1.55926	0.36185	4.30914	1.63888e-05	0.000340666
Ddx21	2330.05	0.588704	0.136688	4.30691	1.65551e-05	0.000343616
Slc2a9	200.457	-1.49869	0.348336	-4.30242	1.68941e-05	0.000349623
Parp4	1460.24	-0.852933	0.19823	-4.30275	1.68693e-05	0.000349623
Tpst1	34.8933	1.35295	0.314583	4.30077	1.70203e-05	0.00035172
Snrpa1	498.269	0.87694	0.204247	4.29354	1.7585e-05	0.000362858
Tob1	1665.16	-0.702926	0.163762	-4.29236	1.76783e-05	0.00036425
Pdzk1ip1	1119.57	-1.56104	0.363826	-4.29063	1.78171e-05	0.000366575
Cdkl1	73.0408	-1.94494	0.453567	-4.2881	1.8021e-05	0.000370231
Flii	4233.77	-0.594707	0.138725	-4.28697	1.8113e-05	0.00037158
Naa15	1515.21	1.23369	0.287833	4.28614	1.81803e-05	0.000372419
Cdk2	540.22	0.76562	0.178722	4.28385	1.83685e-05	0.000375729
Ttc39b	1092.67	-0.891396	0.208151	-4.28245	1.84847e-05	0.000377284
Dzip1l	30.5702	1.5052	0.351495	4.28229	1.8498e-05	0.000377284
Mylip	438.21	-1.02265	0.238959	-4.27961	1.87221e-05	0.000381304
Inpp5e	497.215	-0.653982	0.152851	-4.27855	1.88118e-05	0.000382578
Lmnb1	1261.27	0.793824	0.185606	4.27694	1.89481e-05	0.000384796
Ace	580.877	-1.85097	0.433032	-4.27445	1.91609e-05	0.000388559
Jade2	498.736	-0.830902	0.194528	-4.27138	1.94266e-05	0.000393382
Cyp2c69	149.23	-1.54466	0.361729	-4.27023	1.95272e-05	0.000394288
Psmd7	1828.45	0.771291	0.180609	4.2705	1.95038e-05	0.000394288
Itih2	260.236	-2.21234	0.518859	-4.26386	2.00925e-05	0.000405121
Cyp2d26	1114.84	-1.86862	0.438333	-4.26301	2.01691e-05	0.000405507
Tff3	7877.65	-1.42154	0.333447	-4.26316	2.01552e-05	0.000405507
Cyp2c70	10.258	-2.18326	0.512358	-4.2612	2.03331e-05	0.000408223
Pttg1ip	3972.02	-1.11013	0.260587	-4.26012	2.04318e-05	0.000409623
Card14	397.092	-0.874174	0.205282	-4.25839	2.059e-05	0.000411625
Ankrd54	363.298	0.658405	0.154606	4.25859	2.05719e-05	0.000411625
Gjb4	7.53581	-2.2718	0.533711	-4.25661	2.07549e-05	0.000414335
Tmem229a	15.6282	1.93283	0.454191	4.25554	2.08545e-05	0.000415735
LOC100504608	14.5142	1.94853	0.45816	4.25294	2.10979e-05	0.000419995
Hadhb	1765.01	-0.551518	0.129692	-4.25251	2.11384e-05	0.000420208
Cenpm	129.165	1.07926	0.253874	4.25117	2.12658e-05	0.000422145
Klhdc8a	214.017	1.24707	0.293414	4.25022	2.13559e-05	0.000423029
Me1	383.428	1.90781	0.448889	4.25007	2.13702e-05	0.000423029
Obscn	13.653	1.8778	0.441911	4.24928	2.14457e-05	0.000423928
Arhgap17	757.602	-0.757173	0.178229	-4.24832	2.15376e-05	0.000425094
Pbk	482.224	1.0413	0.245126	4.24804	2.15649e-05	0.000425094
Plcd1	915.153	-1.08931	0.256535	-4.24623	2.17398e-05	0.000427943
Cyp4v3	294.107	-1.64255	0.38697	-4.24465	2.18931e-05	0.000428979
Sirt1	290.408	-0.790646	0.186257	-4.24492	2.1867e-05	0.000428979
Banp	264.15	1.22377	0.288322	4.24444	2.1914e-05	0.000428979
Nanos1	31.6268	1.41979	0.334441	4.24527	2.18332e-05	0.000428979
Mpzl3	149.24	-1.12243	0.264491	-4.24375	2.19815e-05	0.000429706
Nrtn	35.1056	1.53161	0.361	4.24269	2.20858e-05	0.000431146
Cyb561d1	573.917	-0.957367	0.225672	-4.2423	2.2124e-05	0.000431295
Baz1b	2438.4	0.69071	0.162832	4.24187	2.21667e-05	0.000431532
Isg20	537.594	0.868198	0.205004	4.23503	2.28526e-05	0.000444272
Cxcl13	10.4968	-2.19525	0.518613	-4.23293	2.30662e-05	0.000447807
Adrb2	13.7504	-2.12372	0.502246	-4.22845	2.35305e-05	0.000456194
Pa2g4	2841.13	0.665337	0.15745	4.22571	2.38186e-05	0.000461146
Slc5a6	1076.91	-1.70916	0.404575	-4.22459	2.39376e-05	0.000462816
Mcm7	1062.93	0.982451	0.232661	4.22266	2.41432e-05	0.000466151
Gga2	380.317	1.03287	0.245339	4.20996	2.55418e-05	0.000491141
Fam92a	102.727	1.03686	0.246253	4.21054	2.54766e-05	0.000491141
Gm2115	130.756	1.52746	0.362818	4.20999	2.55379e-05	0.000491141
Dgka	2278.59	-0.771869	0.183357	-4.20964	2.55776e-05	0.00049116
Ankrd44	249.242	-1.16486	0.27683	-4.20784	2.5782e-05	0.000494412
Arpp19	1567.69	0.559028	0.132889	4.20673	2.59091e-05	0.000495502
Nptx1	14.9418	1.93867	0.460828	4.20693	2.58865e-05	0.000495502
Entpd5	6547.89	-1.19518	0.284178	-4.20574	2.6023e-05	0.000497007
D830031N03Rik	188.768	0.928649	0.220835	4.20518	2.60878e-05	0.000497571
Echdc3	238.679	-0.760647	0.181018	-4.20205	2.64504e-05	0.000503807
Rhbdl3	124.281	1.43615	0.341902	4.20047	2.66357e-05	0.000506653
Acot7	2178.66	0.820977	0.195465	4.20013	2.66764e-05	0.000506743
Crot	1016.86	-0.645292	0.15378	-4.1962	2.71436e-05	0.000514925
Atp8b5	45.4061	-1.22297	0.291548	-4.19473	2.73197e-05	0.000517571
Kcnh8	27.9832	1.56928	0.37426	4.19301	2.75275e-05	0.000520808
Nsun6	151.584	-0.808721	0.192905	-4.19234	2.76092e-05	0.000521654
Il7	109.211	-0.996429	0.237952	-4.18752	2.82021e-05	0.000532146
Hmgb2	1801.66	1.17254	0.280119	4.18585	2.841e-05	0.000535351
Atg7	668.085	-0.666223	0.159386	-4.17994	2.91588e-05	0.00054873
Enkd1	79.8294	1.4737	0.352699	4.17836	2.93615e-05	0.000551809
Afg3l2	3467.62	-0.696819	0.166811	-4.1773	2.94992e-05	0.000552987
Avil	363.944	1.53214	0.36678	4.17727	2.95026e-05	0.000552987
Mns1	57.1153	1.25443	0.300546	4.17383	2.99522e-05	0.000560671
Ocrl	581.526	-0.67035	0.16069	-4.1717	3.02334e-05	0.000565185
Pou2f3	94.9883	1.64161	0.394143	4.16502	3.1133e-05	0.000581232
Calcoco1	611.541	-0.953308	0.229141	-4.16035	3.1776e-05	0.000592453
Zfyve16	461.548	-0.700907	0.168545	-4.15858	3.20232e-05	0.000596275
Ctsf	236.427	-1.17537	0.282852	-4.15542	3.2469e-05	0.000603777
Tmem246	1462.8	-0.632318	0.15231	-4.15152	3.3028e-05	0.000613364
Dkc1	656.96	0.792026	0.190826	4.15052	3.31718e-05	0.000615225
Traip	123.865	1.1733	0.282914	4.14721	3.36555e-05	0.000623378
Pde4b	52.9134	2.00301	0.483237	4.14498	3.39847e-05	0.00062865
Cyp2c67	5.24732	-2.22704	0.537938	-4.13996	3.4737e-05	0.000641725
Kbtbd13	38.1926	1.34293	0.324519	4.13822	3.50014e-05	0.000645764
Ces2b	192.738	-1.85939	0.449482	-4.13673	3.52291e-05	0.000649117
Unc119	498.983	-1.07439	0.259904	-4.1338	3.56807e-05	0.000656581
Abat	6194.57	-1.28263	0.310366	-4.13264	3.58614e-05	0.000659047
Sfxn3	806.58	-0.978369	0.237016	-4.12787	3.66145e-05	0.000672011
Mtdh	2126.18	0.617195	0.149549	4.12705	3.67451e-05	0.000673532
Pla2g10os	101.94	-1.07319	0.260207	-4.12438	3.71729e-05	0.000680491
Cln3	592.179	-1.01286	0.245599	-4.12406	3.72258e-05	0.000680576
Galk1	428.499	1.00479	0.243733	4.12251	3.74773e-05	0.000684287
Slfn2	39.9538	-2.09433	0.508617	-4.1177	3.8268e-05	0.000697822
Bcl3	781.998	0.851152	0.206735	4.11712	3.83644e-05	0.000698678
Slc8b1	1186.08	-1.68688	0.409903	-4.11532	3.8664e-05	0.000702321
Rassf4	557.191	1.12603	0.273618	4.11535	3.86593e-05	0.000702321
Cnppd1	1528.44	-0.567127	0.137914	-4.11218	3.91945e-05	0.000711043
Flywch2	126.903	1.26611	0.307959	4.11131	3.93427e-05	0.000712814
Tmem8b	114.813	-0.995296	0.24217	-4.1099	3.95836e-05	0.00071626
Pak6	75.7491	0.98569	0.239886	4.10898	3.97402e-05	0.000716453
Bccip	1176.14	1.16629	0.28384	4.10897	3.97425e-05	0.000716453
Mxd3	103.478	1.27804	0.311056	4.10873	3.97846e-05	0.000716453
Smarcd3	14.3218	1.83396	0.446365	4.10865	3.97973e-05	0.000716453
Cebpz	879.505	0.701737	0.170894	4.10628	4.02087e-05	0.000722937
Knop1	1309.5	1.09653	0.267334	4.10171	4.10112e-05	0.000736428
Wfdc18	86.4465	2.0446	0.498724	4.09966	4.1376e-05	0.000742035
Mad2l1	578.163	1.04046	0.253845	4.09882	4.15268e-05	0.000743793
Hoxa11	86.4971	1.11522	0.272131	4.0981	4.16564e-05	0.000745168
1700017B05Rik	308.344	0.663748	0.162051	4.09593	4.20482e-05	0.000751226
Fam161a	138.475	-1.54716	0.377784	-4.09534	4.21551e-05	0.000752183
Dcdc2a	18.5748	1.79328	0.437943	4.09477	4.22588e-05	0.000753081
Nudc	1194.74	0.733288	0.179103	4.09422	4.23589e-05	0.000753914
Marveld1	123.469	1.56649	0.382655	4.09375	4.24453e-05	0.0007545
Bok	350.547	0.96266	0.235214	4.09269	4.26396e-05	0.000757
Chchd1	497.856	1.07438	0.262552	4.09208	4.27528e-05	0.000758056
Gpt2	987.727	-0.693299	0.169563	-4.08873	4.33734e-05	0.000768095
Dbp	302.568	-2.1379	0.52324	-4.08588	4.39097e-05	0.000776619
Dcp1b	288.884	-0.865998	0.211976	-4.08536	4.40088e-05	0.000777397
Shisa7	90.675	1.04897	0.256808	4.08463	4.4147e-05	0.000778864
Spib	269.049	1.38599	0.339535	4.08201	4.46481e-05	0.00078672
Birc5	589.592	0.960036	0.235267	4.08062	4.49159e-05	0.000790453
Abca1	219.992	-1.61586	0.396045	-4.08	4.50359e-05	0.000791577
Sbno2	1179.23	-0.744036	0.182382	-4.07955	4.51238e-05	0.000791751
Dnajc9	392.506	0.880594	0.215865	4.07937	4.5158e-05	0.000791751
Mdm4	562.938	-0.914064	0.224221	-4.07662	4.56959e-05	0.000799686
Txnrd3	290.637	-0.753713	0.184893	-4.07647	4.57238e-05	0.000799686
Scgb1b3	5.62097	2.19218	0.537862	4.07573	4.58708e-05	0.000801263
Ntmt1	326.695	0.691059	0.169593	4.07481	4.60527e-05	0.000803445
Mt1	3556.19	-1.42171	0.349218	-4.07112	4.67874e-05	0.000815256
Gpr160	511.745	-0.990819	0.243571	-4.06788	4.74426e-05	0.000825653
Mfsd2a	40.9437	1.96063	0.482152	4.06642	4.77405e-05	0.000829814
Ulk3	228.623	-0.77749	0.191243	-4.06546	4.79373e-05	0.000832211
Slc45a3	496.185	-1.37178	0.337589	-4.06346	4.835e-05	0.000837568
Dut	609.116	0.997813	0.245562	4.06339	4.83646e-05	0.000837568
Sec16b	833.769	-0.841753	0.207177	-4.06296	4.84543e-05	0.000838093
3930402G23Rik	36.3081	1.76073	0.433527	4.0614	4.87791e-05	0.000842679
Abcg2	1324.26	-1.54807	0.381225	-4.06077	4.89101e-05	0.000843909
Sox12	58.1588	1.26399	0.311566	4.05691	4.9727e-05	0.000856955
Ncoa4	528.141	-0.702777	0.173285	-4.05562	5.00014e-05	0.000860634
Slc10a5	898.476	-1.48524	0.366313	-4.05456	5.02278e-05	0.000863179
Rilp	237.938	-0.842367	0.207768	-4.05436	5.02716e-05	0.000863179
Mgat4a	6524.32	-1.37504	0.339443	-4.05089	5.10237e-05	0.000875029
Slc6a8	5449.5	-1.38465	0.342216	-4.04614	5.20683e-05	0.000891859
B9d1	77.232	1.12031	0.276966	4.04494	5.23366e-05	0.000895368
AW549877	685.72	-0.898494	0.222189	-4.04382	5.25877e-05	0.000898575
Cenpu	97.4698	0.951165	0.235476	4.03933	5.36033e-05	0.000914822
Cenpn	100.157	0.939729	0.232738	4.03771	5.39745e-05	0.000920043
Cdca2	364.846	1.07074	0.265406	4.03433	5.47576e-05	0.000932266
Cdc34	1342.6	0.902142	0.223701	4.03281	5.51141e-05	0.000937204
4930404N11Rik	33.1445	1.57721	0.391222	4.03149	5.54239e-05	0.000941339
Notum	7.547	2.08821	0.518104	4.03049	5.56606e-05	0.000944223
Aldoc	351.234	-0.783932	0.19457	-4.02905	5.6002e-05	0.000948874
Gmip	355.79	-1.04795	0.260216	-4.02724	5.6436e-05	0.000954262
1810055G02Rik	330.885	1.20042	0.298081	4.02716	5.64552e-05	0.000954262
Rnf126	983.312	0.578967	0.143871	4.02422	5.71652e-05	0.000965107
Bcas3	496.651	-0.715295	0.177962	-4.01938	5.83512e-05	0.000983953
Fhl3	9.8339	1.93943	0.482716	4.01775	5.87556e-05	0.00098959
Anpep	386.501	-2.05191	0.511267	-4.01339	5.98533e-05	0.00100568
Myl7	60.4171	1.55129	0.386507	4.01363	5.97929e-05	0.00100568
Amotl1	241.553	0.913219	0.227577	4.0128	6.00032e-05	0.001007
Hspa1b	233.139	1.85853	0.463426	4.01042	6.06108e-05	0.00101599
Pbx3	116.218	1.10354	0.275232	4.00948	6.08534e-05	0.00101884
Tuba1c	1107.8	0.655389	0.163505	4.00837	6.11391e-05	0.00102241
Ecd	900.451	0.536305	0.133887	4.00566	6.18439e-05	0.00103298
Ccna1	14.5508	1.75634	0.438564	4.00477	6.20789e-05	0.00103568
Ifngr1	3174.28	-1.21794	0.304443	-4.00054	6.31977e-05	0.0010531
Iyd	147.672	-1.74449	0.436482	-3.99671	6.42299e-05	0.00106903
Phip	797.297	0.64344	0.161189	3.99184	6.5563e-05	0.00108994
2610528J11Rik	1080.43	-0.567667	0.142223	-3.99139	6.56884e-05	0.00109074
Fermt3	75.1847	1.00695	0.25231	3.99093	6.5816e-05	0.00109157
Zswim8	1131.9	-0.775098	0.194269	-3.98982	6.61225e-05	0.00109537
Cenpq	111.977	0.974992	0.244513	3.98748	6.67796e-05	0.00110496
Sec61b	1239.5	0.953888	0.239248	3.98702	6.69081e-05	0.00110579
Hnrnpc	2729.9	0.687657	0.172584	3.98449	6.76256e-05	0.00111634
Nmral1	115.344	1.2298	0.308722	3.98351	6.79043e-05	0.00111963
Slc16a5	1438.43	-1.3917	0.349418	-3.98289	6.80819e-05	0.00112125
Gm53	814.404	-0.673215	0.169096	-3.98126	6.85509e-05	0.00112765
Spef1	361.662	1.182	0.296969	3.98021	6.88554e-05	0.00113134
Timp3	108.502	-1.32001	0.331712	-3.97939	6.90923e-05	0.00113392
Nop58	1342.05	0.713534	0.17933	3.97888	6.92413e-05	0.00113504
Rrp1b	254.792	0.847479	0.21306	3.97766	6.95962e-05	0.00113853
Dtl	264.557	1.01283	0.254634	3.9776	6.96154e-05	0.00113853
Rab15	4061.18	0.886991	0.223025	3.97709	6.97628e-05	0.00113962
Atrnl1	1819.55	-1.14974	0.289116	-3.97676	6.98593e-05	0.00113988
4930427A07Rik	447.407	0.764947	0.192382	3.97618	7.00307e-05	0.00114135
Mcm3	700.88	1.22722	0.308712	3.9753	7.02903e-05	0.00114426
Eif2s1	972.135	0.65608	0.165057	3.97488	7.04162e-05	0.00114499
Cutal	1582.47	-1.12505	0.283299	-3.97126	7.14943e-05	0.00116119
Vps11	728.81	-0.722265	0.181908	-3.97049	7.17238e-05	0.00116357
Hsd17b2	1903.69	-1.07061	0.269792	-3.9683	7.23886e-05	0.00117167
Snrpf	450.524	0.817828	0.206078	3.96855	7.23121e-05	0.00117167
Cdh17	12238.3	-0.976274	0.246042	-3.96792	7.25022e-05	0.00117216
Ddx18	443.132	0.682376	0.172048	3.96619	7.30302e-05	0.00117935
Efnb2	1367.07	-1.09608	0.276442	-3.96496	7.34088e-05	0.00118293
Pnpla3	13.8397	1.83075	0.461738	3.96492	7.34198e-05	0.00118293
Rhbg	98.578	-1.07888	0.27215	-3.9643	7.36104e-05	0.0011833
Ppp1r3b	836.306	-0.848324	0.21398	-3.9645	7.35512e-05	0.0011833
Gins1	74.0511	1.19546	0.301606	3.96364	7.38165e-05	0.00118392
Ddah2	33.1377	1.55476	0.392241	3.96378	7.37712e-05	0.00118392
Nt5c3	1285.21	-0.627288	0.158313	-3.96233	7.42229e-05	0.00118908
Nr1d2	697.998	-1.38233	0.348959	-3.96129	7.45445e-05	0.00119288
Fbxw22	19.9474	-1.57645	0.398291	-3.95804	7.55671e-05	0.00120788
Srm	492.611	1.3082	0.330551	3.95763	7.56966e-05	0.00120858
Rpl38	2360.15	0.838033	0.211783	3.95703	7.58876e-05	0.00120889
Pik3r5	366.375	1.43855	0.363528	3.95719	7.58366e-05	0.00120889
Irs1	117.371	-1.74057	0.440153	-3.95447	7.67042e-05	0.00122052
Il6ra	49.2753	-1.70216	0.430482	-3.95408	7.68309e-05	0.00122116
Ilvbl	1091.56	-1.17599	0.297931	-3.94719	7.90743e-05	0.00125504
Drap1	1666.78	0.55748	0.141242	3.94699	7.91406e-05	0.00125504
Apoc2	51.5374	-1.82459	0.462461	-3.94539	7.96686e-05	0.001262
Tsta3	3223.99	0.479557	0.121605	3.94356	8.02815e-05	0.00127028
Recql4	110.418	0.800568	0.203108	3.94158	8.09468e-05	0.00127938
Mrpl50	1023.62	0.532627	0.135142	3.94123	8.1064e-05	0.00127979
2310035C23Rik	1469.05	-0.621147	0.157651	-3.94002	8.14749e-05	0.00128485
Fam86	496.421	0.901129	0.228791	3.93865	8.19412e-05	0.00129076
Znhit1	673.155	0.576747	0.146658	3.93261	8.40294e-05	0.00132217
Snrnp27	605.507	1.08194	0.275225	3.9311	8.45571e-05	0.001329
Rpl13a	18294.3	0.976836	0.248851	3.92538	8.65934e-05	0.00135949
Sash1	1823.9	-0.759935	0.193697	-3.92332	8.73387e-05	0.00136943
Dcakd	556.714	0.681807	0.173798	3.92297	8.74627e-05	0.00136943
Tuba1b	547.251	0.913373	0.232836	3.92282	8.7518e-05	0.00136943
Ttc8	25.764	-1.38893	0.354253	-3.92075	8.82753e-05	0.00137975
Sema6a	491.939	-1.30515	0.33297	-3.91972	8.86531e-05	0.00138413
Prkcd	3929.88	-0.926874	0.236561	-3.91812	8.9244e-05	0.00139181
Ddx60	164.647	-1.69854	0.433576	-3.91752	8.9465e-05	0.00139372
Plin2	1746.52	-0.758414	0.193755	-3.9143	9.06655e-05	0.00140992
Gtf2ird2	268.782	0.818391	0.209083	3.9142	9.0705e-05	0.00140992
Arl3	116.963	0.947029	0.242097	3.91177	9.16207e-05	0.00142259
Stambpl1	431.499	-0.981653	0.251091	-3.90956	9.24662e-05	0.00143414
Gbp2	57.0593	-1.826	0.467139	-3.90889	9.27213e-05	0.00143652
Aarsd1	427.063	0.686321	0.175625	3.90788	9.31097e-05	0.00144095
Aldh2	14320.9	-0.755439	0.193343	-3.90724	9.3357e-05	0.0014432
Rabl6	1879.51	1.01237	0.259134	3.90674	9.35511e-05	0.00144462
Ccdc77	215.125	0.780817	0.19992	3.90565	9.39723e-05	0.00144954
Erh	136.619	0.899723	0.230467	3.90391	9.46507e-05	0.00145734
Tnfrsf19	38.5707	1.73411	0.444208	3.90382	9.46851e-05	0.00145734
Dek	1614.99	0.935445	0.239732	3.90204	9.53837e-05	0.0014665
Exoc2	458.131	-0.599669	0.153717	-3.90113	9.57464e-05	0.00147047
Phf5a	851.946	0.572961	0.146885	3.90075	9.58947e-05	0.00147115
Nop16	564.86	0.789008	0.202327	3.89966	9.63264e-05	0.00147617
Sgpl1	2218.54	-1.32173	0.33911	-3.89764	9.71327e-05	0.00148604
Faxc	11.1139	1.88924	0.484727	3.89752	9.71814e-05	0.00148604
Wdr31	87.3899	0.942759	0.241944	3.89659	9.75559e-05	0.00149016
Adcy6	6993.56	-0.804736	0.20654	-3.89627	9.7687e-05	0.00149054
Mir6935	12.9696	-2.01978	0.518516	-3.89531	9.80715e-05	0.0014948
Erbb2	3810.71	-1.12792	0.289632	-3.89432	9.84739e-05	0.00149931
Acat2	628.215	0.762752	0.195934	3.89289	9.90559e-05	0.00150655
Rbm10	1068.12	0.596859	0.153331	3.89261	9.9172e-05	0.00150669
Slc44a4	7187.91	-0.991845	0.254822	-3.89231	9.92958e-05	0.00150695
Mep1a	7194.65	-1.5435	0.396637	-3.89146	9.96409e-05	0.00151056
Eml6	80.5219	-0.946328	0.243408	-3.88782	0.000101148	0.00153177
Ralgps1	209.834	-0.758322	0.195114	-3.88656	0.000101676	0.0015381
Tldc1	298.228	-0.586124	0.150824	-3.88614	0.000101851	0.00153883
Pla2g2a	140.544	1.99813	0.514196	3.88592	0.000101942	0.00153883
Slc6a14	7991.35	-1.5732	0.404898	-3.88544	0.000102146	0.00154027
Atg9a	1576.31	-0.945442	0.243532	-3.88221	0.000103513	0.00155921
Tgif2	18.1017	1.67118	0.430767	3.87954	0.000104655	0.00157474
Tmcc2	3.84776	2.08508	0.537699	3.87778	0.000105413	0.00158446
Tubb5	5431.15	0.790857	0.203971	3.8773	0.000105622	0.00158591
Il18	1087.97	-1.28801	0.332228	-3.8769	0.000105795	0.00158681
Med19	600.273	0.785847	0.202731	3.87631	0.000106055	0.00158902
Nmt1	2635.86	0.945612	0.243965	3.87602	0.000106179	0.0015892
Myo1a	12753.7	-0.996781	0.257212	-3.87533	0.000106478	0.00159199
Ube2c	1005.57	0.961313	0.248132	3.87421	0.000106973	0.00159769
Snx25	596.664	-0.6784	0.175162	-3.87298	0.000107511	0.00160402
Slc10a2	552.185	-2.04749	0.529007	-3.87044	0.000108639	0.00161744
Sfxn2	416.744	0.725487	0.187436	3.87058	0.000108575	0.00161744
Cib1	3513.72	0.599969	0.155108	3.86807	0.000109698	0.00163149
Ubfd1	1005.18	0.6142	0.15883	3.86702	0.000110173	0.00163683
Tdrd7	997.696	-0.768307	0.198723	-3.86622	0.000110534	0.00164046
Nek2	678.189	0.727063	0.188095	3.86541	0.000110904	0.00164422
Efna4	218.309	0.944769	0.244457	3.86476	0.000111198	0.00164685
Capn2	1313.42	-0.84661	0.219136	-3.8634	0.00011182	0.00165433
Ppapdc2	785.674	-0.950525	0.246081	-3.86266	0.000112161	0.00165589
Xpot	980.89	0.674469	0.174606	3.8628	0.000112095	0.00165589
Map4k3	1611.12	-0.619908	0.160538	-3.86145	0.000112718	0.00166238
Arpc5l	920.406	0.604351	0.156615	3.85884	0.000113926	0.00167727
Bola2	491.356	0.988374	0.256138	3.85876	0.000113965	0.00167727
Hamp2	8.31583	-2.03068	0.526328	-3.8582	0.000114225	0.00167934
B2m	4276.06	-0.903023	0.234137	-3.85681	0.000114875	0.00168714
Rps6ka6	51.1136	1.07571	0.278945	3.85634	0.000115099	0.00168867
Rps19bp1	301.627	0.797612	0.2069	3.85506	0.000115703	0.00169577
Tarsl2	265.085	-0.742093	0.19253	-3.85443	0.000115998	0.00169833
9430060I03Rik	34.933	1.21286	0.315026	3.85002	0.000118109	0.00172744
Eri1	617.971	0.604852	0.157115	3.84973	0.000118249	0.00172771
Hmbs	620.444	0.535634	0.139185	3.84836	0.00011891	0.00173556
Isy1	485.063	0.712884	0.185263	3.84795	0.000119112	0.00173673
Dennd5a	44.5717	1.19859	0.311768	3.84449	0.000120802	0.00175955
Plcd4	33.4668	-1.85113	0.48189	-3.84141	0.000122332	0.00177815
Pdzd11	697.287	0.574382	0.149518	3.84157	0.00012225	0.00177815
Zbtb39	608.963	-0.539061	0.140418	-3.83898	0.000123548	0.00179399
D8Ertd738e	1398.75	0.598535	0.156065	3.83517	0.000125479	0.00182015
Plekhf1	43.1947	1.06396	0.27755	3.83342	0.000126373	0.00183125
Gins2	232.784	1.15154	0.30047	3.83245	0.000126875	0.00183663
Baz1a	713.319	0.827862	0.216127	3.83045	0.000127911	0.00184783
Hirip3	432.408	1.24507	0.325033	3.8306	0.00012783	0.00184783
Galnt11	328.391	-0.759098	0.198246	-3.82906	0.000128634	0.00185638
Sp110	75.2341	-1.47206	0.384593	-3.82757	0.000129417	0.00186577
Plk3	294.458	-1.47855	0.386587	-3.82463	0.000130967	0.0018861
Kdm3a	1234.33	-0.814227	0.212904	-3.82439	0.000131094	0.0018861
Taf1d	845.119	1.41916	0.371145	3.82374	0.000131444	0.00188921
2610318N02Rik	66.5668	1.33897	0.350201	3.82344	0.000131601	0.00188954
Slc46a1	252.98	-1.44174	0.377171	-3.82252	0.000132095	0.0018947
Slc26a3	7000.24	-1.56307	0.408939	-3.82226	0.000132232	0.00189475
Atp1a1	58834.2	-1.32909	0.347799	-3.82143	0.00013268	0.00189731
2900008C10Rik	25.3845	1.58468	0.414673	3.82152	0.000132631	0.00189731
Tcp11l2	216.838	-1.00984	0.264295	-3.82086	0.000132986	0.00189852
Inpp4a	271.91	-0.908037	0.237658	-3.82077	0.000133033	0.00189852
Dtymk	467.67	0.985492	0.25803	3.81929	0.000133838	0.00190806
Pfdn2	417.224	0.621541	0.162834	3.81703	0.000135068	0.00192366
Rph3al	747.651	0.871826	0.228482	3.81574	0.000135778	0.00193182
Snrpg	447.758	1.1213	0.294117	3.81243	0.000137609	0.00195591
Brca2	146.096	0.745032	0.195489	3.81112	0.000138339	0.0019643
Pdk3	642.865	0.721287	0.189365	3.80898	0.000139543	0.00197941
Mcm5	1028.86	1.04292	0.273907	3.80755	0.000140351	0.00198887
Acad10	348.731	-1.10203	0.289559	-3.80588	0.0001413	0.0020003
Prkd2	451.148	-0.54402	0.142982	-3.80482	0.000141908	0.00200691
Ccne2	104.181	1.18384	0.311215	3.80393	0.000142419	0.00201211
Gm6402	29.3044	1.80696	0.475211	3.80243	0.000143285	0.00202233
Srsf5	2453.11	-0.825638	0.21723	-3.80076	0.000144256	0.00203239
Zbtb24	271.571	-0.67913	0.178685	-3.8007	0.000144286	0.00203239
Esf1	598.625	0.903264	0.237802	3.79839	0.000145642	0.00204944
Insig1	1398.56	-0.960188	0.252807	-3.7981	0.000145809	0.00204976
Pdgfrb	251.931	-1.21948	0.321166	-3.79703	0.000146438	0.00205655
Trim35	341.733	0.902767	0.237821	3.79599	0.000147055	0.00206316
Ftsj1	368.03	0.805282	0.212258	3.79388	0.000148313	0.00207667
Grap2	15.6188	1.80871	0.476714	3.79411	0.000148176	0.00207667
Mcm2	861.45	1.04319	0.275006	3.79334	0.000148636	0.00207913
Ifi27	605.442	-1.06265	0.28023	-3.79206	0.000149403	0.00208573
C1qtnf1	28.5627	1.40834	0.371385	3.79214	0.000149353	0.00208573
Znfx1	1001.44	-0.596274	0.157255	-3.79177	0.000149578	0.00208611
Pold2	838.763	0.843582	0.222506	3.79128	0.00014987	0.00208812
Top2a	3044.63	1.03267	0.272519	3.78937	0.00015103	0.0021022
Stom	594.127	-1.41836	0.374481	-3.78752	0.000152159	0.00211583
Tead1	737.716	0.696423	0.183891	3.78715	0.000152387	0.00211692
Incenp	1128.72	0.98616	0.260427	3.7867	0.000152659	0.00211861
Mall	2524.15	-1.02911	0.271926	-3.78452	0.000154004	0.00213518
Ago4	184.437	-1.09039	0.288222	-3.78315	0.000154856	0.00214489
Thoc2	1515.48	1.27521	0.337179	3.78199	0.000155578	0.00215278
Ccdc109b	93.5976	1.38986	0.367615	3.78075	0.000156355	0.00216141
Hist1h2bj	10.8919	1.82555	0.482943	3.78005	0.000156795	0.00216537
Cmc2	327.211	0.703151	0.186067	3.77901	0.000157454	0.00217234
Pnmal2	91.7942	0.873808	0.231248	3.77866	0.000157677	0.00217329
Anp32a	2789.33	1.05054	0.278203	3.77615	0.000159271	0.00219312
Spint1	4424	-1.19589	0.316866	-3.77414	0.000160563	0.00220876
Whsc1	1208.29	0.638853	0.169362	3.77212	0.000161865	0.0022245
Tmc8	253.58	-0.984141	0.260987	-3.77085	0.000162695	0.00223374
Ciart	44.4483	-2.00619	0.532098	-3.77034	0.000163025	0.00223608
Gigyf1	687.319	-0.645988	0.171459	-3.7676	0.000164826	0.0022586
Ano1	2663.83	-1.56304	0.414906	-3.76721	0.000165081	0.00225989
N4bp3	198.766	1.09785	0.291447	3.7669	0.00016529	0.00226056
Tox3	455.176	0.938462	0.249184	3.76614	0.000165792	0.00226524
Rasip1	34.4675	1.38473	0.367744	3.76546	0.000166241	0.00226917
Ezh1	1050.7	-0.729336	0.193823	-3.7629	0.000167957	0.00229038
Emc8	680.485	0.535759	0.142406	3.7622	0.000168427	0.00229458
Anxa7	3788.17	-0.71816	0.190978	-3.76043	0.000169623	0.00230864
Rfc5	512.553	0.765662	0.203792	3.75707	0.000171916	0.00233759
Dbf4	381.271	0.78269	0.208504	3.75384	0.000174147	0.00236565
Xrcc3	104.381	0.804468	0.214329	3.75342	0.000174438	0.00236733
Gm1673	4.97151	2.01185	0.536145	3.75244	0.000175125	0.00237437
A830010M20Rik	150.273	-1.20831	0.322052	-3.7519	0.000175501	0.00237717
Rims4	71.2944	-1.71116	0.456238	-3.7506	0.000176414	0.00238726
Gbp5	4.80411	-2.01931	0.538626	-3.749	0.000177542	0.00239792
Hexb	3136.05	-1.76667	0.471213	-3.7492	0.000177398	0.00239792
Insrr	183.777	-1.19613	0.319089	-3.74858	0.000177841	0.00239966
Dnajc25	213.708	0.700081	0.186889	3.74597	0.000179696	0.00242237
Sertad4	20.6573	1.51548	0.40472	3.7445	0.000180754	0.00243431
Ppp1r9a	1120.95	0.861595	0.230123	3.74407	0.000181066	0.00243619
Elof1	1263.85	0.688058	0.183841	3.74267	0.000182074	0.00244743
H2-Eb1	24.0134	-1.4209	0.379885	-3.74034	0.000183772	0.0024679
Myo7b	5329.01	-0.875467	0.234192	-3.73825	0.000185305	0.00248421
Ddx10	627.687	0.721652	0.193048	3.7382	0.000185339	0.00248421
Tnni1	622.644	-1.29348	0.3462	-3.73622	0.000186804	0.00250147
Nfe2l1	4227.43	-0.615658	0.164857	-3.73449	0.000188099	0.00251404
Atp5e	4358.96	1.00599	0.269362	3.7347	0.000187936	0.00251404
Inadl	2136.46	-0.592325	0.158623	-3.73416	0.000188345	0.00251494
Eif5b	3656.39	1.29511	0.346883	3.73356	0.000188789	0.00251849
Hmgn5	1431.53	1.50921	0.404262	3.73326	0.000189019	0.00251918
Alyref	980.244	0.707504	0.189526	3.73302	0.000189199	0.00251921
Trmt10a	104.193	1.05893	0.283991	3.72875	0.00019243	0.00255981
Pfkp	2851.22	-0.750978	0.201484	-3.72724	0.00019359	0.00257039
Rbm8a	1224.57	0.695965	0.186719	3.72734	0.000193514	0.00257039
Aurkb	544.168	0.8546	0.229307	3.72688	0.000193863	0.00257161
H2afy	2533.88	0.456041	0.122407	3.72562	0.000194835	0.00258207
Sema3f	88.8143	1.51838	0.407644	3.72477	0.000195493	0.00258836
D2Wsu81e	527.427	0.705799	0.189593	3.7227	0.000197101	0.0026072
Cd177	5408.9	1.87642	0.504429	3.71989	0.000199311	0.00263397
Psmb3	1354.18	0.634576	0.170613	3.71938	0.000199711	0.00263678
Lamc2	1008.43	-1.14974	0.309187	-3.71858	0.000200342	0.00264018
Hdac11	999.542	-0.644024	0.173185	-3.71871	0.000200242	0.00264018
Ngfrap1	490.98	0.932794	0.250973	3.71671	0.000201837	0.00265494
Dclk1	839.881	1.39286	0.374756	3.7167	0.000201838	0.00265494
Nr1d1	889.519	-1.74382	0.469247	-3.71622	0.000202226	0.00265756
Gpx2-ps1	10.9713	1.88468	0.507359	3.71469	0.000203451	0.00267117
Entpd8	1792.46	-0.793361	0.213643	-3.71349	0.00020442	0.00268139
Ccdc59	325.979	0.710366	0.191314	3.71309	0.000204747	0.0026832
Vwa8	3826	-0.860551	0.231839	-3.71184	0.000205756	0.00269391
Rps12	13020.9	0.905794	0.244099	3.71076	0.000206638	0.00270296
Plcb4	336.213	0.907977	0.244723	3.71022	0.000207082	0.00270625
C2cd4c	59.533	1.1544	0.311474	3.70625	0.000210354	0.00274647
Tfcp2l1	11171.1	-0.922429	0.249155	-3.70222	0.00021372	0.00278783
Dnph1	98.7772	0.941283	0.254455	3.69921	0.00021627	0.00281849
Dynll1	1318.07	0.881829	0.238419	3.69865	0.000216746	0.00281949
Matn2	111.586	1.71696	0.464201	3.69875	0.000216668	0.00281949
Pelp1	693.946	0.740921	0.200362	3.69792	0.000217376	0.00282508
Pkmyt1	462.625	0.634918	0.171828	3.69507	0.000219826	0.00285168
Gfi1b	23.353	1.47574	0.399368	3.69519	0.000219725	0.00285168
Uvssa	377.892	-0.71789	0.194354	-3.69373	0.000220985	0.00286408
Cpq	1131.45	-1.33083	0.360365	-3.69301	0.00022162	0.00286967
Ms4a8a	5447.64	-1.12681	0.305283	-3.69103	0.000223347	0.00288443
Igsf3	614.045	-0.990483	0.268324	-3.69137	0.000223051	0.00288443
Ufm1	1007.03	0.515949	0.139794	3.69077	0.000223577	0.00288443
Psmd14	1215.57	0.552964	0.149815	3.69097	0.000223399	0.00288443
Pkm	12571.3	-0.835786	0.226551	-3.68917	0.00022499	0.00289897
Tbc1d23	539.731	-0.701354	0.190119	-3.68902	0.000225115	0.00289897
Mrfap1	1998.86	0.447498	0.121332	3.6882	0.000225844	0.0029057
Tsn	1204.88	0.642691	0.174309	3.68709	0.000226835	0.0029158
Scg2	14.382	-1.75434	0.47661	-3.68087	0.000232436	0.00298509
Fzd9	64.0504	1.95658	0.531653	3.68019	0.000233059	0.00299036
Gp6	5.51438	-1.97886	0.537971	-3.67837	0.000234728	0.00300903
Tpcn1	3825.02	-1.07924	0.293631	-3.67548	0.000237404	0.00304058
Als2	276.154	-0.870227	0.236853	-3.67412	0.000238674	0.00305284
Prpf40a	1771.98	0.769905	0.209556	3.67399	0.000238794	0.00305284
Zfp251	203.55	-0.901744	0.245569	-3.67205	0.00024061	0.00307328
Trim6	74.8271	-1.55355	0.423112	-3.67172	0.000240925	0.00307452
Zfp236	733.156	-0.57225	0.155888	-3.67091	0.00024169	0.00307945
Ubap2	1878.88	0.790196	0.215263	3.67085	0.000241748	0.00307945
Tor1aip1	888.783	-0.769481	0.209698	-3.66947	0.000243059	0.00309335
Uqcc2	718.605	0.876644	0.239073	3.66684	0.000245564	0.00312243
Plxnd1	41.6032	1.21372	0.331083	3.66591	0.000246464	0.00313104
Il1rn	828.783	-1.09288	0.298167	-3.66534	0.000247009	0.00313514
Rnf167	1313.64	-0.609674	0.166405	-3.66379	0.000248512	0.00314857
Eif4a1	6177.39	0.426999	0.116541	3.66395	0.000248357	0.00314857
1110004E09Rik	400.878	0.545188	0.148834	3.66306	0.000249219	0.00315468
Got1	1289.48	-0.861031	0.235143	-3.66173	0.000250518	0.00316829
Cdc42ep1	676.938	0.75753	0.206919	3.661	0.000251232	0.00317447
Psmc4	1688.86	0.512218	0.139992	3.6589	0.000253303	0.00319734
Nme1	1277.65	0.989734	0.270515	3.6587	0.000253494	0.00319734
6720489N17Rik	19.5577	1.40125	0.383091	3.65775	0.000254443	0.00320357
Fstl4	68.2601	1.42771	0.390304	3.65795	0.000254244	0.00320357
Exoc6	616.665	-0.546212	0.149365	-3.65688	0.0002553	0.00321151
Fam21	917.165	-0.745693	0.203954	-3.65619	0.000255995	0.00321738
Ccdc149	269.368	0.672851	0.184081	3.65519	0.000256988	0.00322698
Wdr19	135.408	-0.903936	0.247398	-3.65378	0.00025841	0.00324195
Slc44a1	3750.2	-1.16523	0.319113	-3.65145	0.000260762	0.00326655
Ccdc32	851.838	-0.873735	0.239289	-3.65138	0.000260833	0.00326655
Ccl9	352.221	1.58511	0.434556	3.64764	0.000264657	0.0033115
Rpl36al	1004.02	0.778349	0.213436	3.64675	0.000265577	0.00332007
Ctsl	1171.71	-1.17603	0.322578	-3.64572	0.000266642	0.00332878
Sub1	944.58	0.514392	0.141107	3.64539	0.000266982	0.00332878
Ankrd63	4.86826	1.96321	0.538537	3.64545	0.000266921	0.00332878
Pde4d	567.855	-0.581748	0.159603	-3.64496	0.00026743	0.00333143
Lhfpl2	847.844	-1.69782	0.466015	-3.64327	0.000269198	0.00335021
Stip1	1880.71	1.00503	0.275876	3.64306	0.000269413	0.00335021
Srsf3	1415.97	0.609215	0.167287	3.64174	0.000270801	0.00336451
Sec24d	1439.51	0.740237	0.203282	3.64142	0.000271136	0.00336571
Bax	670.228	0.577004	0.158522	3.63991	0.000272737	0.00338222
B130006D01Rik	12.1818	1.94046	0.533136	3.63971	0.000272946	0.00338222
Cfb	2043.09	-1.10706	0.304321	-3.6378	0.000274978	0.00340203
Mis18a	232.118	0.683918	0.188006	3.63775	0.000275026	0.00340203
Syne3	79.0095	-1.07692	0.296159	-3.6363	0.000276581	0.00341493
L3mbtl2	496.457	0.556909	0.153161	3.6361	0.000276794	0.00341493
Vipr2	53.3016	1.3414	0.368872	3.63649	0.000276378	0.00341493
Rac2	122.68	1.4491	0.398562	3.63583	0.000277089	0.00341558
Cdk5rap1	195.937	-0.777359	0.21404	-3.63185	0.000281398	0.00346566
Ppih	276.451	0.898156	0.247319	3.63156	0.000281711	0.00346649
Atxn2l	2486.76	-0.544561	0.149987	-3.63072	0.000282635	0.00347484
Zkscan7	175.014	-0.834209	0.229852	-3.62933	0.000284155	0.00348916
Znhit3	116.308	0.816108	0.224872	3.62921	0.000284294	0.00348916
9130011E15Rik	434.49	-0.546768	0.150712	-3.62791	0.000285726	0.00350368
Exosc8	234.69	0.962886	0.265491	3.62681	0.000286946	0.00351254
Anp32b	2859.73	1.25399	0.34574	3.62696	0.000286773	0.00351254
Fzd2	60.9594	1.44606	0.398772	3.62629	0.000287523	0.00351655
Baiap2l2	1586.47	0.507926	0.140113	3.62511	0.000288843	0.00352658
Cdk1	871.139	0.959128	0.264569	3.62524	0.000288688	0.00352658
Pole2	106.018	1.04412	0.288181	3.62315	0.000291039	0.00355032
Plec	9250.61	-0.857946	0.236852	-3.62228	0.000292014	0.00355914
Cenpa	563.025	0.96833	0.267367	3.62172	0.00029265	0.00356382
Naaa	429.609	-1.53118	0.422969	-3.62007	0.000294528	0.0035836
2810004N23Rik	420.048	0.927048	0.256145	3.61923	0.000295484	0.00359213
Rab30	8.9477	-1.79334	0.495903	-3.61631	0.000298831	0.00362969
Ogfrl1	117.126	-0.76718	0.212281	-3.61399	0.000301519	0.0036592
Cpeb3	140.395	-1.05328	0.291503	-3.61326	0.000302368	0.00366635
Mbd5	261.121	-0.613841	0.169959	-3.6117	0.000304201	0.0036854
Srp9	613.7	0.538769	0.14919	3.61131	0.000304658	0.00368702
Lsm3	545.261	0.786164	0.217705	3.61114	0.000304857	0.00368702
Glrx3	238.677	0.896812	0.248411	3.6102	0.000305964	0.00369407
Cfdp1	1147.25	0.916252	0.253786	3.61034	0.000305802	0.00369407
Dgat1	735.649	-1.09237	0.302656	-3.60929	0.000307041	0.00369759
Pcx	1828.8	-1.06021	0.293718	-3.60962	0.000306648	0.00369759
Ubn1	2080.93	0.598156	0.165718	3.60948	0.000306809	0.00369759
Gm14207	113.28	1.10326	0.305713	3.60882	0.00030759	0.00370105
Mccc1	827.554	-0.672617	0.186491	-3.60669	0.000310129	0.00372524
Smarce1	965.017	0.499871	0.138592	3.60679	0.000310012	0.00372524
Kdm3b	1779.59	-0.602382	0.167062	-3.60574	0.000311259	0.00373282
Rrs1	599.46	0.862345	0.23916	3.60572	0.000311289	0.00373282
Atp8a1	1350.02	-1.14114	0.316711	-3.60308	0.000314464	0.00376401
Dclre1c	166.979	-1.09767	0.304679	-3.6027	0.000314924	0.00376401
Ptdss2	771.468	-0.706712	0.196157	-3.60278	0.000314833	0.00376401
Tsc2	1638.11	-0.553528	0.153644	-3.60268	0.000314956	0.00376401
Fam171a2	10.7128	1.86732	0.518519	3.60126	0.000316673	0.00378133
G6b	35.5802	-1.28791	0.357714	-3.60039	0.000317741	0.00378376
Adck3	1330.69	-0.933807	0.259375	-3.60022	0.00031795	0.00378376
Rad51	263.049	0.807947	0.224396	3.60054	0.000317561	0.00378376
Rnf157	45.3434	1.42618	0.396073	3.6008	0.00031724	0.00378376
Fam160a2	1396.53	-0.578964	0.160898	-3.59834	0.000320256	0.003808
Crtc2	757.062	-0.579528	0.161162	-3.59593	0.000323238	0.00384022
St8sia5	57.1041	-1.89066	0.525863	-3.59535	0.000323956	0.00384551
Mbd1	1086.4	-0.655715	0.182405	-3.59483	0.000324598	0.00384989
Rad54l	183.853	0.985771	0.274237	3.5946	0.000324892	0.00385015
Osbpl6	408.97	-1.01656	0.282958	-3.5926	0.000327389	0.00387648
Abca13	7.97251	-1.9344	0.538612	-3.59146	0.000328835	0.00389035
Sms	124.394	0.818249	0.227881	3.59068	0.000329817	0.00389869
Ildr1	3942.52	-0.935863	0.260772	-3.58882	0.000332182	0.00392336
Dctpp1	470.991	0.832636	0.232105	3.58733	0.00033408	0.00394248
Fermt1	4166.02	0.541688	0.151172	3.58325	0.000339345	0.00400126
Mon1a	807.561	0.567392	0.158378	3.58252	0.000340297	0.00400914
Zfp169	183.378	-0.931191	0.259946	-3.58225	0.000340651	0.00400996
Arhgef18	1000.6	-0.499091	0.139344	-3.58171	0.000341349	0.00401483
Tef	843.113	-1.76309	0.492282	-3.58147	0.000341672	0.00401529
Mrpl12	3343.51	0.668011	0.18657	3.58049	0.000342952	0.00402697
Pola2	507.178	0.608157	0.169904	3.57942	0.000344353	0.00403671
Rpl27	1856.63	0.689065	0.192502	3.57953	0.000344219	0.00403671
Per1	512.284	-1.07511	0.300378	-3.57918	0.00034468	0.00403719
Trim34b	14.1099	-1.78666	0.499276	-3.5785	0.000345575	0.00403763
Krba1	322.487	-0.656177	0.183353	-3.57876	0.000345226	0.00403763
Clip2	1750.32	0.521051	0.145604	3.57856	0.000345496	0.00403763
Mfsd8	201.168	-1.09511	0.306094	-3.57769	0.000346646	0.00404678
Gbp7	88.3567	-1.34457	0.375908	-3.57685	0.000347759	0.00405643
Zfp618	242.033	-1.04412	0.291932	-3.57657	0.00034813	0.0040574
Arg1	13.1657	1.78424	0.499231	3.57399	0.000351586	0.0040943
Gdf15	59.1153	-1.38537	0.387664	-3.57363	0.000352069	0.00409654
Chmp6	1220.52	-0.619246	0.173352	-3.57219	0.000354009	0.00411311
Aldh18a1	1320.52	0.909049	0.254483	3.57214	0.000354076	0.00411311
Bex2	53.5879	-1.13793	0.318602	-3.57163	0.000354763	0.00411533
Cacybp	708.085	0.758052	0.212246	3.57157	0.00035485	0.00411533
Klhdc7a	414.911	-1.41979	0.397553	-3.57132	0.000355186	0.00411584
Suv39h1	469.883	0.640336	0.179363	3.57005	0.000356915	0.00413249
Tap2	409.326	-1.27517	0.357226	-3.56964	0.000357472	0.00413554
Cd24a	7593.72	1.16732	0.327227	3.56732	0.000360651	0.0041689
Slc22a5	594.1	-0.988912	0.277319	-3.56598	0.000362503	0.00418688
Txnip	15020.2	-0.971038	0.272397	-3.56479	0.000364148	0.00420245
Csta1	14.0623	-1.85365	0.520036	-3.56446	0.000364607	0.0042043
Abtb2	104.213	-1.25888	0.353423	-3.56198	0.000368074	0.00424082
Nhlrc3	409.13	-1.05058	0.294998	-3.56132	0.000369001	0.00424802
Tfdp1	944.513	0.617385	0.173416	3.56014	0.000370654	0.00426357
Fhl1	3071.94	-1.27207	0.357396	-3.55927	0.000371882	0.00427356
Psmc3ip	34.2258	1.37433	0.386147	3.5591	0.000372128	0.00427356
Wdr43	930.954	0.602062	0.169291	3.55637	0.000376018	0.00431473
Sh3pxd2b	315.593	0.772858	0.21736	3.55567	0.000377023	0.00432274
Fam114a1	1872.08	0.692232	0.194717	3.55507	0.000377874	0.00432898
Man2b2	1058.23	-1.25661	0.353546	-3.5543	0.000378993	0.00433829
Ccdc167	295.982	0.541326	0.152365	3.55284	0.000381102	0.00435184
Coq3	258.834	0.642426	0.180801	3.55322	0.000380543	0.00435184
Tacc3	582.547	0.866186	0.243787	3.55304	0.000380804	0.00435184
Nrp	35.368	1.65094	0.464721	3.55254	0.00038153	0.00435321
Metap2	2838.25	0.787684	0.221811	3.55114	0.000383563	0.00437287
5033404E19Rik	111.361	-1.83716	0.517411	-3.55067	0.000384255	0.0043751
Rps19	5739.19	0.888522	0.250247	3.55058	0.000384379	0.0043751
Arhgap32	3225.13	-0.51982	0.14653	-3.54754	0.000388842	0.00442233
Manba	612.455	-1.10043	0.310225	-3.54719	0.000389366	0.00442311
Cnih4	1048.53	-0.815809	0.230044	-3.54632	0.000390654	0.00442311
Zc3h11a	2868.35	0.55168	0.155562	3.54637	0.000390582	0.00442311
Mrpl53	568.191	0.695548	0.196137	3.54623	0.000390791	0.00442311
Bag2	58.8937	1.20482	0.339675	3.54699	0.000389662	0.00442311
Lrrc16b	19.1846	1.58186	0.445989	3.54685	0.000389862	0.00442311
Mroh1	1271.39	-0.545572	0.153863	-3.54583	0.000391386	0.0044263
Rdh14	464.175	-0.642928	0.181336	-3.5455	0.000391869	0.00442821
Tmem144	121.972	-1.2053	0.34017	-3.54323	0.000395255	0.00446291
Rps15	15826.3	0.902008	0.254702	3.54142	0.000397975	0.00449003
Gmpr	349.241	-0.807437	0.228022	-3.54104	0.000398549	0.00449167
Rcor3	327.605	-0.704282	0.198899	-3.5409	0.000398758	0.00449167
Stard10	18161.4	0.93308	0.263726	3.53806	0.000403072	0.00453665
Dennd5b	341.979	-0.775198	0.219174	-3.5369	0.000404851	0.00455064
Smarcb1	1167.71	0.494376	0.139779	3.53683	0.00040496	0.00455064
Cinp	302.775	0.678244	0.191851	3.53526	0.000407367	0.00457405
Pias2	825.631	-0.602637	0.170598	-3.53251	0.000411639	0.00461835
Mfsd9	467.731	-1.13012	0.31999	-3.53175	0.000412817	0.00462788
Lypd6	4.30393	-1.89927	0.537848	-3.53123	0.000413628	0.00463329
Tsc1	879.466	-0.590324	0.167251	-3.52958	0.000416225	0.00465868
Pi4ka	2153.14	-0.72277	0.204801	-3.52914	0.000416913	0.00466269
Micalcl	397.54	-0.890592	0.25261	-3.52557	0.00042258	0.00472233
Timeless	217.596	0.946216	0.2685	3.52409	0.000424945	0.00474499
Akt3	14.1531	1.74817	0.496329	3.5222	0.000427977	0.00477508
Scamp5	1301.12	-0.606373	0.172175	-3.52185	0.000428548	0.00477767
Cenph	92.5694	0.958171	0.272089	3.52153	0.000429059	0.00477959
9330151L19Rik	101.036	-1.08809	0.309046	-3.52079	0.000430262	0.00478921
Rhobtb1	62.1157	1.09845	0.312012	3.52053	0.000430692	0.00479022
Ssbp4	952.201	0.655451	0.186241	3.51936	0.000432584	0.00480747
Myef2	142.351	0.889796	0.252853	3.51903	0.000433124	0.00480969
Mettl2	410.401	0.674174	0.191614	3.51839	0.000434167	0.00481748
Usp1	769.44	0.51261	0.145797	3.51592	0.000438233	0.00485878
Pold1	578.251	0.796485	0.226559	3.51557	0.000438816	0.00486019
Dpysl3	357.512	0.866406	0.246473	3.51522	0.000439394	0.00486019
D030028A08Rik	111.796	1.03957	0.295724	3.51534	0.000439186	0.00486019
Kremen2	137.478	0.855838	0.243518	3.51448	0.000440616	0.0048699
Pbxip1	2160.53	-0.712706	0.202839	-3.51365	0.000442003	0.0048814
Mob4	1121.97	0.655932	0.186742	3.51252	0.000443887	0.00489837
Foxm1	605.915	0.729988	0.207848	3.51213	0.000444535	0.00490169
Smyd5	293.214	0.740625	0.210895	3.51183	0.000445035	0.00490338
Scnn1b	138.824	-1.53023	0.435815	-3.5112	0.000446083	0.00490897
Elfn2	59.4185	-1.10135	0.313733	-3.51049	0.000447282	0.00490897
Paqr7	70.8663	-0.911065	0.259486	-3.51103	0.000446373	0.00490897
Atg2a	1214.38	-0.511278	0.145642	-3.51052	0.000447231	0.00490897
Nol12	459.297	0.944821	0.269142	3.51049	0.000447282	0.00490897
Gtpbp4	731.198	0.585913	0.166935	3.50983	0.000448393	0.00491735
Mt2	1763.09	-1.48405	0.422945	-3.50885	0.000450041	0.00493152
Tmem132a	142.546	0.913424	0.26035	3.50845	0.000450734	0.00493152
Nr2e3	81.1329	1.45743	0.4154	3.50849	0.000450661	0.00493152
Aaas	331.907	0.705601	0.201359	3.50419	0.00045799	0.00500702
Gstz1	778.362	0.45122	0.128862	3.50158	0.000462515	0.00505258
Sema4b	1386	-0.794788	0.226997	-3.50131	0.000462971	0.00505365
Tagln2	7424.31	0.677476	0.193606	3.49924	0.00046658	0.00508518
Racgap1	902.076	0.756874	0.216287	3.4994	0.000466315	0.00508518
Acpp	912.145	-1.3986	0.399773	-3.49849	0.000467896	0.00509559
Zfp462	460.242	0.77707	0.222134	3.4982	0.000468401	0.00509716
Rnf168	804.37	0.836808	0.239292	3.49702	0.000470492	0.00511405
Rgs13	178.736	1.58132	0.452205	3.49691	0.000470678	0.00511405
S100g	545.813	1.84366	0.527502	3.49507	0.000473931	0.00514543
Mia2	205.753	-1.36902	0.391757	-3.49457	0.000474825	0.00514681
Ihh	1726.84	-0.793336	0.22702	-3.49456	0.000474846	0.00514681
Ltc4s	54.5659	1.28261	0.367048	3.49439	0.000475152	0.00514681
Thsd4	564.2	-1.05894	0.303305	-3.49132	0.000480641	0.00520228
Rnaseh2c	410.861	0.803119	0.230201	3.48877	0.000485248	0.00524811
Tmed6	54.9263	1.03561	0.296916	3.48788	0.000486875	0.00526168
Samd1	565.002	0.578391	0.165854	3.48736	0.000487815	0.0052678
Rabgap1l	963.749	-0.64221	0.184311	-3.48437	0.000493288	0.00531877
Pxdn	44.4673	1.85791	0.53319	3.48452	0.000493013	0.00531877
Pof1b	2054.55	-0.441787	0.126817	-3.48366	0.000494613	0.00532898
Sirt5	192.485	-0.626507	0.180001	-3.48057	0.000500343	0.0053825
H2afj	2100.53	0.623634	0.179167	3.48075	0.000500017	0.0053825
Socs2	849.345	0.789791	0.227081	3.47801	0.00050515	0.00543007
Nucb2	206.092	1.55046	0.44598	3.47652	0.00050796	0.00545612
Chtf18	184.973	0.782307	0.225132	3.47488	0.000511079	0.00548545
Ankrd22	136.768	-1.51955	0.437436	-3.47377	0.000513195	0.00550295
Mmd	336.503	0.893717	0.257287	3.47362	0.000513489	0.00550295
Capn8	303.663	-1.01821	0.293212	-3.47262	0.000515406	0.0055193
Phf19	116.576	0.940842	0.271199	3.46919	0.000522022	0.00558591
Odc1	3537.5	0.80773	0.232905	3.46806	0.000524221	0.00560519
Fkbp2	1040.29	0.886398	0.25564	3.46736	0.000525596	0.00561377
Kcnk6	938.918	1.27958	0.369049	3.46725	0.000525818	0.00561377
Retnla	5.39753	1.86724	0.538678	3.46634	0.000527599	0.00562852
Mrps7	1025.59	0.616393	0.177887	3.46508	0.000530065	0.00565056
Cpox	669.949	0.651723	0.188099	3.46479	0.000530651	0.00565253
Mtm1	827.96	-0.926373	0.267407	-3.46428	0.00053165	0.00565891
Acta2	16.356	1.86564	0.538637	3.46362	0.000532949	0.00566846
Igtp	107.715	-1.33407	0.385222	-3.46312	0.000533942	0.00567474
BC030867	95.1732	0.932206	0.269262	3.46208	0.000536022	0.00569256
Sugct	28.6353	-1.47326	0.425659	-3.46113	0.000537917	0.00570839
Taf3	355.076	1.02745	0.297021	3.45917	0.000541833	0.00574563
Smim3	136.759	1.46763	0.424316	3.4588	0.00054258	0.00574923
Ltb4r2	9.76269	-1.78557	0.516342	-3.45811	0.000543969	0.00575963
Pop1	150.932	0.787046	0.22769	3.45665	0.00054693	0.00578664
Leng8	2133.38	-1.05811	0.306182	-3.45581	0.000548642	0.0058004
Gpr124	9.05144	-1.76308	0.510221	-3.45553	0.000549216	0.00580212
Tmem127	2431.53	-0.771196	0.223285	-3.45387	0.000552607	0.00583358
BC005561	325.89	1.40585	0.407161	3.45281	0.000554783	0.00585217
Slc43a1	94.1671	1.3802	0.399863	3.45168	0.000557117	0.0058724
Oxsm	748.216	-0.601066	0.174277	-3.44892	0.000562841	0.00592831
Gstt2	759.551	0.648803	0.188137	3.44856	0.000563585	0.00593172
Msn	39.6079	1.19789	0.347437	3.44779	0.000565197	0.00594426
Tmigd1	1419.79	-1.75998	0.510817	-3.44542	0.000570163	0.00599202
Surf6	770.899	0.821115	0.238406	3.44418	0.000572784	0.00601508
Nefm	23.313	1.55594	0.45237	3.43953	0.000582717	0.00611485
Cd59a	17.4421	-1.76036	0.511898	-3.43888	0.000584131	0.00612513
Gm7030	4.08766	-1.84704	0.537281	-3.43775	0.000586577	0.00614621
D930020B18Rik	38.7299	1.45191	0.422386	3.4374	0.000587332	0.00614956
Tmem86a	60.6346	-1.27798	0.371809	-3.4372	0.000587769	0.00614958
Itm2b	11926.9	-1.23925	0.36058	-3.43683	0.000588572	0.00615161
Dsg2	7583.35	-0.959818	0.279284	-3.43671	0.000588836	0.00615161
Hoxb13	3878.78	-1.49137	0.434148	-3.43517	0.000592177	0.00618194
Gm11538	237.353	-1.4143	0.411812	-3.43434	0.000594009	0.00619648
Cdca5	229.581	0.702877	0.2047	3.43369	0.000595431	0.00620673
Sidt2	2011.73	-0.627662	0.182809	-3.43344	0.00059598	0.00620787
Tpsg1	834.444	0.863995	0.251755	3.43189	0.000599382	0.00623276
Rbpms	61.36	1.4626	0.426149	3.43214	0.000598843	0.00623276
Slc7a11	55.3217	1.57484	0.458903	3.43175	0.000599694	0.00623276
Pmp22	2711.41	-1.34357	0.391562	-3.43131	0.000600672	0.00623833
Apobr	10.6486	-1.68245	0.490364	-3.43101	0.000601338	0.00624065
Herc4	800.646	-0.60295	0.175777	-3.4302	0.000603142	0.00625477
Rps27a	5842.7	0.586501	0.171032	3.4292	0.000605367	0.00627186
Zfp593	249.657	0.659619	0.192361	3.42906	0.000605679	0.00627186
Denr	971.478	0.640545	0.186811	3.42884	0.000606175	0.0062724
Ssh3	1816.77	-0.395851	0.11547	-3.42818	0.000607645	0.006283
Synpo	1044.74	-1.38069	0.402834	-3.42745	0.000609279	0.00629529
Dhfr	478.132	0.57201	0.166947	3.42629	0.000611885	0.00631759
Asb16	11.0868	1.62349	0.473935	3.42554	0.000613568	0.00633034
Tssc4	336.574	0.746609	0.21823	3.4212	0.000623461	0.0064277
Xpr1	2341.43	-1.13061	0.330548	-3.42042	0.000625247	0.00643671
Napg	568.863	-0.526586	0.15395	-3.4205	0.000625054	0.00643671
Bmper	18.2655	-1.8293	0.534907	-3.41984	0.000626572	0.00644565
Nrarp	719.151	0.903123	0.264156	3.41889	0.00062876	0.00646346
Efemp2	15.8829	1.51363	0.443281	3.41462	0.000638714	0.00656099
Metrnl	797.045	-0.648966	0.190226	-3.41155	0.000645947	0.00662084
Tmem65	526.807	0.600979	0.176155	3.41165	0.000645718	0.00662084
Syce2	117.784	0.766093	0.224545	3.41175	0.000645465	0.00662084
Rrp15	213.455	0.80642	0.236482	3.41008	0.000649446	0.00665187
AA415398	60.6561	-0.926436	0.271709	-3.40967	0.000650423	0.00665705
Rnf13	749.127	-1.08422	0.318193	-3.40743	0.000655776	0.00670697
Myh14	12471.2	-0.768888	0.225752	-3.4059	0.000659454	0.0067397
9030617O03Rik	756.357	-0.496071	0.145661	-3.40566	0.000660047	0.00674089
Acsl3	2894.8	-1.13283	0.333003	-3.40186	0.000669293	0.00683037
Adam22	59.1127	1.29268	0.380065	3.4012	0.000670917	0.00684199
Rpl35	2880.59	0.727872	0.214038	3.40067	0.000672215	0.00685028
Rfc1	1139.29	0.703693	0.207069	3.39834	0.000677954	0.00690378
Chrnb1	42.3518	-1.00821	0.296804	-3.39688	0.000681594	0.00693585
Smarca4	4474.84	0.701177	0.206712	3.39205	0.000693722	0.00705417
Lysmd2	35.6401	1.30985	0.386181	3.39181	0.000694331	0.00705529
Stim1	2984.36	-1.27083	0.374853	-3.39022	0.000698369	0.00709121
Ilf2	1247.84	0.586582	0.173062	3.38944	0.00070036	0.00710632
Fam133b	493.694	1.3112	0.387144	3.38685	0.000707007	0.0071686
Btnl1	1349.27	-1.35469	0.400119	-3.38571	0.000709956	0.00718646
Ddx39	1127.06	0.639034	0.188752	3.38557	0.000710295	0.00718646
Psmg4	149.815	0.956113	0.282392	3.38577	0.000709785	0.00718646
Slc22a18	1576.24	-0.866272	0.256222	-3.38095	0.000722356	0.0072928
Itfg3	6078.79	-0.62392	0.184528	-3.38117	0.000721776	0.0072928
Cmah	605.821	1.50613	0.445464	3.38105	0.000722096	0.0072928
Tmco4	1213.58	-0.443047	0.131073	-3.38016	0.000724447	0.00730577
Rfc2	1115.15	0.889286	0.263097	3.38007	0.000724676	0.00730577
Hao2	8934.54	-0.791014	0.23404	-3.37982	0.000725323	0.00730707
Plcg1	387.657	-0.751081	0.222259	-3.37931	0.000726688	0.00731262
Hmx2	33.1344	1.52123	0.450172	3.37922	0.00072691	0.00731262
Il1rl2	17.6364	-1.75337	0.519099	-3.37771	0.000730917	0.00734769
Heph	2716.2	-1.06687	0.315888	-3.37738	0.000731799	0.00735133
Limd2	87.573	1.23542	0.365828	3.37705	0.000732683	0.00735497
Mmp17	10.6812	1.69868	0.503121	3.37629	0.000734701	0.00736999
Rpa1	1057.36	0.617113	0.182791	3.37606	0.000735323	0.00737099
Foxp4	2201.82	0.48414	0.143449	3.37499	0.000738179	0.00739436
Hsp90ab1	33684.5	0.625137	0.185252	3.37453	0.000739426	0.0074016
Zfp395	806.47	-0.511515	0.151614	-3.3738	0.000741372	0.00741582
Fkbp15	931.736	-0.482602	0.143063	-3.37336	0.000742568	0.00742252
Mau2	1719.77	-0.435357	0.129136	-3.37129	0.000748164	0.00747317
Rps24	12346.6	0.844175	0.250539	3.36943	0.000753225	0.0075184
Josd2	304.215	0.880353	0.261327	3.36878	0.000755004	0.00753083
Slc22a23	2552.03	-1.05325	0.312799	-3.36718	0.000759416	0.00756949
Ces2e	3858.4	-1.44312	0.428791	-3.36555	0.000763899	0.00758738
Maml3	621.77	-0.60565	0.179933	-3.36597	0.00076274	0.00758738
Ube2q2	423.395	0.57656	0.171302	3.36574	0.000763378	0.00758738
Scly	328.892	0.634983	0.188661	3.36574	0.000763393	0.00758738
Alad	1082.22	0.752432	0.223565	3.36561	0.000763755	0.00758738
Ccdc18	93.1364	1.16217	0.345616	3.36261	0.000772102	0.00766347
Trmt61a	156.678	1.02528	0.304964	3.36196	0.000773903	0.00767595
Ganc	320.34	-0.862217	0.25657	-3.36055	0.000777861	0.00770978
Tnfaip3	798.199	-0.860708	0.256252	-3.35883	0.000782721	0.00775251
Als2cr12	28.8961	-1.4698	0.437751	-3.35761	0.000786199	0.0077815
Rpsa	12744.1	0.739837	0.220607	3.35365	0.000797545	0.00788826
Lpin3	832.67	-0.798053	0.238008	-3.35305	0.000799277	0.00789985
Palmd	65.7309	1.56072	0.465543	3.35247	0.00080093	0.00791065
Nop56	757.628	0.791833	0.236226	3.35202	0.000802246	0.00791811
Cdo1	959.447	0.754496	0.225143	3.35118	0.000804683	0.00793662
Klk10	4.67119	1.79909	0.536935	3.35066	0.000806187	0.00794589
Ikbkg	919.605	-0.439586	0.131219	-3.35003	0.000808028	0.00795849
Dll1	248.212	-1.38148	0.412456	-3.34939	0.000809905	0.00796585
Mphosph8	480.308	1.00784	0.300893	3.3495	0.000809581	0.00796585
Sptlc2	3216.3	-1.08067	0.322788	-3.34793	0.000814161	0.00799657
Mboat1	4252.89	-0.952619	0.284529	-3.34805	0.000813814	0.00799657
Nr1h3	371.234	-0.857767	0.25636	-3.34594	0.000820029	0.008043
Spag4	3.94525	1.79983	0.537903	3.34601	0.000819846	0.008043
Wnt5b	13.0537	1.73553	0.518949	3.34431	0.000824865	0.00808483
Gca	355.815	-0.746621	0.223328	-3.34316	0.000828313	0.00810174
Wdr11	1260.4	-0.579842	0.173441	-3.34316	0.00082829	0.00810174
Alox5	205.603	1.39095	0.416053	3.3432	0.000828181	0.00810174
Spopl	222.666	-0.555979	0.166411	-3.341	0.000834783	0.00815937
Ppic	56.3982	1.6027	0.479856	3.33996	0.00083789	0.00818405
Igj	4.12107	1.79678	0.537994	3.33977	0.000838468	0.00818405
Itpr2	1244.68	-0.737606	0.221028	-3.33715	0.00084641	0.00825587
Bmp1	180.3	-1.68228	0.504296	-3.3359	0.000850245	0.00828754
Arhgef9	29.0848	-1.44741	0.433959	-3.33536	0.000851906	0.008298
Fut1	38.8745	1.3365	0.400736	3.33512	0.000852634	0.00829936
Cideb	950.778	-1.13686	0.340994	-3.33396	0.000856198	0.00832831
Ggt6	1129.7	-0.636181	0.190849	-3.33343	0.000857832	0.00833845
Ifrd2	881.559	0.59148	0.177478	3.3327	0.000860085	0.0083546
Pam	3526.12	-1.40607	0.421928	-3.33249	0.000860733	0.00835515
Nlrx1	562.443	-1.021	0.306513	-3.33101	0.000865327	0.00839397
Snupn	166.971	0.616641	0.185157	3.33036	0.000867328	0.0084076
Timm13	1338.71	0.686532	0.206172	3.3299	0.000868763	0.00841573
Sdr16c6	8.21773	-1.7326	0.520504	-3.3287	0.000872514	0.00843276
Tet2	566.747	-0.852595	0.25611	-3.32902	0.000871516	0.00843276
Acadvl	4395.18	-0.466204	0.140059	-3.32864	0.000872726	0.00843276
Rps8	11900.3	0.720381	0.216423	3.32858	0.00087291	0.00843276
Dnajb12	923.992	-0.680406	0.204492	-3.32731	0.000876903	0.00846553
Arrdc1	1390.18	-0.437398	0.131465	-3.3271	0.000877544	0.00846593
Srp72	2446.96	0.438208	0.131735	3.32642	0.000879682	0.00848076
Ptk2b	1421.77	-0.89073	0.267891	-3.32497	0.000884274	0.00851491
Ywhae	7599	0.492722	0.14819	3.32492	0.000884431	0.00851491
Cpne2	546.705	0.953509	0.286878	3.32375	0.000888172	0.0085451
Zfp36l1	1095.3	-0.570271	0.171606	-3.32314	0.000890116	0.00855797
Bex1	56.7049	1.34025	0.403445	3.32201	0.0008937	0.00858658
Riiad1	15.3961	1.77874	0.535665	3.32063	0.000898159	0.00862355
Ap5z1	366.347	-0.485494	0.146239	-3.31986	0.000900614	0.00862951
Eif4a3	1626.16	0.472536	0.142332	3.31996	0.000900319	0.00862951
Gm20748	54.5797	1.01357	0.305295	3.31996	0.000900298	0.00862951
Piwil4	83.3318	0.905531	0.272893	3.31827	0.000905781	0.00867313
H1fx	67.0827	1.1415	0.344266	3.31576	0.000913941	0.00874533
Sgsm2	1061.13	-0.607299	0.183192	-3.3151	0.000916099	0.00876004
Crybb1	9.8237	1.77226	0.53471	3.31444	0.000918274	0.0087749
Sec22b	979.759	0.449718	0.135714	3.31372	0.00092064	0.00878947
Myo3a	87.9592	0.929284	0.280446	3.3136	0.000921044	0.00878947
Sec13	2075.73	0.486468	0.146829	3.31315	0.00092251	0.00879751
Cdca7l	327.816	0.691133	0.208636	3.31264	0.000924213	0.00880779
Cela1	3989.03	-1.30151	0.392959	-3.31208	0.00092605	0.00881934
Tmem150b	292.25	-0.875437	0.264345	-3.31172	0.000927242	0.00882031
U2af1	824.07	0.572443	0.172856	3.31167	0.000927401	0.00882031
Rbm25	3771.67	1.43744	0.434109	3.31124	0.00092884	0.00882805
Eif2b2	781.598	0.48498	0.146556	3.30918	0.000935703	0.00888729
Chek1	97.361	0.938687	0.283713	3.30858	0.000937699	0.00890026
Chst10	9.38411	-1.77157	0.535542	-3.308	0.00093965	0.00891278
Ces2c	1812.96	-1.47873	0.447101	-3.30738	0.000941727	0.00892648
Krt83	30.3498	1.15756	0.350029	3.30705	0.000942847	0.0089311
Gale	4896.07	0.611499	0.184954	3.30622	0.000945641	0.00895156
B4galt1	1805.19	-0.610006	0.184579	-3.30485	0.000950272	0.00897733
Aph1a	1312.41	-0.604323	0.182852	-3.30498	0.000949836	0.00897733
Klhdc4	541.645	0.728342	0.220381	3.30492	0.000950043	0.00897733
Exosc1	246.429	0.619344	0.187485	3.30343	0.000955097	0.00901688
Rabep1	789.686	1.03453	0.313255	3.30253	0.000958156	0.00903972
Zxdc	473.148	-0.535665	0.162323	-3.29999	0.00096689	0.00910994
Rexo2	523.654	0.783265	0.237346	3.3001	0.000966519	0.00910994
Pisd-ps2	294.018	-0.792804	0.2403	-3.29923	0.000969506	0.00911983
Mrpl16	539.522	0.477604	0.144767	3.29912	0.000969878	0.00911983
Pebp1	1396.49	0.499848	0.151501	3.2993	0.000969256	0.00911983
Psmb2	1787.56	0.48217	0.146202	3.29798	0.000973824	0.00914539
Cgref1	1903.5	1.31484	0.398682	3.29796	0.000973893	0.00914539
Rbak	215.642	-0.712497	0.216133	-3.29657	0.000978724	0.00918465
Ncl	8394.4	0.60918	0.185054	3.29191	0.000995101	0.00933213
Hck	352.669	1.22666	0.372664	3.29159	0.000996227	0.00933648
F3	307.295	-1.41217	0.429086	-3.2911	0.000997955	0.00934647
Trim36	686.676	-0.668022	0.203004	-3.29068	0.000999446	0.00935423
Serbp1	5961.44	0.455707	0.138507	3.29014	0.00100138	0.00936609
Ckap2l	493.741	0.679973	0.206736	3.28909	0.00100511	0.00939478
Ybx2	459.976	-1.12145	0.340983	-3.28887	0.00100592	0.00939609
Cpt1a	6523.91	-0.924331	0.281068	-3.28864	0.00100673	0.0093975
Smim19	226.633	-0.611541	0.185983	-3.28815	0.00100849	0.00940773
Ophn1	342.969	-0.834154	0.253851	-3.286	0.00101621	0.00947346
Utp3	716.601	0.521015	0.158578	3.28555	0.00101784	0.0094824
Pgp	1315.64	0.471654	0.143563	3.28534	0.00101859	0.00948308
Hadha	7566.4	-0.362193	0.110263	-3.28481	0.00102052	0.00949481
Gemin6	78.0693	0.923149	0.281084	3.28425	0.00102254	0.00950731
Impdh2	2133.82	0.556045	0.169365	3.28311	0.00102668	0.00953951
Nhs	30.1846	1.20907	0.368402	3.28192	0.00103103	0.00957369
Wsb1	1667.46	-0.754717	0.229996	-3.28144	0.00103279	0.00958365
4933406C10Rik	69.3042	1.21682	0.370938	3.28039	0.00103663	0.00961302
Rpl17	11928.8	0.687693	0.209921	3.27596	0.00105303	0.00975864
Sae1	1951.67	0.593248	0.181315	3.27193	0.00106817	0.00989248
Dennd1a	350.983	-0.56409	0.172444	-3.27115	0.00107111	0.0099132
Nt5c3b	244.028	0.639158	0.195567	3.26823	0.00108221	0.0100094
D2hgdh	380.393	-0.588332	0.180031	-3.26795	0.00108328	0.0100128
Magoh	615.501	0.651342	0.199359	3.26719	0.00108622	0.0100334
Dock1	2248.35	-0.451664	0.138304	-3.26574	0.00109179	0.0100766
Psmb6	1853.38	0.520376	0.159351	3.2656	0.00109233	0.0100766
Csnk1e	365.82	0.580203	0.177785	3.26351	0.00110041	0.0101444
Cobl	2078.12	-0.991005	0.303741	-3.26266	0.00110372	0.0101551
Parp12	1082.37	-0.980004	0.300348	-3.2629	0.00110278	0.0101551
2700086A05Rik	181.924	0.881273	0.270101	3.26275	0.00110337	0.0101551
Rasd2	577.802	-0.940069	0.288191	-3.26197	0.00110641	0.0101732
Ddx27	921.484	0.702832	0.215495	3.26148	0.00110831	0.0101799
2610015P09Rik	297.254	1.4466	0.443576	3.26123	0.0011093	0.0101799
Gm6249	10.5711	1.74262	0.534343	3.26123	0.00110929	0.0101799
Icosl	116.51	-0.932243	0.285949	-3.26017	0.00111346	0.0102114
Traf3ip1	250.051	0.855892	0.262548	3.25994	0.00111434	0.0102128
Blcap	857.264	-0.883668	0.271108	-3.25947	0.00111622	0.0102235
Dgki	19.0314	1.50967	0.463586	3.25651	0.00112793	0.010324
Zmynd19	289.603	0.88092	0.270613	3.25528	0.00113282	0.0103621
Clns1a	1104.51	0.453809	0.139424	3.25488	0.00113442	0.0103699
Yrdc	510.894	0.531222	0.163235	3.25434	0.00113656	0.0103828
Gstcd	180.505	0.576399	0.177192	3.25297	0.00114206	0.0104263
Gar1	318.603	0.847912	0.260674	3.25276	0.00114288	0.010427
Fam160b2	592.155	-0.514876	0.158338	-3.25174	0.001147	0.0104578
Larp1	5217.46	0.444804	0.13684	3.25055	0.00115181	0.010495
Exo1	137.823	1.10585	0.340265	3.24997	0.00115419	0.0105098
Rassf10	114.732	1.27214	0.391596	3.24861	0.0011597	0.0105532
Dip2b	845.417	-0.621967	0.191513	-3.24766	0.0011636	0.0105751
Kirrel3	18.1718	1.42454	0.438618	3.2478	0.001163	0.0105751
Agpat4	1224.32	-0.721597	0.222307	-3.24595	0.00117061	0.0106305
Ap1g2	1306.22	-0.486986	0.150036	-3.2458	0.00117121	0.0106305
Rpl28	8733.37	0.667689	0.205755	3.24506	0.00117425	0.0106512
Abcd4	292.166	-0.664246	0.20492	-3.24148	0.0011891	0.010779
Hectd2	7.85355	-1.64189	0.506584	-3.2411	0.00119068	0.0107865
2018-09-07	1153.49	0.574138	0.177162	3.24074	0.00119218	0.0107931
Nr5a2	1181.21	-0.523067	0.161423	-3.24035	0.00119384	0.0107962
Polr1e	181.724	0.645611	0.199244	3.2403	0.00119405	0.0107962
Rnaseh2a	603.693	0.59168	0.182686	3.23878	0.00120041	0.0108467
Lima1	7948.08	-0.688414	0.212571	-3.23852	0.00120152	0.0108488
Dpysl2	406.97	0.842636	0.260204	3.23836	0.00120217	0.0108488
Mpzl2	1069.25	-1.11695	0.345175	-3.2359	0.0012126	0.0109359
Crisp3	47.6596	1.65548	0.511714	3.23517	0.00121571	0.0109569
Porcn	53.1524	-1.22654	0.379193	-3.2346	0.00121812	0.0109716
Phb	771.724	0.529712	0.163851	3.23289	0.00122545	0.0110306
Creb3l3	70.3441	-1.72461	0.533488	-3.2327	0.00122628	0.011031
Usp39	487.584	0.532545	0.164783	3.2318	0.00123015	0.011031
Cib2	47.9223	1.11626	0.345401	3.23179	0.00123019	0.011031
Cped1	15.049	1.46576	0.453496	3.23213	0.00122872	0.011031
Rilpl1	8.33172	1.6292	0.50409	3.23196	0.00122946	0.011031
Hspa1a	77.0329	1.66348	0.514623	3.23242	0.00122746	0.011031
Rpl36a	4253.41	0.616341	0.190734	3.23142	0.00123175	0.011038
Trip10	1141.2	-0.406639	0.125866	-3.23072	0.00123479	0.0110583
Cnbp	4872.1	0.42085	0.130361	3.22835	0.00124507	0.0111432
Tinag	553.994	-0.904307	0.280131	-3.22816	0.00124589	0.0111435
Uck2	642.082	0.556145	0.172316	3.22748	0.00124887	0.0111561
Pbdc1	491.481	0.925662	0.286807	3.22748	0.00124887	0.0111561
Trim37	640.676	0.472937	0.146582	3.22642	0.00125347	0.0111901
Mrps12	608.714	0.599417	0.185806	3.22603	0.00125521	0.0111985
Cenpi	125.812	0.964886	0.299164	3.22527	0.00125852	0.011221
Parp14	769.522	-0.896439	0.277977	-3.22487	0.00126031	0.0112227
Tuba4a	2334.59	0.563331	0.174682	3.2249	0.00126019	0.0112227
Prdx1	8889.86	0.505817	0.156904	3.22373	0.00126531	0.0112601
Naa10	1019.62	0.611517	0.189733	3.22303	0.00126841	0.0112806
Bzw1	3761.61	0.412795	0.128095	3.22257	0.00127045	0.0112916
Crls1	729.912	0.591378	0.183543	3.22202	0.00127291	0.0113064
Cep131	313.023	0.753324	0.233824	3.22176	0.00127406	0.0113095
Fbxo45	487.799	0.446458	0.138622	3.22068	0.00127887	0.0113434
AY358078	6.58931	1.71946	0.533904	3.22054	0.00127949	0.0113434
Ppig	2387.47	1.08432	0.33671	3.22033	0.00128043	0.0113446
Smc4	1431.12	0.871475	0.270652	3.21991	0.00128232	0.0113543
Cuedc2	648.38	0.635325	0.197366	3.21902	0.0012863	0.0113752
Mphosph9	239.551	0.656828	0.204044	3.21906	0.00128612	0.0113752
Fam134b	2447.88	-1.10561	0.343617	-3.21758	0.00129278	0.0114182
Hmx3	33.8296	1.30533	0.405681	3.21764	0.00129251	0.0114182
Grpel1	1591.59	0.499622	0.155301	3.21711	0.0012949	0.0114297
Slc2a1	1938.98	-1.12555	0.349938	-3.21642	0.00129801	0.0114501
Ccdc122	157.22	-0.580939	0.180657	-3.2157	0.00130126	0.0114644
Park7	1588.51	0.588584	0.183031	3.21576	0.001301	0.0114644
Ncmap	23.8581	1.28562	0.399891	3.21494	0.00130473	0.0114878
2810025M15Rik	161.024	0.859994	0.267619	3.2135	0.00131126	0.0115381
2010107G23Rik	344.622	-0.625714	0.194754	-3.21284	0.00131428	0.0115575
Swi5	1778.39	0.547723	0.17051	3.21226	0.00131695	0.0115738
Clec4a1	19.5164	1.47383	0.458843	3.21206	0.00131785	0.0115744
Gypa	12.6833	-1.63767	0.510009	-3.21107	0.00132244	0.0115977
Cdkn2c	172.711	0.582592	0.181427	3.21117	0.00132195	0.0115977
Hsph1	1369.15	1.42675	0.444338	3.21095	0.00132297	0.0115977
Mcm8	120.021	0.854995	0.266295	3.21071	0.00132408	0.0116003
Txnl4a	1797.79	0.450015	0.140289	3.20777	0.00133771	0.0117124
Cdc25c	154.564	0.785493	0.245054	3.20538	0.00134882	0.0118024
Cdc25b	587.711	0.588633	0.183653	3.20514	0.00134999	0.0118053
Arf5	2263.04	0.456253	0.14241	3.2038	0.00135626	0.0118527
Tceb2	1781.39	0.575802	0.179774	3.20292	0.00136041	0.0118817
A430005L14Rik	456.132	0.70469	0.22005	3.20241	0.00136283	0.0118955
Smarcc1	1650.17	0.44221	0.138097	3.20216	0.001364	0.0118983
Fxn	167.927	0.764993	0.23902	3.20053	0.00137173	0.0119584
Fbxo32	1112.33	-1.25949	0.393659	-3.19945	0.00137688	0.0119959
Gpn1	308.365	0.593897	0.185749	3.19731	0.00138715	0.0120778
Cdyl2	79.5832	-1.10282	0.344981	-3.19675	0.00138985	0.0120939
Prim1	311.579	0.874491	0.273635	3.19583	0.00139427	0.0121249
Cpm	1433.23	-0.994569	0.311226	-3.19565	0.00139516	0.0121252
Ccar1	1851.16	0.657773	0.205854	3.19533	0.0013967	0.0121311
Erich2	4.76135	1.71629	0.53749	3.19315	0.0014073	0.0122157
Efnb1	2736.67	-0.850919	0.266503	-3.19291	0.00140849	0.0122184
Plag1	21.7322	-1.20049	0.376029	-3.19255	0.00141024	0.0122261
Nek5	32.4412	-1.09494	0.343026	-3.19199	0.00141296	0.0122422
Bud31	753.302	0.608255	0.190568	3.1918	0.00141391	0.0122429
Dxo	466.649	0.452495	0.141778	3.19157	0.00141504	0.0122434
Vegfb	392.833	0.461904	0.144733	3.19143	0.00141571	0.0122434
Kremen1	679.092	-0.828507	0.259695	-3.19031	0.00142122	0.0122836
Znhit6	224.297	0.71988	0.225684	3.18977	0.00142385	0.0122988
Myo5c	3328.31	-0.968363	0.303619	-3.1894	0.00142569	0.0122996
Galt	641.672	-0.506551	0.15882	-3.18948	0.00142531	0.0122996
Agrn	1408.46	-0.930764	0.291924	-3.18837	0.00143075	0.0123358
Osbpl2	1753.06	-0.504589	0.158293	-3.18769	0.00143412	0.0123573
Lif	51.6174	-1.0053	0.315417	-3.18719	0.00143662	0.0123682
Ssna1	587.959	0.688072	0.215894	3.18709	0.00143714	0.0123682
Mrpl46	542.15	0.558036	0.175134	3.18635	0.00144083	0.0123923
Aqp11	297.131	-0.818531	0.256999	-3.18496	0.00144775	0.0124443
Usp35	58.8413	1.51492	0.475897	3.1833	0.00145607	0.0125082
Slfn9	470.91	0.989675	0.310937	3.18288	0.00145819	0.0125188
Arsg	143.227	-0.944741	0.29684	-3.18266	0.0014593	0.0125207
Slc16a1	5190.31	-0.831928	0.261458	-3.18188	0.00146325	0.012546
Efcab11	36.6113	0.977665	0.307275	3.18172	0.00146402	0.012546
Shisa5	3186.48	-0.89287	0.280812	-3.17961	0.00147476	0.0126303
Slc39a5	1680.03	-0.667031	0.209861	-3.17844	0.0014807	0.012672
Wdr74	492.372	0.648967	0.204191	3.17823	0.00148175	0.012672
Nudcd2	410.647	0.740844	0.233108	3.17812	0.00148233	0.012672
Tldc2	129.337	-1.06068	0.333776	-3.17781	0.00148394	0.0126782
Zhx2	365.938	0.521466	0.164122	3.1773	0.00148653	0.0126926
Hoxd11	6.11824	-1.68257	0.529833	-3.17566	0.00149495	0.0127568
Kif22	488.283	0.865549	0.272596	3.17521	0.00149729	0.0127691
Sh2d3c	71.9928	-0.961032	0.302729	-3.17456	0.00150066	0.0127901
Hdgf	5078.35	0.581595	0.18324	3.17395	0.0015038	0.012809
Ppie	448.486	0.613847	0.19344	3.17333	0.00150704	0.0128289
Tmem220	165.372	-0.892361	0.281278	-3.17252	0.0015112	0.0128497
Cdc45	207.478	0.973351	0.306808	3.1725	0.0015113	0.0128497
Snrnp40	770.775	0.49194	0.155095	3.17185	0.0015147	0.0128709
Pfkm	333.826	-0.616921	0.194527	-3.1714	0.00151708	0.0128833
Trak1	5680.28	-0.801722	0.252848	-3.17076	0.00152038	0.0129036
Lyrm5	340.866	-0.455115	0.1436	-3.16933	0.00152792	0.0129597
Arhgap42	617.376	-0.536566	0.169324	-3.16887	0.00153032	0.0129723
B9d2	42.6687	0.977371	0.308621	3.16689	0.00154077	0.0130531
Cdca3	1010.56	0.85907	0.271289	3.16663	0.00154218	0.0130572
Adh1	17016.5	-1.32896	0.419737	-3.16618	0.00154456	0.0130695
Atp4a	12.4658	1.50329	0.475127	3.16397	0.00155631	0.013161
Add3	2450.81	-0.490704	0.155104	-3.16371	0.00155774	0.0131653
Gls	1260.13	-0.506703	0.160173	-3.16348	0.00155898	0.0131678
Gpr125	2182.9	-1.07519	0.339961	-3.16269	0.00156318	0.0131954
Cd83	124.791	-1.00542	0.317941	-3.16229	0.00156535	0.013198
Ubn2	1148.17	0.758621	0.239894	3.16232	0.00156517	0.013198
Ost4	1013.19	0.537072	0.169966	3.15987	0.00157839	0.0132999
Snrnp48	399.971	1.08967	0.344972	3.15871	0.00158471	0.0133452
Cspg4	53.8926	-1.39774	0.442705	-3.15727	0.00159252	0.013403
Mrps18a	680.909	0.422327	0.133964	3.15254	0.00161855	0.0136139
Hes5	4.40912	1.68977	0.536179	3.1515	0.00162437	0.0136548
Pex5	900.057	-0.447318	0.14195	-3.15123	0.00162582	0.0136588
Galm	1803.09	-0.543034	0.172369	-3.15042	0.00163039	0.013689
Zfp428	55.4542	0.960777	0.305234	3.14768	0.00164574	0.0138015
Rbp7	21.6175	1.28209	0.407312	3.14768	0.0016457	0.0138015
9030619P08Rik	193.438	1.47911	0.470027	3.14687	0.0016503	0.0138315
Firre	1215.68	-1.03435	0.32872	-3.14661	0.00165174	0.0138354
Flcn	687.161	-0.678852	0.215756	-3.14638	0.00165303	0.013838
Wars	3274.89	0.544377	0.17303	3.14615	0.00165436	0.0138409
Pole3	540.617	1.06259	0.337895	3.14473	0.0016624	0.0138999
Pigv	436.871	-0.641512	0.204055	-3.14381	0.00166762	0.0139271
Ripk3	393.414	0.560462	0.178269	3.14391	0.00166708	0.0139271
Map2k6	436.834	-0.483313	0.153752	-3.14346	0.00166964	0.0139357
Ube3c	1637.44	-0.472472	0.15032	-3.14311	0.00167163	0.0139441
Mtap	101.454	1.04208	0.331623	3.14238	0.00167582	0.0139708
Mcm4	605.568	0.860439	0.273951	3.14086	0.00168455	0.0140353
Spc25	271.886	0.870542	0.277211	3.14036	0.00168743	0.0140427
Six5	126.046	0.899129	0.286308	3.14043	0.00168702	0.0140427
Eva1b	21.7583	1.46604	0.466938	3.13968	0.00169131	0.0140667
Smarca5	1323.5	0.394757	0.125766	3.13883	0.00169626	0.0140995
Rnf31	678.263	-0.645298	0.205796	-3.13562	0.0017149	0.0142461
Pcna	1200.82	0.625824	0.199622	3.13505	0.00171825	0.0142655
Hexdc	369.467	-0.633068	0.201955	-3.1347	0.00172031	0.0142742
Mtcp1	93.7749	-0.759173	0.242231	-3.13408	0.00172392	0.0142958
Phlda3	27.4847	1.43198	0.457062	3.13301	0.00173026	0.0143399
Hnrnpa2b1	10131.4	0.666376	0.212775	3.13183	0.00173719	0.0143889
Chsy1	92.4004	1.33361	0.425861	3.13155	0.00173886	0.0143943
Jmjd1c	1354.95	-0.639314	0.20417	-3.13129	0.00174041	0.0143987
Ercc4	383.55	-0.547805	0.17501	-3.13013	0.00174727	0.014447
Foxd2os	926.572	0.622189	0.198793	3.12983	0.00174907	0.0144534
Btc	88.0289	-1.07671	0.344048	-3.12955	0.00175076	0.0144589
Elf4	1935.3	-0.67949	0.217241	-3.12782	0.0017611	0.0145277
Hdlbp	13395.3	0.487759	0.155943	3.12781	0.00176115	0.0145277
Ezh2	871.002	0.760161	0.243217	3.12544	0.00177536	0.0146278
9530053A07Rik	33.5469	1.11031	0.35523	3.1256	0.00177441	0.0146278
Cpsf3l	648.912	0.525415	0.168142	3.12484	0.00177904	0.0146496
Ska3	147.315	0.736188	0.235609	3.12462	0.00178033	0.0146517
Fdps	1697.27	0.608849	0.194877	3.12428	0.00178242	0.0146603
Bgn	5.60091	1.67787	0.537168	3.12355	0.00178684	0.0146881
Mphosph6	241.696	0.542544	0.173706	3.12334	0.00178813	0.0146902
Speer7-ps1	4.3437	-1.68182	0.538646	-3.12231	0.0017944	0.0147245
Smpd2	506.024	-0.489665	0.156827	-3.12233	0.00179428	0.0147245
Amn1	109.909	-0.638916	0.204649	-3.12201	0.00179618	0.0147305
Rictor	588.045	-0.915952	0.293469	-3.12112	0.00180163	0.0147667
Mrpl52	1055.15	0.701655	0.224929	3.11946	0.00181186	0.0148419
Dpep1	5267.74	-1.15465	0.370322	-3.11797	0.00182099	0.0149081
Gsta4	948.388	1.0264	0.329434	3.11564	0.00183549	0.0150181
Ube2k	1203.1	0.366438	0.11765	3.11464	0.00184173	0.0150603
Cdt1	456.662	0.679581	0.218215	3.11427	0.00184401	0.0150703
Gsdmc4	18460.4	1.32427	0.425344	3.1134	0.00184943	0.0151058
Nynrin	58.4009	-1.24996	0.401505	-3.11317	0.00185086	0.0151088
Hbs1l	1099.81	0.406624	0.130622	3.113	0.00185199	0.0151092
Rasa4	910.897	0.613337	0.19708	3.11212	0.00185749	0.0151454
Fam214a	215.022	-0.864727	0.27794	-3.1112	0.00186328	0.0151838
Inip	413.88	0.449368	0.144452	3.11084	0.00186554	0.0151934
Rbbp4	2667.14	0.469333	0.150879	3.11066	0.00186669	0.015194
Nln	904.96	-0.497718	0.160093	-3.10894	0.0018776	0.0152741
Snord104	36.6178	1.10265	0.354692	3.10876	0.00187872	0.0152743
Vav3	429.891	1.01125	0.325337	3.10832	0.00188152	0.0152883
Upf3b	643.979	1.08782	0.350026	3.10783	0.00188465	0.0153049
Anxa1	2266.47	-0.737364	0.237291	-3.10743	0.00188722	0.015317
Gm826	3.30535	-1.65897	0.533927	-3.10712	0.00188923	0.0153245
Tapbp	2972.59	-0.833553	0.268311	-3.10666	0.00189213	0.0153392
Pkd1	920.212	-0.892149	0.287243	-3.1059	0.00189698	0.0153697
Prox1	20.3648	1.22522	0.394594	3.10502	0.00190266	0.0154068
Ttll6	888.342	-0.915619	0.294976	-3.10404	0.00190897	0.0154491
Gjb3	1176.57	-0.775705	0.24992	-3.10381	0.00191047	0.0154524
Rasgef1b	774.559	-1.0612	0.341972	-3.10316	0.00191463	0.0154683
Mif4gd	1090.87	-0.49351	0.159028	-3.10329	0.00191382	0.0154683
Nemf	996.344	0.989414	0.319047	3.10116	0.00192767	0.0155647
Naip1	2338.15	-0.721666	0.232776	-3.10026	0.00193348	0.0156027
Zfp799	266.46	-0.544239	0.175641	-3.0986	0.0019444	0.0156819
Gtf2h5	557.841	0.558764	0.180371	3.09786	0.00194924	0.0157119
Dlat	2034.8	-0.533314	0.172193	-3.09718	0.00195372	0.015739
BC024139	24.5497	-1.21074	0.391025	-3.09632	0.00195941	0.0157689
Slc27a4	2756.63	-1.07976	0.348783	-3.09579	0.00196289	0.0157689
Ano10	1542.05	-0.93834	0.303057	-3.09625	0.00195984	0.0157689
Vps18	496.571	-0.510161	0.16478	-3.09601	0.00196144	0.0157689
Rrp1	2490.03	0.536526	0.173309	3.09577	0.00196301	0.0157689
Ywhaq	895.654	0.661209	0.213642	3.09494	0.00196854	0.0158043
Zscan26	692.092	-0.830216	0.268351	-3.09377	0.00197634	0.0158537
Rsl24d1	392.008	0.578244	0.186912	3.09368	0.00197694	0.0158537
Hapln1	14.1267	1.37557	0.444769	3.09277	0.00198299	0.0158932
Slc16a3	51.2421	-1.54375	0.499214	-3.09237	0.00198566	0.0158981
Cblb	535.788	-0.503749	0.162902	-3.09234	0.00198585	0.0158981
Farp2	1134.01	-0.490568	0.158697	-3.09121	0.0019934	0.0159495
Nbeal1	805.003	-0.619464	0.200416	-3.0909	0.00199552	0.0159574
Aldh4a1	812.662	-0.479888	0.155277	-3.09053	0.00199798	0.015968
Serinc5	2191.66	-1.32325	0.428246	-3.08992	0.0020021	0.0159738
Gsn	4127.92	-0.732417	0.237028	-3.09	0.00200154	0.0159738
Haus7	216.108	0.620319	0.200749	3.09003	0.00200139	0.0159738
Nrbp2	915.925	-0.78762	0.254985	-3.08889	0.00200903	0.01602
Gstm1	4473.72	0.523212	0.169454	3.08763	0.00201759	0.0160792
Ccdc43	444.156	0.620413	0.200946	3.08746	0.00201873	0.0160792
Pag1	341.49	-1.19113	0.385979	-3.086	0.00202866	0.0161407
Stra13	558.567	0.630156	0.204199	3.08599	0.00202874	0.0161407
Fggy	160.619	-0.661353	0.214529	-3.08282	0.0020505	0.0162955
Ecsit	728.213	0.450674	0.146184	3.08292	0.00204979	0.0162955
Diap3	163.947	0.696693	0.226072	3.08173	0.00205803	0.0163461
Ccnt2	576.376	-0.629752	0.204384	-3.08123	0.00206149	0.0163644
Hsd3b7	639.066	-0.604328	0.196205	-3.08009	0.00206936	0.01639
Fan1	186.829	-0.528354	0.17153	-3.08024	0.0020683	0.01639
Bub1b	733.581	0.640333	0.207878	3.08033	0.00206771	0.01639
Kctd15	44.3277	1.14074	0.370357	3.08012	0.00206919	0.01639
Rps25	5333.24	0.618947	0.200998	3.07937	0.00207441	0.0164207
Ugt1a7c	2785.1	-0.868943	0.282299	-3.07809	0.0020833	0.0164543
Ak6	224.321	0.732903	0.238082	3.07836	0.00208143	0.0164543
Ptp4a1	280.235	0.80095	0.260168	3.07859	0.00207984	0.0164543
Rab26os	46.9034	0.967851	0.314432	3.07809	0.00208331	0.0164543
Slc5a1	4006.24	-1.16938	0.379962	-3.07763	0.00208657	0.0164616
Igbp1	1511.84	-0.497215	0.161552	-3.07775	0.00208569	0.0164616
Snai3	21.6849	1.31863	0.428551	3.07695	0.00209132	0.0164899
Dtnb	135.127	0.779959	0.25355	3.07616	0.00209688	0.0165245
Kcnj8	10.0202	-1.65557	0.538297	-3.07557	0.00210103	0.0165387
Chat	24.3043	1.30451	0.424136	3.07569	0.00210019	0.0165387
Homer3	60.9965	0.993119	0.322944	3.0752	0.0021036	0.0165498
Pola1	350.037	0.743325	0.241747	3.07481	0.00210638	0.0165624
Rbm38	302.026	0.46513	0.151333	3.07355	0.00211525	0.0166229
Gstm5	533.494	0.574224	0.186882	3.07265	0.00212166	0.016664
Hsd17b14	109.73	1.1967	0.389494	3.07246	0.00212304	0.0166655
Rbmx2	130.376	1.25178	0.407658	3.07065	0.0021359	0.0167572
Rpl24	2793.99	0.536117	0.174638	3.06987	0.00214152	0.0167919
Syt6	15.4836	-1.51608	0.493924	-3.06946	0.00214443	0.0168005
Dhx35	410.904	-0.546866	0.178168	-3.06939	0.00214499	0.0168005
Lmbrd1	1203.85	-0.956921	0.312019	-3.06687	0.00216315	0.0169333
A930011G23Rik	4.02049	-1.65178	0.53868	-3.06635	0.00216688	0.0169444
Ceacam10	927.07	1.50409	0.490516	3.06634	0.00216698	0.0169444
D930016D06Rik	159.223	0.655483	0.213888	3.06461	0.00217956	0.0170248
Nutf2	71.8446	0.971809	0.317109	3.06459	0.00217966	0.0170248
Sarnp	277.03	0.478942	0.156296	3.06432	0.00218163	0.0170307
Stk11ip	422.398	-0.491835	0.160527	-3.06387	0.00218492	0.017047
Klf2	48.3796	-1.0097	0.329609	-3.06332	0.00218894	0.0170689
Hist1h4i	25.8784	1.22888	0.401182	3.06314	0.00219026	0.0170697
Stk16	1409.84	0.64755	0.21151	3.06156	0.00220188	0.0171509
Tmem143	451.192	-0.57199	0.186843	-3.06135	0.00220345	0.0171536
Gnl3	581.537	0.946353	0.309206	3.06059	0.00220901	0.0171874
Asf1b	255.923	0.816553	0.26682	3.06031	0.00221106	0.0171939
Zfyve27	632.644	-0.905149	0.295791	-3.06009	0.00221268	0.017197
Kdm4c	485.843	-0.635089	0.20756	-3.05979	0.00221493	0.017205
Hk1	4242.17	-0.572402	0.187119	-3.05903	0.00222053	0.017239
Tmem163	5.03755	-1.64467	0.537761	-3.05836	0.00222554	0.0172684
Cbx1	869.951	0.966555	0.316056	3.05818	0.00222689	0.0172694
Gng2	15.1433	1.31022	0.428536	3.05742	0.00223248	0.0173032
Tapbpl	549.238	-0.923456	0.302169	-3.05609	0.00224246	0.0173711
Prmt5	1175.44	0.637819	0.208734	3.05565	0.00224573	0.0173869
Nfxl1	375.463	0.50401	0.165018	3.05428	0.00225602	0.017457
Zfp398	163.021	-0.795287	0.260457	-3.05343	0.00226239	0.0174967
Brat1	321.844	-0.625182	0.204768	-3.05313	0.00226469	0.0175048
Tbc1d2	1079.57	-0.822372	0.269455	-3.05198	0.00227338	0.0175624
Msantd1	52.7949	-1.0712	0.351004	-3.05181	0.00227469	0.0175629
Gng13	15.8284	1.61719	0.530088	3.0508	0.00228234	0.0176123
Sapcd2	185.007	0.947457	0.310736	3.04908	0.00229546	0.0177039
Limk2	3773.33	-0.423415	0.138878	-3.04883	0.00229735	0.0177088
Gm9926	299.148	-1.1159	0.36604	-3.04858	0.00229929	0.0177138
Zfp667	99.4196	0.784496	0.257346	3.04842	0.00230051	0.0177138
Tcf23	185.508	-1.11795	0.366839	-3.04752	0.00230739	0.0177483
Ecscr	89.7472	1.48041	0.485779	3.0475	0.0023075	0.0177483
Tceb1	565.27	0.471089	0.154616	3.04683	0.00231268	0.0177784
Mtmr3	1852.81	-0.463119	0.15201	-3.04664	0.00231418	0.0177803
Psma4	1878.36	0.659812	0.216612	3.04605	0.00231868	0.0178051
Slc25a40	290.641	-0.530927	0.174327	-3.04558	0.00232229	0.0178231
Helb	492.668	-0.636072	0.208879	-3.04516	0.00232555	0.0178385
Ptch1	346.278	-0.731887	0.240448	-3.04385	0.00233572	0.0179068
Tgm7	10.1964	-1.52349	0.500842	-3.04186	0.00235119	0.0180156
Ugt1a1	832.748	-1.47615	0.485317	-3.04161	0.00235313	0.0180206
Zcrb1	751.601	1.05555	0.347109	3.04097	0.00235817	0.0180495
Scarna17	59.145	1.49961	0.493256	3.04024	0.00236393	0.0180838
Snrpd2	568.928	0.806596	0.265413	3.03902	0.00237349	0.0181471
Bdnf	3.16325	1.58783	0.522527	3.03876	0.00237557	0.0181531
Zfp608	489.484	-0.893038	0.293996	-3.03759	0.00238479	0.0182137
Tysnd1	603.248	0.404646	0.133291	3.03581	0.00239887	0.0183113
Cetn2	324.496	0.661149	0.217938	3.03365	0.00241614	0.0184332
Fchsd2	1201.44	-0.580728	0.19152	-3.03221	0.00242774	0.0185117
Wnk2	403.783	0.799343	0.263668	3.03163	0.00243237	0.018537
Cd82	2993.9	-0.744416	0.245649	-3.03041	0.00244224	0.0185853
Odf2l	211.794	0.751658	0.248043	3.03036	0.00244266	0.0185853
Ccna2	1466.46	0.830472	0.274044	3.03044	0.00244201	0.0185853
Eef1g	6405.76	0.580658	0.191669	3.02949	0.00244969	0.0186288
Vamp1	126.365	-0.85842	0.283474	-3.02822	0.00246	0.0186971
Nes	4.98651	1.59453	0.526806	3.02679	0.00247168	0.0187757
Map3k2	852.947	-0.597049	0.197363	-3.02513	0.00248524	0.0188686
Trat1	3.16777	1.61883	0.535162	3.02494	0.00248686	0.0188707
Mien1	1285.22	0.543302	0.179674	3.02383	0.00249601	0.01893
Gpsm1	122.295	0.663817	0.219568	3.02328	0.00250048	0.0189537
Srsf11	3213.75	1.33717	0.442392	3.02259	0.00250618	0.0189867
AI314180	2755.86	-0.424924	0.140729	-3.01945	0.00253238	0.0191749
Slco3a1	21.2475	1.3512	0.447555	3.01907	0.00253554	0.0191885
Mfn1	1718.67	-0.563426	0.186635	-3.01886	0.00253726	0.0191913
Rrm2b	89.0946	-0.713056	0.236264	-3.01805	0.00254403	0.0192322
Gm6251	19.5229	1.30781	0.433429	3.01736	0.00254988	0.0192661
Idua	223.656	-0.789163	0.261666	-3.01592	0.00256204	0.0193454
Ccdc55	743.856	1.03719	0.34392	3.01579	0.00256312	0.0193454
Mvd	981.46	0.706407	0.234259	3.01549	0.00256564	0.019354
Sult4a1	5.94585	1.62105	0.537906	3.01363	0.00258141	0.0194626
Dnajc2	958.908	0.990845	0.328865	3.01292	0.00258746	0.0194978
Plvap	9.93017	1.50713	0.500409	3.01179	0.00259713	0.0195603
Fkbp4	7300.52	0.670322	0.222659	3.01053	0.00260792	0.0196311
Morf4l2	1576.34	0.594341	0.19744	3.01023	0.00261049	0.0196399
Emd	622.578	0.462523	0.15372	3.00886	0.00262228	0.0197181
Oas1b	25.1325	-1.46205	0.486003	-3.00833	0.00262691	0.019728
Plxnb2	9723.77	-0.942047	0.313157	-3.00822	0.00262779	0.019728
Rpl18a	9963.76	0.620696	0.206321	3.0084	0.00262631	0.019728
Enpep	453.933	-1.58906	0.52839	-3.00737	0.00263522	0.0197732
Ppy	14.8252	-1.6066	0.534454	-3.00606	0.0026466	0.0198263
Hmcn1	478.735	-1.54796	0.514912	-3.00626	0.00264483	0.0198263
Rbm20	86.8523	-0.698506	0.232393	-3.00571	0.00264961	0.0198263
Ano8	313.773	-0.61703	0.205272	-3.00591	0.00264785	0.0198263
Prpf31	641.206	0.529764	0.17626	3.00558	0.00265071	0.0198263
Nsa2	1282.54	0.710563	0.236392	3.00586	0.00264829	0.0198263
Rps6kc1	358.674	-0.523846	0.17431	-3.00525	0.00265366	0.0198378
Tmem158	11.1634	1.43983	0.479234	3.00445	0.00266066	0.0198796
Ppp4c	2020.56	0.436521	0.145308	3.00411	0.00266359	0.019891
Ube2n	578.12	0.453427	0.15096	3.00363	0.0026678	0.0199118
Taf15	1873.07	0.563336	0.187618	3.00257	0.00267709	0.0199706
Dus1l	847.672	0.394978	0.131561	3.00223	0.00268006	0.0199822
Snx9	1282.31	-0.680678	0.226772	-3.00159	0.00268572	0.0200139
1700088E04Rik	29.6824	1.04419	0.348081	2.99984	0.00270117	0.0201184
Gm608	4219.69	-0.506736	0.168999	-2.99846	0.00271352	0.020189
Mrpl28	1470.68	0.631922	0.210741	2.99857	0.00271247	0.020189
Nxt1	248.794	0.685348	0.228595	2.99809	0.0027168	0.0202028
Selo	1010.02	-0.489896	0.163452	-2.99718	0.00272492	0.0202525
Phlda2	35.6032	1.21283	0.404824	2.99594	0.00273603	0.0203184
Rasal1	6.44257	1.60889	0.537038	2.99587	0.00273667	0.0203184
Blm	126.776	0.707365	0.236156	2.99533	0.00274147	0.0203327
Gnat2	28.969	1.05237	0.351324	2.99544	0.00274047	0.0203327
Fam136a	722.131	0.543465	0.181502	2.99426	0.00275112	0.0203935
Tubb2a	228.145	1.53447	0.512501	2.99408	0.0027527	0.0203945
Mical2	2287.89	-0.613104	0.204827	-2.99328	0.00276	0.0204283
Prpf19	2075.7	0.504002	0.168379	2.99326	0.00276015	0.0204283
Topbp1	1024.18	0.626482	0.209318	2.99297	0.00276273	0.0204367
2210039B01Rik	20.6796	-1.20902	0.404177	-2.99132	0.00277771	0.0205367
Csrnp1	139.991	-0.985954	0.329694	-2.99051	0.0027851	0.0205698
Pdk2	1843.25	-0.833813	0.278806	-2.99065	0.00278381	0.0205698
Pcbp4	157.216	0.831821	0.278175	2.99029	0.00278716	0.0205743
Stoml1	225.485	-0.591137	0.197705	-2.99	0.00278979	0.0205765
Adar	1461.05	-0.489571	0.163745	-2.98984	0.00279122	0.0205765
Vash1	8.2519	1.53412	0.513121	2.98977	0.00279183	0.0205765
Tet3	2592.72	-0.475806	0.159306	-2.98674	0.0028197	0.020771
BC020402	63.342	-0.960017	0.321513	-2.98594	0.00282712	0.0208148
1700001O22Rik	51.8243	0.899417	0.301256	2.98556	0.00283063	0.0208298
Atp1b1	25267.8	-1.1606	0.388771	-2.98531	0.00283294	0.0208359
Plscr4	80.6205	-1.53701	0.514918	-2.98497	0.00283605	0.0208479
Inpp5d	130.572	1.2091	0.405137	2.98443	0.0028411	0.0208742
Mtx3	393.137	-0.685073	0.2296	-2.98377	0.00284724	0.0208899
Zfp319	309.167	-0.459937	0.15414	-2.9839	0.002846	0.0208899
Lman1l	4.02253	1.58606	0.53157	2.98372	0.00284768	0.0208899
Mroh6	18.1017	-1.24266	0.416635	-2.98261	0.00285799	0.0209547
Fbxl22	27.0341	1.02225	0.342786	2.98217	0.00286211	0.0209739
Mgst3	6717.44	-0.744479	0.2497	-2.9815	0.00286842	0.0210092
Fam160a1	366.906	-0.605067	0.203014	-2.98041	0.0028786	0.0210729
Ndufs1	3524.23	-0.551834	0.185169	-2.98016	0.00288099	0.0210795
Amy1	4.75178	-1.59633	0.535728	-2.97973	0.00288502	0.021098
Cdk5rap2	511.062	0.597278	0.200466	2.97945	0.00288764	0.0211063
Slc25a24	4661.49	-0.590853	0.198331	-2.97912	0.00289073	0.0211179
Mak16	679.307	0.612802	0.205714	2.9789	0.00289287	0.0211226
Zfp750	231.439	-0.690387	0.231858	-2.97763	0.00290487	0.0211979
Mir3092	3.13514	1.59322	0.535088	2.97749	0.00290618	0.0211979
Sec31b	28.1693	-1.2242	0.411194	-2.97718	0.00290915	0.0212086
Rpl35a	2765.14	0.596359	0.200323	2.97698	0.00291102	0.0212113
Ankrd16	308.167	-0.748235	0.251369	-2.97664	0.00291426	0.0212238
Pde1c	40.9172	1.22675	0.412218	2.97598	0.00292049	0.0212583
Slc3a1	713.255	-1.50311	0.505299	-2.9747	0.00293274	0.0213364
Tmbim1	3103.8	-0.862727	0.290133	-2.97356	0.00294369	0.021405
Rab3b	12.7126	-1.54753	0.520712	-2.97195	0.00295919	0.0214846
Tap1	388.432	-1.03376	0.347813	-2.97218	0.0029569	0.0214846
Trpm5	672.571	1.15412	0.388325	2.97204	0.00295825	0.0214846
Wwtr1	23.2509	1.20364	0.405045	2.97163	0.00296224	0.0214956
Dthd1	3.41519	-1.57551	0.530352	-2.97068	0.00297139	0.0215289
Uap1l1	400.863	-0.872168	0.293587	-2.97073	0.0029709	0.0215289
Snx5	2366.3	-0.393606	0.132496	-2.9707	0.00297118	0.0215289
Samhd1	1012.04	-0.643044	0.216492	-2.97029	0.00297523	0.0215456
Bmp3	1014.68	-1.09565	0.369021	-2.96908	0.00298689	0.021619
Rab38	30.8538	-1.36033	0.45845	-2.96724	0.00300482	0.0216566
Abhd2	3037.37	-1.05618	0.355911	-2.96755	0.00300188	0.0216566
Il10rb	1426.39	-0.756168	0.254772	-2.96802	0.00299722	0.0216566
Lzts2	1574.26	0.432752	0.145842	2.96726	0.00300463	0.0216566
Rpl5	8593.56	0.610568	0.205773	2.96719	0.00300535	0.0216566
Isoc2b	361.702	0.628838	0.211884	2.96784	0.00299898	0.0216566
Arrb2	72.7347	0.821469	0.276825	2.96747	0.00300266	0.0216566
AI118078	24.5457	1.31083	0.441738	2.96743	0.003003	0.0216566
Nebl	55.5223	1.33287	0.449212	2.96713	0.0030059	0.0216566
Slc43a3	18.3316	-1.22865	0.414227	-2.96614	0.00301567	0.0217159
Rapgef3	335.182	0.97608	0.329113	2.96579	0.00301909	0.0217294
Las1l	773.089	0.595096	0.200678	2.96543	0.00302263	0.0217438
Kctd18	103.761	-0.676816	0.228261	-2.9651	0.00302585	0.0217559
Ermp1	2037.71	-1.04968	0.354133	-2.96409	0.00303584	0.0218061
Hsd17b11	2329.94	-0.918212	0.30978	-2.96408	0.00303591	0.0218061
Mrps22	398.453	0.45525	0.153609	2.9637	0.0030396	0.0218214
Clrn3	2074.28	-0.847729	0.286321	-2.96076	0.00306878	0.0220197
Esr2	34.4948	-1.21076	0.40908	-2.95971	0.0030793	0.022082
Rnf26	339.981	0.633535	0.214074	2.95942	0.00308215	0.022082
E2f2	743.842	0.914327	0.30894	2.95956	0.00308075	0.022082
Med12l	45.0666	-1.24544	0.421105	-2.95755	0.00310097	0.0221382
P2ry2	440.084	-1.04398	0.352938	-2.95797	0.00309676	0.0221382
Insr	2364.84	-1.03192	0.348881	-2.95781	0.00309835	0.0221382
Pnpla7	266.555	-0.841397	0.284458	-2.95789	0.0030975	0.0221382
Thoc3	559.756	0.523997	0.177161	2.95775	0.00309897	0.0221382
Iffo2	465.125	0.601224	0.203282	2.95758	0.00310062	0.0221382
Heg1	54.6729	0.88572	0.299429	2.95802	0.00309618	0.0221382
Rpl7l1	1481.16	0.498734	0.168684	2.95661	0.00311044	0.0221945
9630033F20Rik	405.806	-0.590728	0.199895	-2.95519	0.0031248	0.0222857
Mad1l1	270.689	0.659388	0.22316	2.95478	0.00312891	0.0223038
Arsa	470.756	-0.950366	0.321717	-2.95404	0.00313643	0.0223461
Rpl31	5555.74	0.63626	0.2154	2.95386	0.00313829	0.022348
Nedd8	1276.35	0.469778	0.159074	2.9532	0.00314498	0.0223765
Rpl12	13909	0.644573	0.218266	2.95315	0.00314546	0.0223765
Samd9l	1287.74	-0.672046	0.227688	-2.95162	0.00316115	0.0224768
Mpdz	6.73541	1.49946	0.508257	2.95021	0.00317562	0.0225683
Peg13	279.26	-0.712653	0.241613	-2.94957	0.00318215	0.0225806
Mfn2	2591.31	-0.686876	0.23285	-2.94987	0.00317909	0.0225806
Cox19	568.034	0.623858	0.211504	2.94963	0.00318154	0.0225806
2610008E11Rik	178.082	-0.695612	0.235858	-2.94929	0.00318508	0.0225901
Wdr4	411.773	0.461529	0.156542	2.94827	0.0031956	0.0226533
Echdc2	301.09	0.610478	0.207085	2.94795	0.00319887	0.0226651
Ces3a	4.57254	-1.58239	0.53702	-2.94661	0.00321274	0.0227405
Hmgb3	447.231	0.552788	0.187599	2.94665	0.00321238	0.0227405
Slc17a5	666.696	-1.08445	0.368068	-2.94633	0.00321573	0.0227503
Slc25a27	25.0758	-1.15746	0.392897	-2.94597	0.00321942	0.0227613
Ahsa1	1506.55	0.748984	0.254249	2.94587	0.00322052	0.0227613
[truncated: 15,137 more rows]

## Sheet: Supplemental Table 3
Supplemental Table 3
RNAseq differential gene expression, colon crypt epithelial cells COLONIZED-WT compared to GF-WT
id	baseMean	log2FoldChange	lfcSE	stat	pvalue	padj
Retnlb	5220.79	4.06297	0.272892	14.8886	3.91e-50	5.3e-46
Ckb	315.718	3.29116	0.237627	13.8501	1.27e-43	8.6e-40
Rian	95.7441	4.65016	0.360078	12.9143	3.74e-38	1.69e-34
Fads3	517.269	2.43727	0.18943	12.8663	6.96e-38	2.36e-34
Ttyh1	106.261	3.48323	0.278622	12.5017	7.31e-36	1.98e-32
Muc2	134700	1.51433	0.128671	11.769	5.64e-32	1.09e-28
Pla2g4c	1439.59	4.40775	0.374503	11.7696	5.6e-32	1.09e-28
Bhlha15	188.494	2.68095	0.232442	11.5338	8.91e-31	1.51e-27
Ppargc1a	1258.79	-1.37189	0.119627	-11.468	1.91e-30	2.87e-27
2010106E10Rik	216.967	-3.63098	0.32329	-11.2313	2.86e-29	3.88e-26
Cyp2d12	187.213	-3.39701	0.309816	-10.9646	5.65e-28	6.96e-25
Fnip2	1039.95	-1.62344	0.148549	-10.9287	8.41e-28	9.49e-25
Fhl1	3545.12	-1.94311	0.184353	-10.5401	5.64e-26	5.88e-23
Sun2	2325.21	-1.84197	0.175032	-10.5236	6.72e-26	6.51e-23
Itln1	179.763	2.9721	0.286524	10.373	3.29e-25	2.97e-22
Gadd45g	196.01	2.72858	0.264507	10.3157	5.98e-25	5.07e-22
1700066B19Rik	578.087	1.83079	0.178819	10.2382	1.34e-24	1.07e-21
Cnn2	240.756	1.90001	0.187711	10.122	4.41e-24	3.32e-21
2810417H13Rik	706.38	1.72228	0.170309	10.1127	4.85e-24	3.46e-21
Cyp2d13	251.18	-2.99175	0.298166	-10.0339	1.08e-23	7.33e-21
Capg	347.435	1.50944	0.150588	10.0236	1.2e-23	7.74e-21
Cyp11a1	46.1882	-3.76282	0.375577	-10.0188	1.26e-23	7.76e-21
Sulf2	805.424	2.40229	0.245235	9.79587	1.17e-22	6.91e-20
Rbp4	205.064	2.12499	0.221721	9.58405	9.33e-22	5.27e-19
Fkbp11	293.311	2.38343	0.250204	9.52597	1.64e-21	8.86e-19
Ptger3	140.884	-2.25584	0.24228	-9.31085	1.27e-20	6.61e-18
Cyp2d34	2268.05	-2.58166	0.277742	-9.29516	1.47e-20	7.37e-18
Cyp2c68	1483.21	-1.95483	0.210456	-9.28852	1.56e-20	7.41e-18
Ccnd1	3027.11	1.51798	0.16345	9.28709	1.59e-20	7.41e-18
Gstm3	1827.54	1.4323	0.155123	9.23334	2.62e-20	1.18e-17
Lrrc59	5798.17	0.935504	0.101539	9.21327	3.16e-20	1.38e-17
Spink4	15481.4	2.33683	0.255293	9.15353	5.51e-20	2.33e-17
Selm	2256.27	1.60298	0.176452	9.0845	1.04e-19	4.28e-17
Pm20d1	872.682	-1.50417	0.166222	-9.04918	1.44e-19	5.74e-17
Mafb	249.086	-2.24709	0.251656	-8.92922	4.29e-19	1.66e-16
Slc7a9	323.562	-3.0078	0.338442	-8.88721	6.27e-19	2.36e-16
Nucb2	279.636	1.9451	0.219056	8.87944	6.72e-19	2.46e-16
Agr2	38582.2	1.47446	0.166778	8.84088	9.5e-19	3.39e-16
Manf	2514.67	1.36662	0.155946	8.76341	1.89e-18	6.44e-16
Clps	307.843	1.7839	0.203572	8.76299	1.9e-18	6.44e-16
Shf	368.905	1.84071	0.211596	8.69919	3.34e-18	1.1e-15
Spink3	2550.17	-2.38789	0.275831	-8.65707	4.84e-18	1.56e-15
Gsta3	413.943	1.65905	0.192418	8.6221	6.57e-18	2.07e-15
Kdelr3	560.677	1.35175	0.159692	8.46474	2.57e-17	7.9e-15
Glipr2	323.788	2.21934	0.2626	8.45142	2.88e-17	8.66e-15
Mcm3	1064.14	1.60181	0.189904	8.43484	3.32e-17	9.77e-15
Me3	76.3672	-3.04321	0.361715	-8.41327	3.99e-17	1.15e-14
Uhrf1	1096.53	1.53088	0.182171	8.40353	4.33e-17	1.22e-14
Slc29a4	93.861	2.20568	0.266169	8.28677	1.16e-16	3.22e-14
Mthfd2	243.614	1.80615	0.218696	8.2587	1.47e-16	3.99e-14
B3gnt9	162.94	1.84786	0.223847	8.25501	1.52e-16	4.03e-14
Iqch	44.3694	-2.7312	0.331433	-8.24056	1.71e-16	4.47e-14
Rasgef1b	908.903	-1.51407	0.183879	-8.23403	1.81e-16	4.54e-14
Ifitm2	1839.96	1.11567	0.135459	8.23621	1.78e-16	4.54e-14
Efna3	97.8419	2.46139	0.299028	8.2313	1.85e-16	4.56e-14
Ckmt2	191.16	-2.08793	0.255635	-8.16764	3.14e-16	7.61e-14
Saa2	69.8892	-3.03224	0.374426	-8.09836	5.57e-16	1.32e-13
Fn1	169.191	2.90798	0.360812	8.05954	7.66e-16	1.79e-13
Wfdc18	103.169	2.42509	0.302299	8.02215	1.04e-15	2.39e-13
Creld2	1126.42	1.58639	0.199042	7.97012	1.59e-15	3.58e-13
Mcm6	2008.41	1.19615	0.151126	7.91487	2.48e-15	5.5e-13
Chpf	416.487	1.38864	0.175839	7.89721	2.85e-15	6.23e-13
Tmsb10	5458.32	1.25975	0.159634	7.89151	2.99e-15	6.42e-13
Sstr1	1399.66	-1.87079	0.23816	-7.85522	3.99e-15	8.45e-13
Ggh	5032.68	-1.68835	0.21589	-7.82043	5.26e-15	1.1e-12
Gpr137b	131.931	-2.07427	0.266512	-7.78302	7.08e-15	1.45e-12
Itih2	389.696	-1.69608	0.219938	-7.71164	1.24e-14	2.51e-12
Cyp2d10	461.176	-1.90491	0.247208	-7.70569	1.3e-14	2.59e-12
Mcm10	478.366	1.24889	0.16261	7.68026	1.59e-14	3.12e-12
Plk3	356.143	-1.86165	0.243607	-7.64204	2.14e-14	4.14e-12
Mirg	18.6785	3.06998	0.402058	7.63565	2.25e-14	4.29e-12
Hspa5	13670	1.29433	0.169675	7.62829	2.38e-14	4.48e-12
Ccl9	489.858	1.92502	0.252924	7.61107	2.72e-14	5.04e-12
Lgals2	123.353	2.00618	0.26371	7.60751	2.79e-14	5.05e-12
Art2a-ps	92.5338	2.60497	0.342423	7.60746	2.8e-14	5.05e-12
Slc26a2	12285.9	-1.61757	0.212698	-7.60498	2.85e-14	5.08e-12
Sdf2l1	1088.95	1.46363	0.193084	7.58029	3.45e-14	6.07e-12
St8sia5	70.7204	-2.67946	0.353828	-7.57279	3.65e-14	6.34e-12
Aldh18a1	1851.78	1.13753	0.150492	7.55874	4.07e-14	6.98e-12
Muc4	4296.86	0.995148	0.13181	7.54989	4.36e-14	7.38e-12
Chaf1a	600.342	1.35346	0.179445	7.54248	4.61e-14	7.71e-12
Impdh1	867.075	1.3241	0.175745	7.53422	4.91e-14	8.12e-12
Ung	491.496	1.30004	0.17321	7.50556	6.12e-14	9.98e-12
Crlf1	35.4879	2.71935	0.363163	7.48796	7e-14	1.13e-11
Fam129a	1908.17	-1.27768	0.170732	-7.48358	7.23e-14	1.15e-11
Scnn1g	58.2941	-3.00165	0.402892	-7.45025	9.32e-14	1.47e-11
Fam134b	3131.53	-1.16446	0.157473	-7.39462	1.42e-13	2.21e-11
Hapln4	44.912	2.53235	0.343084	7.38115	1.57e-13	2.42e-11
Cdca8	673.573	1.0144	0.13757	7.37369	1.66e-13	2.53e-11
Pamr1	40.5798	-2.54721	0.345861	-7.36483	1.77e-13	2.67e-11
Amigo3	163.002	1.48515	0.202129	7.34752	2.02e-13	3.01e-11
Asf1b	370.583	1.11296	0.15171	7.33608	2.2e-13	3.2e-11
Fah	173.109	1.54751	0.210897	7.33776	2.17e-13	3.2e-11
Krtcap2	1649.2	1.05535	0.144471	7.30492	2.77e-13	4e-11
Noxa1	1846.25	1.11822	0.154232	7.25026	4.16e-13	5.93e-11
Slc15a1	1087.19	-2.81608	0.38979	-7.22461	5.03e-13	7.01e-11
Krt7	3873.09	0.882781	0.122213	7.22332	5.07e-13	7.01e-11
Sec14l2	138.13	1.63617	0.226432	7.22589	4.98e-13	7.01e-11
Fen1	663.689	1.23354	0.170944	7.21606	5.35e-13	7.32e-11
Osbpl1a	378.839	-1.26493	0.175655	-7.20124	5.97e-13	8.08e-11
Txnip	18190.7	-1.20364	0.168245	-7.15408	8.42e-13	1.13e-10
Chp2	2254.56	-1.68504	0.236119	-7.13641	9.58e-13	1.27e-10
Kcnf1	693.09	-1.67832	0.235386	-7.13005	1e-12	1.32e-10
Cgref1	2091.43	1.22788	0.172502	7.11802	1.09e-12	1.43e-10
Mybl2	207.543	1.41792	0.199235	7.11678	1.1e-12	1.43e-10
Gpr137b-ps	150.997	-1.69448	0.238172	-7.11453	1.12e-12	1.44e-10
Gjb2	421.665	1.2847	0.180688	7.11007	1.16e-12	1.47e-10
Exo1	219.032	1.55395	0.218728	7.1045	1.21e-12	1.51e-10
Spdef	2569.25	1.29453	0.182648	7.08759	1.36e-12	1.7e-10
Mcm7	1511.71	1.21418	0.17171	7.0711	1.54e-12	1.89e-10
Ace2	412.146	-2.03905	0.288895	-7.05809	1.69e-12	2.06e-10
Nrap	529.592	-1.65089	0.235591	-7.00746	2.43e-12	2.92e-10
Gpx2	10919.4	1.57812	0.225218	7.00708	2.43e-12	2.92e-10
Hyou1	4459.98	1.24383	0.17786	6.99327	2.69e-12	3.19e-10
Gsdmcl-ps	124.67	2.21717	0.31799	6.97245	3.11e-12	3.67e-10
Fn3k	38.5453	-2.44114	0.350407	-6.96659	3.25e-12	3.79e-10
Rmi2	146.751	1.62427	0.23333	6.96125	3.37e-12	3.91e-10
H6pd	1054.93	1.09605	0.157982	6.93781	3.98e-12	4.57e-10
Saa1	10609.6	-2.77498	0.400146	-6.93492	4.06e-12	4.58e-10
Arrdc4	1822.89	-0.932731	0.134503	-6.93467	4.07e-12	4.58e-10
Mcm4	864.573	1.12775	0.162642	6.93396	4.09e-12	4.58e-10
Fam221a	205.335	1.36191	0.196915	6.91623	4.64e-12	5.15e-10
Slc40a1	4921.94	-1.55137	0.225	-6.89498	5.39e-12	5.89e-10
Rrm2	602.16	1.26352	0.183224	6.89604	5.35e-12	5.89e-10
Avl9	1917.49	-1.03153	0.14993	-6.8801	5.98e-12	6.42e-10
Pla2g16	1412.96	1.04315	0.151637	6.87926	6.02e-12	6.42e-10
Muc6	25.992	2.75055	0.399793	6.87993	5.99e-12	6.42e-10
Per3	482.702	-1.56858	0.228195	-6.87386	6.25e-12	6.61e-10
Scara5	63.6637	2.42284	0.352669	6.87002	6.42e-12	6.74e-10
E2f1	254.292	1.50195	0.218673	6.86847	6.49e-12	6.76e-10
Nr2e3	121.858	1.84018	0.268578	6.85157	7.3e-12	7.55e-10
Slfn9	673.665	1.265	0.18498	6.83855	8e-12	8.21e-10
Txndc5	10242.6	0.815311	0.119426	6.82693	8.68e-12	8.84e-10
Pvrl1	694.844	0.98522	0.144615	6.81273	9.58e-12	9.68e-10
Asb11	45.9341	-2.31347	0.339672	-6.81088	9.7e-12	9.73e-10
Bmp2	827.952	-1.87119	0.274971	-6.80506	1.01e-11	1.01e-09
1810055G02Rik	407.095	1.18523	0.174391	6.79639	1.07e-11	1.06e-09
Cpne2	701.114	1.02228	0.151099	6.76561	1.33e-11	1.3e-09
Pnliprp2	172.055	2.41485	0.357323	6.75817	1.4e-11	1.36e-09
AW549877	819.521	-1.14981	0.170539	-6.74219	1.56e-11	1.51e-09
Phgdh	185.872	1.47578	0.21899	6.73903	1.59e-11	1.53e-09
Lmnb1	1619.21	0.826698	0.122811	6.73147	1.68e-11	1.59e-09
Lrfn3	496.747	1.01043	0.150085	6.73236	1.67e-11	1.59e-09
Mcm5	1388.33	1.18866	0.176841	6.72164	1.8e-11	1.69e-09
Cyp4v3	414.706	-1.25531	0.186845	-6.71845	1.84e-11	1.72e-09
Fbln1	75.86	2.25516	0.336634	6.69914	2.1e-11	1.95e-09
Pam	4853.71	-1.21397	0.181275	-6.69687	2.13e-11	1.96e-09
Mcm2	1166.55	1.19441	0.178483	6.69203	2.2e-11	2.01e-09
Ahnak	13059.9	-1.0365	0.155156	-6.68035	2.38e-11	2.17e-09
Slc6a4	660.414	-1.40757	0.210858	-6.67545	2.46e-11	2.23e-09
Afap1l2	97.1462	-1.85667	0.279907	-6.63317	3.29e-11	2.95e-09
Dapp1	296.239	-1.6999	0.256354	-6.63105	3.33e-11	2.97e-09
Slc6a20a	118.672	-1.86711	0.281815	-6.62531	3.47e-11	3.05e-09
Pkhd1	138.511	-1.58982	0.239922	-6.62641	3.44e-11	3.05e-09
Nr4a2	109.305	1.99051	0.301136	6.61001	3.84e-11	3.36e-09
Ccdc32	1075.24	-0.908109	0.137692	-6.59523	4.25e-11	3.69e-09
Tcf19	522.751	1.14392	0.173852	6.57984	4.71e-11	4.06e-09
Rnf13	978.565	-1.02922	0.156462	-6.57807	4.77e-11	4.09e-09
Nr1d2	804.363	-1.90607	0.289998	-6.5727	4.94e-11	4.21e-09
Plcd4	41.322	-2.19636	0.334494	-6.56621	5.16e-11	4.37e-09
Slc5a6	1511.5	-1.32999	0.202642	-6.56324	5.27e-11	4.4e-09
Nasp	1255.5	0.821933	0.125225	6.56366	5.25e-11	4.4e-09
Mt3	81.8079	2.19171	0.335041	6.54162	6.09e-11	5.06e-09
Lrp8	110.135	1.76464	0.26982	6.54007	6.15e-11	5.08e-09
Hspg2	991.892	1.56145	0.239116	6.53011	6.57e-11	5.4e-09
Hs3st3b1	171.456	1.2364	0.189552	6.52272	6.9e-11	5.63e-09
Tgfb1	140.662	1.98148	0.303881	6.5206	7e-11	5.68e-09
Cks1b	307.061	1.26849	0.1946	6.51843	7.1e-11	5.73e-09
Nr1i3	85.0345	-2.4382	0.374408	-6.51215	7.41e-11	5.94e-09
Timeless	337.484	1.33647	0.205391	6.50693	7.67e-11	6.11e-09
Ace	826.064	-1.41895	0.219051	-6.47771	9.31e-11	7.38e-09
Ephb2	2921.68	0.8477	0.131023	6.46986	9.81e-11	7.68e-09
Gsdmc2	17870	1.81125	0.279913	6.47074	9.75e-11	7.68e-09
Nrarp	848.613	0.789591	0.122371	6.45245	1.1e-10	8.57e-09
Hoxd13	123.65	-2.38061	0.369219	-6.44768	1.14e-10	8.79e-09
Slc7a6	369.089	1.18964	0.18457	6.44547	1.15e-10	8.87e-09
Tubg1	573.926	0.993733	0.15431	6.43985	1.2e-10	9.15e-09
Lifr	355.416	-2.09813	0.32593	-6.43739	1.22e-10	9.25e-09
Cd24a	8125.19	0.913645	0.142214	6.42443	1.32e-10	1e-08
Cdc14b	492.481	-1.01399	0.158348	-6.40359	1.52e-10	1.14e-08
Cyp2c69	187.804	-1.6465	0.257315	-6.39877	1.57e-10	1.17e-08
Cdkl1	87.9314	-2.30699	0.360725	-6.39542	1.6e-10	1.19e-08
Tuba1a	143.276	1.50844	0.236159	6.38738	1.69e-10	1.25e-08
Ticrr	312.054	1.37178	0.214837	6.38523	1.71e-10	1.26e-08
Cobl	2478.03	-1.29656	0.203338	-6.37636	1.81e-10	1.32e-08
Kat6b	1181.05	-0.73974	0.116012	-6.37642	1.81e-10	1.32e-08
Tbc1d24	814.873	-0.937986	0.147204	-6.372	1.87e-10	1.35e-08
Gm14446	465.057	-1.76296	0.277129	-6.36152	2e-10	1.44e-08
Tesk2	658.49	-1.10722	0.174085	-6.36022	2.01e-10	1.44e-08
Abca1	309.176	-1.25235	0.197162	-6.35187	2.13e-10	1.52e-08
Slc7a8	524.183	-1.45269	0.228792	-6.34939	2.16e-10	1.53e-08
Pcmtd2	1092.22	-0.841049	0.132504	-6.34733	2.19e-10	1.55e-08
Atp1a1	82748	-0.968713	0.152736	-6.34241	2.26e-10	1.59e-08
Aldh1l2	62.1716	2.23402	0.35261	6.33566	2.36e-10	1.65e-08
Pdgfd	48.7171	-1.84518	0.291401	-6.33212	2.42e-10	1.68e-08
Abtb2	129.686	-1.43709	0.227007	-6.3306	2.44e-10	1.69e-08
Arhgdig	40.8003	2.07081	0.327384	6.32534	2.53e-10	1.74e-08
Vipr2	77.3983	1.59624	0.252652	6.31791	2.65e-10	1.81e-08
Rrm1	1781.44	0.925133	0.146579	6.3115	2.76e-10	1.88e-08
Scel	164.891	-1.69015	0.268066	-6.30497	2.88e-10	1.94e-08
Ncaph	629.981	1.00717	0.159722	6.30576	2.87e-10	1.94e-08
Tspan13	2809.31	0.838685	0.133321	6.29069	3.16e-10	2.12e-08
Sidt1	1220.8	0.952859	0.15156	6.287	3.24e-10	2.16e-08
Plcd3	71.4182	2.05623	0.327218	6.28399	3.3e-10	2.19e-08
Nmral1	157.866	1.37889	0.2195	6.28193	3.34e-10	2.21e-08
Ablim1	4792.85	-1.08814	0.173522	-6.2709	3.59e-10	2.36e-08
Slc36a1	2620.28	-1.25169	0.199679	-6.26849	3.65e-10	2.37e-08
2018-09-11	815.663	1.02058	0.162805	6.26875	3.64e-10	2.37e-08
Ranbp1	1585.81	0.901926	0.144302	6.25026	4.1e-10	2.65e-08
Plcb2	179.315	1.67907	0.268649	6.25003	4.1e-10	2.65e-08
Ap1s3	445.263	-1.21335	0.194414	-6.24105	4.35e-10	2.79e-08
Mt1	4488.95	-1.4947	0.239561	-6.2393	4.4e-10	2.81e-08
Naaa	614.177	-1.15201	0.184727	-6.23628	4.48e-10	2.85e-08
Synpo	1381.71	-1.32292	0.212253	-6.23276	4.58e-10	2.9e-08
Pcyox1l	300.012	1.36518	0.219093	6.23104	4.63e-10	2.92e-08
Dtl	388.187	1.27898	0.205663	6.21881	5.01e-10	3.14e-08
Gbe1	614.825	-1.42725	0.230038	-6.20443	5.49e-10	3.43e-08
Anxa1	2603.35	-1.13922	0.18366	-6.2029	5.54e-10	3.44e-08
Serinc5	3130.95	-0.998797	0.161081	-6.20059	5.63e-10	3.48e-08
D17Wsu104e	1756.46	0.859726	0.138671	6.19976	5.65e-10	3.48e-08
Ssr2	4364.85	0.791328	0.127936	6.18532	6.2e-10	3.8e-08
Avil	408.906	1.40667	0.227601	6.18042	6.39e-10	3.9e-08
Slc7a5	446.662	1.30589	0.211555	6.17278	6.71e-10	4.08e-08
Akr1c14	4125.22	-1.1822	0.191745	-6.16546	7.03e-10	4.25e-08
Nxn	60.9701	1.66526	0.270141	6.1644	7.07e-10	4.26e-08
Nmnat3	369.714	-0.899651	0.145974	-6.16307	7.13e-10	4.27e-08
Stip1	2406.24	1.05034	0.170438	6.16263	7.15e-10	4.27e-08
E130012A19Rik	106.914	2.30145	0.373603	6.16014	7.27e-10	4.32e-08
Fam161a	189.961	-1.24471	0.202498	-6.14676	7.91e-10	4.68e-08
Lamc2	1394.09	-0.855269	0.139415	-6.1347	8.53e-10	5.03e-08
Pdia4	4057.31	0.926984	0.15161	6.11429	9.7e-10	5.69e-08
Pear1	122.449	1.24991	0.20455	6.11054	9.93e-10	5.8e-08
Fam13b	1245.63	-1.14711	0.18781	-6.10782	1.01e-09	5.87e-08
Gpr128	8110.44	-1.2187	0.199684	-6.10316	1.04e-09	6.02e-08
Mmp17	30.3748	2.37896	0.389982	6.10018	1.06e-09	6.11e-08
Snrpd3	1008.02	0.788367	0.129303	6.09705	1.08e-09	6.19e-08
Fignl1	235.144	1.23028	0.201795	6.09669	1.08e-09	6.19e-08
Ghr	399.914	-1.24716	0.204646	-6.09425	1.1e-09	6.26e-08
Calr	21995.6	0.915823	0.150389	6.08968	1.13e-09	6.41e-08
Rsrp1	4098.17	-1.0322	0.16954	-6.08824	1.14e-09	6.44e-08
Copz2	239.557	1.12725	0.185209	6.08636	1.16e-09	6.49e-08
Wbp5	1778.93	0.954287	0.157006	6.07802	1.22e-09	6.81e-08
Rhbdl2	891.914	-1.04626	0.172163	-6.07716	1.22e-09	6.82e-08
Eya2	37.6691	2.31484	0.381153	6.07326	1.25e-09	6.96e-08
Slc5a1	5782.36	-0.771336	0.127079	-6.06975	1.28e-09	7.08e-08
Fxyd3	1449.78	0.732625	0.12087	6.06129	1.35e-09	7.44e-08
Pmepa1	370.995	1.77083	0.292186	6.06064	1.36e-09	7.44e-08
Ndnf	61.6968	-1.78901	0.295273	-6.05884	1.37e-09	7.49e-08
Atad2	605.063	1.11912	0.184765	6.057	1.39e-09	7.55e-08
Olfr165	84.8412	-2.03281	0.335892	-6.05197	1.43e-09	7.75e-08
Fam111a	331.719	1.23391	0.20431	6.0394	1.55e-09	8.35e-08
F3	408.452	-1.37233	0.227303	-6.03745	1.57e-09	8.42e-08
Hpgd	4483.71	-1.27594	0.211731	-6.02622	1.68e-09	8.95e-08
Fbxl3	2056.71	-0.97621	0.161989	-6.02639	1.68e-09	8.95e-08
Fads1	703.877	1.12584	0.187063	6.01849	1.76e-09	9.35e-08
Clspn	385.866	1.12377	0.186791	6.01617	1.79e-09	9.45e-08
C78339	522.858	-1.0831	0.180178	-6.01132	1.84e-09	9.7e-08
Max	2399.43	-1.1673	0.194565	-5.99953	1.98e-09	1.03e-07
Ccni	5263.4	-0.730203	0.121685	-6.00074	1.96e-09	1.03e-07
Orai2	582.508	0.906501	0.151066	6.00071	1.96e-09	1.03e-07
Nlrp1b	460.832	-1.10452	0.184645	-5.98187	2.21e-09	1.14e-07
Tk1	673.325	1.0434	0.174396	5.98292	2.19e-09	1.14e-07
Mme	77.43	-2.019	0.338173	-5.9703	2.37e-09	1.22e-07
Ptrf	111.368	1.5344	0.257419	5.96072	2.51e-09	1.29e-07
Cdc7	110.452	1.39171	0.233662	5.95607	2.58e-09	1.32e-07
Tnip1	2190.95	-0.863836	0.14515	-5.95134	2.66e-09	1.35e-07
Ceacam18	302.819	-1.44489	0.242932	-5.94773	2.72e-09	1.38e-07
Smc2	828.19	0.863579	0.145221	5.94667	2.74e-09	1.38e-07
Abat	8362.93	-1.05228	0.177	-5.9451	2.76e-09	1.39e-07
Plcd1	1196.06	-0.978505	0.164673	-5.94212	2.81e-09	1.41e-07
Ppm1m	107.794	1.34695	0.227158	5.92958	3.04e-09	1.52e-07
Anxa8	325.98	-1.59121	0.268569	-5.92479	3.13e-09	1.56e-07
Slc6a8	7101.47	-1.3044	0.220308	-5.92082	3.2e-09	1.58e-07
Ccdc3	41.8276	1.82112	0.30758	5.92081	3.2e-09	1.58e-07
Aurkb	727.821	0.970647	0.163969	5.9197	3.23e-09	1.59e-07
Slc12a6	1963.49	-0.995464	0.168207	-5.91807	3.26e-09	1.6e-07
Sec61a1	7778.14	0.65713	0.111087	5.91544	3.31e-09	1.62e-07
Inpp5k	844.222	-0.793652	0.134442	-5.90329	3.56e-09	1.74e-07
Sh3d21	1255.64	-1.24479	0.211133	-5.89577	3.73e-09	1.81e-07
Dclk1	975.652	1.32976	0.225634	5.89345	3.78e-09	1.83e-07
Brca1	341.958	1.05952	0.180251	5.87804	4.15e-09	2e-07
Apobec1	452.153	-1.37174	0.233466	-5.87557	4.21e-09	2.02e-07
Slc12a8	3041.46	0.802249	0.136765	5.8659	4.47e-09	2.13e-07
Rangap1	3397.13	0.988203	0.168472	5.86567	4.47e-09	2.13e-07
Csrnp1	155.88	-1.56971	0.267797	-5.86157	4.59e-09	2.18e-07
Zfp467	1339.93	-0.767996	0.131055	-5.86011	4.63e-09	2.19e-07
Rpa2	430.684	1.12827	0.192766	5.85307	4.83e-09	2.28e-07
Maged1	2133.3	0.988951	0.169038	5.85047	4.9e-09	2.31e-07
H2afx	1510.18	0.990859	0.16946	5.84715	5e-09	2.34e-07
Acot7	2755.62	0.820126	0.140318	5.84478	5.07e-09	2.37e-07
Fkbp2	1320.06	0.908051	0.15542	5.84257	5.14e-09	2.39e-07
Itih5	7266.97	-1.22755	0.210426	-5.83365	5.42e-09	2.52e-07
Cadps2	1837.71	-0.864901	0.148373	-5.82922	5.57e-09	2.57e-07
E2f8	770.382	0.95358	0.163607	5.82848	5.59e-09	2.57e-07
Riiad1	17.9751	2.36016	0.40486	5.82956	5.56e-09	2.57e-07
Gcnt1	467.048	-1.23221	0.211516	-5.82562	5.69e-09	2.6e-07
Birc5	748.121	0.967847	0.166357	5.81791	5.96e-09	2.72e-07
Gmppb	1100.84	0.87194	0.15001	5.81253	6.15e-09	2.8e-07
Anp32a	2999.71	0.752282	0.129453	5.81124	6.2e-09	2.81e-07
Cldn15	5286.01	1.13217	0.195163	5.80114	6.59e-09	2.97e-07
Cdc6	208.648	1.41983	0.245079	5.79338	6.9e-09	3.1e-07
Crebrf	688.846	-1.14762	0.198131	-5.79225	6.94e-09	3.12e-07
Mfsd2a	41.8925	1.88243	0.325872	5.77659	7.62e-09	3.41e-07
Herc3	534.355	-1.02095	0.176787	-5.77499	7.7e-09	3.43e-07
Ccdc34	667.355	1.0517	0.182359	5.76722	8.06e-09	3.58e-07
Ceacam20	1513.98	-1.5705	0.272797	-5.75702	8.56e-09	3.79e-07
Anxa7	4606.14	-0.877925	0.15252	-5.75612	8.61e-09	3.8e-07
Pdia6	5632.1	1.08403	0.188511	5.75048	8.9e-09	3.91e-07
Dtx3	86.6915	1.46043	0.254001	5.7497	8.94e-09	3.92e-07
Fanca	350.66	1.2768	0.222117	5.74833	9.01e-09	3.94e-07
Snrpd1	754.611	0.954538	0.166097	5.74687	9.09e-09	3.96e-07
Hdac5	1537.69	-0.923442	0.16086	-5.74066	9.43e-09	4.09e-07
Xpr1	3238.53	-0.848975	0.148094	-5.73267	9.89e-09	4.28e-07
Zfyve1	1285.38	-0.926754	0.161714	-5.73083	9.99e-09	4.31e-07
Man2a2	236.205	1.26519	0.221071	5.72301	1.05e-08	4.5e-07
Nudc	1581.39	0.82481	0.14419	5.7203	1.06e-08	4.56e-07
Ccdc93	2082.13	-0.802064	0.140297	-5.71691	1.08e-08	4.64e-07
Fndc5	482.162	1.28741	0.225329	5.71347	1.11e-08	4.72e-07
Mcl1	6926.56	-0.817636	0.143278	-5.70665	1.15e-08	4.89e-07
Mpzl2	1509.86	-0.773622	0.135931	-5.69128	1.26e-08	5.34e-07
1110007C09Rik	762.516	-0.889131	0.156379	-5.68575	1.3e-08	5.5e-07
Hdac7	247.247	1.31357	0.231094	5.68415	1.31e-08	5.51e-07
Pycr1	115.482	1.39711	0.24576	5.68487	1.31e-08	5.51e-07
Sema3f	112.171	1.57565	0.2776	5.67597	1.38e-08	5.77e-07
1700019G17Rik	469.501	-1.39743	0.246263	-5.67454	1.39e-08	5.78e-07
Tle6	115.386	1.21817	0.214669	5.67464	1.39e-08	5.78e-07
Kif13b	2593.96	-0.92341	0.162846	-5.67046	1.42e-08	5.9e-07
Tmem236	2537.31	-1.36412	0.240691	-5.66752	1.45e-08	5.98e-07
Rbp2	338.035	-1.75057	0.309009	-5.66511	1.47e-08	6.05e-07
Tbcel	694.23	-0.781458	0.138021	-5.66188	1.5e-08	6.15e-07
Nt5dc2	83.5594	1.52794	0.270633	5.64578	1.64e-08	6.73e-07
Mb21d2	341.554	-0.842106	0.149308	-5.64006	1.7e-08	6.94e-07
Nme1	1521.14	0.889436	0.157718	5.6394	1.71e-08	6.94e-07
Car11	31.6749	1.95056	0.346268	5.63308	1.77e-08	7.18e-07
Fmo4	122.265	-1.1778	0.209182	-5.63049	1.8e-08	7.27e-07
Fzd9	37.1675	1.79995	0.319874	5.62706	1.83e-08	7.39e-07
Ssbp4	1276.26	0.783148	0.139191	5.62641	1.84e-08	7.4e-07
G3bp1	3374.84	0.680539	0.121042	5.62233	1.88e-08	7.55e-07
Sord	4713.99	-0.702982	0.125068	-5.62077	1.9e-08	7.6e-07
Rtn1	67.7023	-1.98138	0.352758	-5.61682	1.95e-08	7.75e-07
Mars	1154.12	0.785622	0.140019	5.61081	2.01e-08	8e-07
Dctd	215.343	1.14139	0.203492	5.609	2.03e-08	8.06e-07
Rad54l	261.717	1.20177	0.214351	5.60656	2.06e-08	8.15e-07
Galk1	565.319	1.07832	0.192449	5.60316	2.1e-08	8.29e-07
Anp32e	1618.65	0.605438	0.108132	5.59905	2.16e-08	8.46e-07
Ptpro	158.766	1.87543	0.335079	5.59697	2.18e-08	8.54e-07
Nlrp9b	239.721	-1.57252	0.281063	-5.5949	2.21e-08	8.62e-07
Serp1	3877.92	0.685887	0.122614	5.59388	2.22e-08	8.64e-07
Kcnk1	2345.05	0.737468	0.131954	5.58881	2.29e-08	8.87e-07
Atxn1	961.652	-0.938677	0.168023	-5.58659	2.32e-08	8.96e-07
Sowahc	1550.14	-0.901566	0.161623	-5.57819	2.43e-08	9.38e-07
C530008M17Rik	2612.95	-0.77921	0.139794	-5.57401	2.49e-08	9.58e-07
Hsp90aa1	3026.63	1.06152	0.19066	5.56759	2.58e-08	9.91e-07
Phlpp2	1427.88	-1.32259	0.238366	-5.54858	2.88e-08	1.1e-06
Slc35e3	485.335	-1.11792	0.201549	-5.54663	2.91e-08	1.11e-06
Lsm2	501.103	0.936307	0.168879	5.54424	2.95e-08	1.12e-06
Pole	602.161	1.14545	0.206569	5.54513	2.94e-08	1.12e-06
Pla2g3	375.85	1.38692	0.250195	5.54337	2.97e-08	1.12e-06
Enkd1	102.854	1.50845	0.272688	5.53178	3.17e-08	1.2e-06
Dkkl1	25.7658	2.07994	0.376091	5.5304	3.19e-08	1.2e-06
Osbpl5	824.346	-0.944851	0.17115	-5.52058	3.38e-08	1.26e-06
Crip2	35.3401	1.94109	0.351573	5.52117	3.37e-08	1.26e-06
Pdia5	2288.19	0.684498	0.124028	5.51891	3.41e-08	1.27e-06
Alg8	468.277	0.956602	0.173363	5.51793	3.43e-08	1.27e-06
Stx1a	34.9579	1.97146	0.357232	5.51871	3.41e-08	1.27e-06
Bcat2	1248.44	0.877924	0.159161	5.51595	3.47e-08	1.28e-06
Tmem117	859.378	-0.811121	0.147136	-5.51272	3.53e-08	1.3e-06
Eid1	474.692	-0.816582	0.148189	-5.51041	3.58e-08	1.32e-06
Gins1	105.259	1.36653	0.2481	5.50798	3.63e-08	1.33e-06
Cyp27a1	438.311	-0.855249	0.155528	-5.49899	3.82e-08	1.4e-06
Traip	165.202	1.24746	0.226882	5.49829	3.83e-08	1.4e-06
Neu3	271.317	-1.71802	0.31278	-5.49273	3.96e-08	1.44e-06
Trim47	36.916	1.89924	0.346187	5.48616	4.11e-08	1.49e-06
Gstk1	1642.85	0.891033	0.162476	5.48407	4.16e-08	1.51e-06
Nolc1	1383.32	0.964994	0.176083	5.48035	4.24e-08	1.53e-06
Pink1	2608.49	-0.94106	0.171751	-5.47922	4.27e-08	1.54e-06
Acer1	1712.24	-0.832865	0.152036	-5.47808	4.3e-08	1.55e-06
Spopl	258.549	-0.871205	0.159103	-5.47573	4.36e-08	1.56e-06
Eno3	1473.63	-1.24045	0.226661	-5.47272	4.43e-08	1.58e-06
Rasef	2272.06	-1.05885	0.1936	-5.46924	4.52e-08	1.61e-06
Plekhh1	3614.02	-0.859517	0.157205	-5.46747	4.56e-08	1.62e-06
Lrrc19	892.025	-1.26147	0.230759	-5.46662	4.59e-08	1.63e-06
Ctns	700.276	-0.914312	0.167372	-5.46275	4.69e-08	1.66e-06
Slc2a13	1068.47	-0.890583	0.163039	-5.46239	4.7e-08	1.66e-06
Plscr4	97.1803	-2.04997	0.3756	-5.45785	4.82e-08	1.7e-06
Mtmr6	3211.48	-0.905873	0.166187	-5.45092	5.01e-08	1.76e-06
Aaas	467.743	0.923145	0.169458	5.44762	5.1e-08	1.79e-06
Ngfrap1	624.143	0.947206	0.173951	5.44524	5.17e-08	1.8e-06
Cdt1	691.495	1.03804	0.19064	5.44501	5.18e-08	1.8e-06
Hmgb2	1869.83	0.809989	0.148817	5.44284	5.24e-08	1.82e-06
Clcn2	5324.83	-1.15516	0.212435	-5.43772	5.4e-08	1.87e-06
Wdtc1	2378.23	-0.660105	0.121487	-5.43356	5.52e-08	1.9e-06
Kif4	757.391	0.934696	0.172015	5.43381	5.52e-08	1.9e-06
Akap2	874.593	-1.28346	0.236317	-5.43111	5.6e-08	1.92e-06
Spta1	354.788	2.23051	0.410667	5.43143	5.59e-08	1.92e-06
Hoxa13	472.04	-1.17665	0.216703	-5.42977	5.64e-08	1.93e-06
Lphn1	151.806	1.79066	0.329779	5.42987	5.64e-08	1.93e-06
Calcoco1	798.279	-0.83938	0.154687	-5.42632	5.75e-08	1.95e-06
Alox5	217.845	1.23325	0.22725	5.42683	5.74e-08	1.95e-06
Oplah	1012.1	-0.906136	0.167065	-5.42385	5.83e-08	1.98e-06
Kif22	659.456	1.00786	0.185889	5.42182	5.9e-08	1.99e-06
Tmed9	2896.3	0.735701	0.135765	5.41893	6e-08	2.02e-06
Raver1	1145.98	0.647166	0.119455	5.41766	6.04e-08	2.03e-06
Aldh6a1	1176.22	-0.783632	0.144671	-5.41664	6.07e-08	2.04e-06
Chaf1b	449.043	1.01754	0.188131	5.40869	6.35e-08	2.12e-06
Lig1	1415.37	0.933435	0.172678	5.40565	6.46e-08	2.15e-06
Lama3	457.712	-2.17891	0.403279	-5.40298	6.55e-08	2.17e-06
Slc44a1	5198.68	-0.857134	0.158653	-5.40258	6.57e-08	2.17e-06
Arl3	166.234	1.14339	0.211624	5.40295	6.56e-08	2.17e-06
Ccdc109b	103.924	1.22145	0.226053	5.40339	6.54e-08	2.17e-06
Duox2	1111.18	1.34096	0.248128	5.40431	6.51e-08	2.17e-06
Phf1	604.756	-0.892597	0.165268	-5.40091	6.63e-08	2.18e-06
Rassf4	751.811	1.22376	0.226641	5.39957	6.68e-08	2.19e-06
Clic5	3369.76	-1.46336	0.27116	-5.39666	6.79e-08	2.22e-06
Klhl24	1603.34	-0.823668	0.152766	-5.39171	6.98e-08	2.28e-06
Slco4a1	200.222	1.18089	0.21903	5.39146	6.99e-08	2.28e-06
Trpv3	148.131	-1.52708	0.283441	-5.38765	7.14e-08	2.31e-06
Pck1	5665.94	-0.709927	0.131748	-5.38851	7.1e-08	2.31e-06
Kcnk6	1123.24	1.24326	0.23095	5.38323	7.32e-08	2.37e-06
Hps5	1592.58	-0.705569	0.131197	-5.37795	7.53e-08	2.43e-06
Cotl1	2058.96	0.856529	0.159297	5.37692	7.58e-08	2.44e-06
Ctps	415.671	0.861568	0.160264	5.37593	7.62e-08	2.45e-06
Epas1	4310.76	-0.664582	0.123669	-5.37388	7.71e-08	2.47e-06
Cpeb3	181.247	-0.985579	0.18356	-5.36924	7.91e-08	2.52e-06
Nov	2620.86	1.23063	0.229204	5.36915	7.91e-08	2.52e-06
Rapgef3	403.588	0.929602	0.173295	5.36428	8.13e-08	2.58e-06
Spc24	431.327	0.998606	0.186224	5.36238	8.21e-08	2.61e-06
Apitd1	72.2567	1.42139	0.265223	5.35921	8.36e-08	2.65e-06
Cyp2c70	12.5103	-2.19196	0.40912	-5.35773	8.43e-08	2.66e-06
Aspa	81.7529	-1.67186	0.312109	-5.35665	8.48e-08	2.67e-06
Myo1a	16419.5	-0.948877	0.177252	-5.35327	8.64e-08	2.72e-06
Junb	1571.88	-0.938925	0.175472	-5.35085	8.75e-08	2.75e-06
Vamp4	392.751	-0.79379	0.148487	-5.34586	9e-08	2.82e-06
Chtf18	263.82	1.01497	0.190012	5.34163	9.21e-08	2.88e-06
Scnn1a	3373.48	-1.03485	0.193865	-5.33796	9.4e-08	2.92e-06
Gmds	6252.68	0.696377	0.130463	5.33772	9.41e-08	2.92e-06
Pold1	813.072	1.00239	0.187819	5.337	9.45e-08	2.93e-06
Pbk	564.479	0.88649	0.166141	5.33576	9.51e-08	2.94e-06
Nod2	117.625	1.50473	0.281987	5.33618	9.49e-08	2.94e-06
Mpzl3	186.363	-1.17064	0.219595	-5.33089	9.77e-08	3.01e-06
Ahsa1	1958.63	0.821429	0.154293	5.32383	1.02e-07	3.12e-06
Rdh16	350.867	-1.36914	0.25721	-5.32306	1.02e-07	3.13e-06
Snrpg	524.882	0.995066	0.186961	5.32232	1.02e-07	3.13e-06
0610040F04Rik	35.2885	1.86736	0.350927	5.32123	1.03e-07	3.14e-06
Smim24	3144.58	-1.2268	0.23084	-5.3145	1.07e-07	3.26e-06
Apoc2	63.0548	-1.97138	0.371032	-5.31322	1.08e-07	3.27e-06
Echdc3	294.193	-0.856084	0.161177	-5.31145	1.09e-07	3.3e-06
Limk1	111.232	1.27885	0.240839	5.30998	1.1e-07	3.32e-06
Nfil3	236.736	1.61009	0.303246	5.30953	1.1e-07	3.32e-06
Ssr1	4408.31	0.539776	0.101681	5.30853	1.11e-07	3.33e-06
Dnm1	139.915	1.90723	0.359299	5.3082	1.11e-07	3.33e-06
Sema3c	2169.86	-1.1886	0.223989	-5.30653	1.12e-07	3.35e-06
Ifngr1	4414.07	-0.877275	0.165423	-5.30322	1.14e-07	3.4e-06
Dcakd	751.472	0.813701	0.1536	5.29752	1.17e-07	3.5e-06
Wnk2	663.433	1.26505	0.238998	5.29314	1.2e-07	3.58e-06
Insr	3364.9	-0.673267	0.127279	-5.2897	1.23e-07	3.64e-06
Gpt2	1249.29	-0.699857	0.132332	-5.28865	1.23e-07	3.65e-06
Lamb3	3432.33	-0.97234	0.183914	-5.28691	1.24e-07	3.68e-06
Asns	878.608	0.80419	0.152119	5.2866	1.25e-07	3.68e-06
Rhob	2132.08	-0.75576	0.143021	-5.28427	1.26e-07	3.72e-06
Sycn	7404.66	-1.05139	0.199037	-5.2824	1.28e-07	3.74e-06
Sec61b	1418.33	0.75311	0.142588	5.28173	1.28e-07	3.74e-06
Inpp5d	148.743	1.14318	0.216404	5.28261	1.27e-07	3.74e-06
Metrn	53.7028	1.64863	0.312381	5.27762	1.31e-07	3.82e-06
Cbs	2360.01	1.0315	0.195503	5.27613	1.32e-07	3.84e-06
Fhl2	338.351	0.978319	0.185625	5.27041	1.36e-07	3.96e-06
Cry1	476.821	0.859991	0.163384	5.26362	1.41e-07	4.1e-06
Kdm3a	1604.13	-0.730716	0.138871	-5.26185	1.43e-07	4.13e-06
Emg1	1491.24	0.77642	0.147604	5.26015	1.44e-07	4.16e-06
Ehd4	1364.3	0.627661	0.119386	5.25742	1.46e-07	4.21e-06
Pdap1	1844.95	1.06533	0.202856	5.25165	1.51e-07	4.34e-06
Fos	1226.02	-0.93341	0.177971	-5.24472	1.57e-07	4.49e-06
Ecscr	109.865	1.64922	0.314634	5.24171	1.59e-07	4.56e-06
Mia2	268.708	-1.32223	0.252345	-5.23977	1.61e-07	4.6e-06
Gpr20	361.812	0.903996	0.17262	5.23692	1.63e-07	4.65e-06
Ercc6l	229.119	0.976929	0.186547	5.2369	1.63e-07	4.65e-06
Zfp608	621.766	-0.913377	0.174484	-5.23472	1.65e-07	4.68e-06
Praf2	249.205	1.10992	0.212027	5.23479	1.65e-07	4.68e-06
Ube2c	1285.99	0.980895	0.187406	5.23407	1.66e-07	4.69e-06
Pole2	138.794	1.10376	0.210921	5.23306	1.67e-07	4.71e-06
Itprip	92.0728	1.39634	0.267048	5.2288	1.71e-07	4.81e-06
Recql4	160.867	1.05676	0.202398	5.22122	1.78e-07	5e-06
Hsph1	1678.79	1.50813	0.289092	5.21678	1.82e-07	5.11e-06
Cd276	285.628	1.12516	0.215754	5.215	1.84e-07	5.15e-06
Appl2	5372.39	-0.724591	0.139028	-5.21185	1.87e-07	5.22e-06
Gpam	1218.69	-1.04721	0.201216	-5.2044	1.95e-07	5.42e-06
Ganc	390.975	-1.01325	0.194697	-5.20423	1.95e-07	5.42e-06
Aldh1b1	11105.1	0.600066	0.115423	5.19882	2.01e-07	5.57e-06
Psat1	225.136	1.05281	0.202541	5.19799	2.01e-07	5.58e-06
Gbas	2669.25	-0.572009	0.110142	-5.19337	2.07e-07	5.71e-06
Fbxo32	1578.03	-0.90817	0.175193	-5.18384	2.17e-07	5.98e-06
Rusc2	294.807	-0.89294	0.172246	-5.1841	2.17e-07	5.98e-06
Zfp36	1588.08	-0.772984	0.149123	-5.18354	2.18e-07	5.98e-06
Ergic1	3926.76	0.598962	0.115575	5.18244	2.19e-07	5.99e-06
Pfkfb3	71.2294	1.3444	0.259405	5.18262	2.19e-07	5.99e-06
Hirip3	518.772	1.17314	0.226611	5.17688	2.26e-07	6.16e-06
Gnpda2	158.713	-1.06066	0.204994	-5.17412	2.29e-07	6.23e-06
Cdk1	1089.06	0.942926	0.182239	5.17413	2.29e-07	6.23e-06
Nrtn	50.4377	1.63487	0.316434	5.16653	2.38e-07	6.47e-06
Hyal1	45.3542	1.64912	0.319635	5.15939	2.48e-07	6.71e-06
H1f0	8133.59	0.647572	0.125575	5.15683	2.51e-07	6.79e-06
Tead2	169.151	1.23926	0.240332	5.15645	2.52e-07	6.79e-06
Trim16	2773.31	-0.857688	0.16644	-5.15314	2.56e-07	6.9e-06
Dut	770.848	0.989929	0.19237	5.14597	2.66e-07	7.15e-06
Ankrd44	308.918	-1.2307	0.239246	-5.14407	2.69e-07	7.2e-06
Ptma	5753.88	0.872487	0.169609	5.14412	2.69e-07	7.2e-06
Mlec	16139.6	0.713622	0.13892	5.13694	2.79e-07	7.45e-06
Tacc3	733.667	0.86105	0.167637	5.1364	2.8e-07	7.45e-06
Srm	562.66	1.15091	0.224067	5.13647	2.8e-07	7.45e-06
Sh2d7	420.488	1.24076	0.241772	5.13194	2.87e-07	7.62e-06
Rnf26	447.41	0.718947	0.14011	5.13129	2.88e-07	7.63e-06
Inpp4b	122.619	-1.34509	0.26222	-5.12965	2.9e-07	7.68e-06
Rrbp1	14953.1	0.699381	0.136349	5.12933	2.91e-07	7.68e-06
Aoc1	9672.81	-0.910819	0.177649	-5.12707	2.94e-07	7.76e-06
Dgkg	288.491	-0.884625	0.172616	-5.12482	2.98e-07	7.83e-06
Rad51	352.866	0.919465	0.179427	5.12445	2.98e-07	7.83e-06
Acad12	255.204	-0.955945	0.1866	-5.12297	3.01e-07	7.88e-06
Man2b2	1573.41	-0.702126	0.137137	-5.11989	3.06e-07	8e-06
Wdr37	503.47	-0.855486	0.167184	-5.11704	3.1e-07	8.1e-06
Per1	627.585	-1.22207	0.238861	-5.11624	3.12e-07	8.12e-06
Vwa5a	1467.15	-1.01591	0.198691	-5.11303	3.17e-07	8.23e-06
Abcc6	330.826	-0.830842	0.162497	-5.11297	3.17e-07	8.23e-06
4930427A07Rik	594.512	0.854597	0.167319	5.10758	3.26e-07	8.45e-06
2700094K13Rik	402.443	0.852425	0.166928	5.10653	3.28e-07	8.48e-06
Whsc1	1547.65	0.660208	0.12932	5.10521	3.3e-07	8.53e-06
Ctss	4976.49	-1.14983	0.225266	-5.10433	3.32e-07	8.55e-06
Nav1	407.839	1.07041	0.20991	5.0994	3.41e-07	8.76e-06
Wdr90	435.992	1.05642	0.207263	5.09702	3.45e-07	8.85e-06
Topbp1	1375.04	0.756874	0.148565	5.09455	3.5e-07	8.95e-06
Cdkn1a	4191.17	-1.332	0.261595	-5.09185	3.55e-07	9.06e-06
Ldlrad3	955.006	-0.733553	0.14414	-5.08918	3.6e-07	9.17e-06
Rpn1	8858.03	0.656412	0.129037	5.08702	3.64e-07	9.26e-06
Cdca5	323.558	0.917943	0.180475	5.08627	3.65e-07	9.28e-06
Shisa2	1837.38	-0.735513	0.144655	-5.08461	3.68e-07	9.31e-06
Abca3	3486.04	-0.622467	0.122419	-5.08471	3.68e-07	9.31e-06
Incenp	1384.94	0.932252	0.18335	5.08456	3.68e-07	9.31e-06
Cyp4f16	1210.74	-1.02875	0.202371	-5.08349	3.71e-07	9.35e-06
Plscr2	63.5437	-1.52504	0.300083	-5.08206	3.73e-07	9.39e-06
Cdon	577.172	-0.855732	0.16839	-5.08185	3.74e-07	9.39e-06
Ifrd2	1137.16	0.632225	0.12445	5.08016	3.77e-07	9.46e-06
Marveld1	137.741	1.38562	0.273302	5.06991	3.98e-07	9.97e-06
Btg1	4160.88	-0.819743	0.161748	-5.06803	4.02e-07	1e-05
Tpd52l1	167.648	1.15572	0.228175	5.06508	4.08e-07	1.02e-05
Clhc1	76.1606	1.44521	0.285396	5.06387	4.11e-07	1.02e-05
Exosc2	548.003	0.815758	0.161283	5.05794	4.24e-07	1.05e-05
H2-Ke2	856.947	0.7604	0.150372	5.05679	4.26e-07	1.06e-05
Chchd1	564.837	0.863216	0.170739	5.05577	4.29e-07	1.06e-05
Kank2	956.148	-1.02975	0.203804	-5.05267	4.36e-07	1.08e-05
Cxcl12	24.9495	-2.05219	0.40635	-5.0503	4.41e-07	1.09e-05
Etv5	685.874	1.06909	0.211802	5.04758	4.47e-07	1.1e-05
Lman1	1918.14	0.697629	0.138239	5.04655	4.5e-07	1.11e-05
3110082I17Rik	142.768	1.03144	0.204435	5.04533	4.53e-07	1.11e-05
Edem2	1776.65	0.594389	0.117864	5.04299	4.58e-07	1.12e-05
Racgap1	1191.86	0.845045	0.167648	5.0406	4.64e-07	1.13e-05
Cpm	1993.16	-0.693439	0.137604	-5.03937	4.67e-07	1.14e-05
Ptk2b	1783.85	-0.946476	0.18796	-5.03553	4.77e-07	1.16e-05
Narf	1209.39	-0.754871	0.149908	-5.03557	4.76e-07	1.16e-05
Cfl2	516.403	-0.798202	0.158668	-5.03066	4.89e-07	1.19e-05
Copz1	4353.58	0.558151	0.111011	5.02789	4.96e-07	1.2e-05
Xdh	1330.92	-0.991864	0.197421	-5.02411	5.06e-07	1.22e-05
P2ry4	51.9197	-1.98485	0.395417	-5.01964	5.18e-07	1.25e-05
Ppp1r3b	1093.41	-0.73308	0.146153	-5.01584	5.28e-07	1.27e-05
Cdca7l	448.485	0.851438	0.169851	5.01285	5.36e-07	1.29e-05
Dtymk	540.295	0.808424	0.161332	5.01093	5.42e-07	1.3e-05
Rilpl2	277.868	0.826206	0.164905	5.0102	5.44e-07	1.3e-05
Mxd1	4987.41	-1.38939	0.277472	-5.00733	5.52e-07	1.32e-05
Serpinb1a	8522.86	-0.857069	0.171224	-5.00555	5.57e-07	1.32e-05
Sh3bp5	284.819	-0.805441	0.160919	-5.00527	5.58e-07	1.32e-05
Prkrip1	371.698	0.928745	0.185536	5.00575	5.56e-07	1.32e-05
Pou2f3	106.27	1.4568	0.291004	5.00611	5.55e-07	1.32e-05
Reg4	19766.1	1.85718	0.370985	5.00608	5.56e-07	1.32e-05
Rad51ap1	148.979	1.31575	0.262937	5.00404	5.61e-07	1.33e-05
Igsf11	59.317	-1.44081	0.288017	-5.00251	5.66e-07	1.34e-05
Gmip	470.651	-0.881334	0.176236	-5.00087	5.71e-07	1.34e-05
Ostc	2258.22	0.715574	0.143038	5.00267	5.65e-07	1.34e-05
Pkmyt1	649.616	0.844736	0.168921	5.00078	5.71e-07	1.34e-05
Celf5	325.566	0.871959	0.174388	5.00009	5.73e-07	1.35e-05
Epb4.1l4a	318.793	-0.900994	0.180371	-4.99522	5.88e-07	1.38e-05
Bpgm	1392.58	0.675079	0.135195	4.99336	5.93e-07	1.39e-05
Tusc3	746.597	-0.79332	0.158929	-4.99167	5.99e-07	1.4e-05
Xkr9	55.8275	-1.73923	0.348597	-4.98923	6.06e-07	1.41e-05
Rabgap1l	1229.99	-0.62637	0.125554	-4.98887	6.07e-07	1.41e-05
Bop1	1226.36	0.603353	0.120954	4.98827	6.09e-07	1.42e-05
Ptp4a3	262.476	1.07901	0.216345	4.98743	6.12e-07	1.42e-05
Map3k2	1013.81	-0.832922	0.167048	-4.98613	6.16e-07	1.43e-05
Glt1d1	366.968	-0.82068	0.164716	-4.9824	6.28e-07	1.44e-05
Csrp1	966.941	0.635355	0.127462	4.98465	6.21e-07	1.44e-05
Rfc4	283.699	0.901961	0.181014	4.98282	6.27e-07	1.44e-05
C1qtnf1	51.5564	1.72228	0.34567	4.98243	6.28e-07	1.44e-05
Vars	3237.46	0.767527	0.154087	4.98111	6.32e-07	1.45e-05
Dnajb11	4051.77	0.556713	0.111942	4.97323	6.58e-07	1.51e-05
Rfc2	1350.5	0.813696	0.163659	4.97191	6.63e-07	1.51e-05
Emilin1	57.7339	1.57363	0.316409	4.9734	6.58e-07	1.51e-05
Eefsec	553.725	0.705962	0.142029	4.97053	6.68e-07	1.52e-05
Parp12	1325.43	-1.12856	0.227088	-4.96969	6.71e-07	1.53e-05
Tmem45a	15.9953	1.9887	0.400377	4.96708	6.8e-07	1.54e-05
Fahd1	1510.72	-0.776681	0.156376	-4.96674	6.81e-07	1.55e-05
Cutal	2127.38	-0.906591	0.18267	-4.96301	6.94e-07	1.57e-05
Clip2	2350.93	0.650251	0.131035	4.96241	6.96e-07	1.57e-05
Uggt1	4437.1	0.701502	0.14135	4.96289	6.95e-07	1.57e-05
Khnyn	1675.38	-0.763555	0.154008	-4.95791	7.13e-07	1.61e-05
Cdkn2b	1276.97	-0.905515	0.182704	-4.95618	7.19e-07	1.62e-05
Slc35a5	597.962	-0.799587	0.16138	-4.95468	7.25e-07	1.63e-05
Hoxd4	153.067	1.54436	0.311715	4.9544	7.26e-07	1.63e-05
Pik3r5	376.007	1.1298	0.228201	4.95089	7.39e-07	1.65e-05
Piezo1	763.572	0.814103	0.164531	4.94801	7.5e-07	1.68e-05
Spef1	442.883	1.1217	0.227006	4.94129	7.76e-07	1.73e-05
Tubb5	6892.94	0.791575	0.160258	4.93938	7.84e-07	1.74e-05
Bmx	89.8543	1.47713	0.299011	4.94006	7.81e-07	1.74e-05
Sult1b1	2770.79	-1.03597	0.209852	-4.93669	7.95e-07	1.76e-05
Pdk2	2393.84	-0.772793	0.156596	-4.93494	8.02e-07	1.77e-05
Tpst1	49.1652	1.43244	0.290252	4.93516	8.01e-07	1.77e-05
Sfxn3	1029.65	-0.941107	0.190794	-4.93258	8.11e-07	1.79e-05
Gm11538	330.111	-1.12186	0.227539	-4.9304	8.21e-07	1.81e-05
Lrrc49	229.234	-1.0131	0.205505	-4.92978	8.23e-07	1.81e-05
Smpdl3a	4181.41	-0.987154	0.200195	-4.93095	8.18e-07	1.81e-05
Got1	1682.66	-0.760951	0.154342	-4.9303	8.21e-07	1.81e-05
Smco4	433.839	0.766238	0.155452	4.92911	8.26e-07	1.81e-05
Igsf23	152.457	1.07489	0.218096	4.92853	8.28e-07	1.81e-05
Arid3a	100.87	1.29409	0.262534	4.92923	8.26e-07	1.81e-05
Wfikkn2	46.2185	-1.61948	0.328918	-4.92368	8.49e-07	1.85e-05
Slc9a3r2	273.792	0.898269	0.18251	4.92175	8.58e-07	1.87e-05
Zfp36l1	1376.96	-0.598793	0.121784	-4.91683	8.8e-07	1.91e-05
Cyp2s1	3530.66	-0.899971	0.183255	-4.91104	9.06e-07	1.97e-05
Cox6b2	64.844	1.40996	0.287148	4.91022	9.1e-07	1.97e-05
Smyd5	400.44	0.886998	0.180829	4.90516	9.33e-07	2.02e-05
Pdcd4	4354.75	-0.715801	0.146119	-4.89874	9.65e-07	2.08e-05
Slc10a5	1321.79	-0.912383	0.186416	-4.89435	9.86e-07	2.13e-05
Ccdc124	1091.26	0.689687	0.140992	4.89167	1e-06	2.15e-05
Slc22a1	1114.57	0.674216	0.137868	4.89029	1.01e-06	2.17e-05
Slc5a3	1003.82	-1.1171	0.228666	-4.88529	1.03e-06	2.22e-05
Kcnk5	1936.08	-0.70495	0.144319	-4.88466	1.04e-06	2.22e-05
Bach2	137.086	-1.19283	0.244474	-4.87917	1.07e-06	2.28e-05
Il22ra1	1554.08	-1.11886	0.229328	-4.87885	1.07e-06	2.28e-05
Tmem97	1142.69	0.724822	0.148544	4.87951	1.06e-06	2.28e-05
Tnfaip3	973.501	-1.0124	0.207586	-4.87703	1.08e-06	2.29e-05
Trak1	7093.47	-0.870484	0.178544	-4.87547	1.09e-06	2.31e-05
Lipo1	410.041	-0.904813	0.185649	-4.87377	1.09e-06	2.32e-05
Meis3	199.251	0.915349	0.18788	4.87199	1.1e-06	2.34e-05
Dlk1	22.9851	1.95678	0.401597	4.87248	1.1e-06	2.34e-05
Reep5	1997.84	0.57151	0.117404	4.86789	1.13e-06	2.38e-05
Chek1	131.9	1.05619	0.216952	4.86832	1.13e-06	2.38e-05
Pidd1	179.216	1.0045	0.206442	4.86577	1.14e-06	2.4e-05
Cdca3	1264.21	0.849953	0.174761	4.86351	1.15e-06	2.43e-05
Lama5	187.819	1.35526	0.278716	4.86252	1.16e-06	2.43e-05
Dap	2138.83	0.527469	0.10853	4.86012	1.17e-06	2.46e-05
Dmbt1	209036	0.88147	0.181363	4.86026	1.17e-06	2.46e-05
Xrn1	690.508	-0.829748	0.170838	-4.85693	1.19e-06	2.49e-05
Svil	202.438	1.12104	0.230884	4.85545	1.2e-06	2.51e-05
Bnip3	127.524	-1.49135	0.307342	-4.85242	1.22e-06	2.54e-05
Atp1b1	36395.4	-0.768708	0.158509	-4.84963	1.24e-06	2.57e-05
Cdk2	651.957	0.650614	0.134196	4.84824	1.25e-06	2.59e-05
Slc43a1	100.078	1.17268	0.242033	4.84513	1.27e-06	2.62e-05
Klb	270.386	-1.34928	0.278855	-4.83863	1.31e-06	2.7e-05
Gsn	5145.16	-0.803083	0.165965	-4.83888	1.31e-06	2.7e-05
Dennd1b	994.563	-0.967072	0.199918	-4.83735	1.32e-06	2.72e-05
Map2k1	4580.78	-0.668316	0.138229	-4.83485	1.33e-06	2.74e-05
Ift20	777.014	0.648432	0.134111	4.83503	1.33e-06	2.74e-05
Ckap4	1179.1	0.928222	0.191981	4.83498	1.33e-06	2.74e-05
Wbscr22	786.063	0.653137	0.135234	4.8297	1.37e-06	2.8e-05
Cbx6	316.061	1.3452	0.278509	4.83	1.37e-06	2.8e-05
Hnrnpab	8932.66	0.493782	0.102316	4.82603	1.39e-06	2.85e-05
Acsf2	6794.22	1.04154	0.215877	4.8247	1.4e-06	2.86e-05
Tnf	18.3958	1.89502	0.39282	4.82416	1.41e-06	2.87e-05
Gstt1	572.334	0.878504	0.182301	4.81897	1.44e-06	2.94e-05
Chd3	2504.14	0.671688	0.13945	4.81671	1.46e-06	2.96e-05
Ffar2	640.69	1.19485	0.248037	4.81723	1.46e-06	2.96e-05
4930415O20Rik	50.5752	1.39229	0.289319	4.81228	1.49e-06	3.03e-05
Tfdp1	1194.71	0.613182	0.127453	4.81103	1.5e-06	3.04e-05
Nfic	1570.23	0.724137	0.150594	4.80852	1.52e-06	3.07e-05
Tiam1	576	0.905192	0.188253	4.80839	1.52e-06	3.07e-05
Usp28	751.209	-0.6842	0.142312	-4.80775	1.53e-06	3.08e-05
Kif24	181.854	1.01832	0.211881	4.80611	1.54e-06	3.1e-05
Kdm7a	1339.07	-0.765811	0.159418	-4.80379	1.56e-06	3.13e-05
Ubap2	2269.47	0.69265	0.14419	4.80374	1.56e-06	3.13e-05
Erh	177.75	0.939015	0.195537	4.80222	1.57e-06	3.14e-05
Baat	18.6746	-1.92003	0.399912	-4.80114	1.58e-06	3.16e-05
Bex1	72.6818	1.39898	0.291646	4.79684	1.61e-06	3.22e-05
Snd1	3633.59	0.568362	0.118528	4.79517	1.63e-06	3.23e-05
L3mbtl2	665.301	0.679379	0.141653	4.79608	1.62e-06	3.23e-05
Trmt61a	189.595	0.952575	0.198656	4.79511	1.63e-06	3.23e-05
Mb21d1	140.138	0.97285	0.202899	4.79474	1.63e-06	3.24e-05
Mogs	1996.51	0.763966	0.159366	4.79378	1.64e-06	3.25e-05
Ltbp4	36.0293	1.51264	0.315711	4.79123	1.66e-06	3.28e-05
Lmo2	42.3413	-1.71846	0.358744	-4.7902	1.67e-06	3.29e-05
Bccip	1150.84	0.67764	0.141459	4.79037	1.66e-06	3.29e-05
Dgkq	1207.49	-0.899506	0.187809	-4.78948	1.67e-06	3.3e-05
Thnsl2	580.957	-0.88214	0.184208	-4.78882	1.68e-06	3.3e-05
Pkig	650.001	0.792332	0.165499	4.78754	1.69e-06	3.32e-05
Wtip	377.795	0.836755	0.174827	4.7862	1.7e-06	3.34e-05
Pdpr	883.593	-0.81791	0.170945	-4.78463	1.71e-06	3.36e-05
Apbb1ip	109.973	1.34579	0.281461	4.78146	1.74e-06	3.41e-05
Notum	15.0251	1.95649	0.409283	4.7803	1.75e-06	3.42e-05
Fmo1	52.1932	1.86584	0.39038	4.77956	1.76e-06	3.43e-05
Maob	1007.49	-0.983473	0.205851	-4.7776	1.77e-06	3.45e-05
Fstl3	52.1474	1.44932	0.303325	4.77811	1.77e-06	3.45e-05
Ripk3	518.955	0.656136	0.137399	4.7754	1.79e-06	3.49e-05
Fgd4	602.529	-0.963248	0.202185	-4.7642	1.9e-06	3.68e-05
Stil	312.549	0.856622	0.179887	4.76201	1.92e-06	3.71e-05
Prim1	425.433	1.0177	0.213698	4.76233	1.91e-06	3.71e-05
Slc15a2	240.07	-1.5285	0.321067	-4.76068	1.93e-06	3.73e-05
Tmpo	2948.46	0.586957	0.123333	4.75911	1.94e-06	3.75e-05
Sox6	448.366	-1.14879	0.241487	-4.75716	1.96e-06	3.77e-05
Cul7	352.412	-0.832719	0.175032	-4.75753	1.96e-06	3.77e-05
Lgr4	4610.45	-0.636378	0.133784	-4.75677	1.97e-06	3.77e-05
Zmym5	814.719	-0.622341	0.130815	-4.75742	1.96e-06	3.77e-05
Creb3l1	10331.8	0.683567	0.143694	4.75709	1.96e-06	3.77e-05
Abcg5	118.833	-1.34416	0.282867	-4.75194	2.01e-06	3.86e-05
Nlrp10	160.403	-1.36373	0.28709	-4.75017	2.03e-06	3.88e-05
Ifih1	1401.33	-0.738407	0.155443	-4.75033	2.03e-06	3.88e-05
Uap1l1	502.556	-0.932168	0.196351	-4.74746	2.06e-06	3.92e-05
5430427M07Rik	32.5887	-1.91334	0.403101	-4.74654	2.07e-06	3.94e-05
Psmc3ip	46.2304	1.43574	0.302517	4.74599	2.07e-06	3.94e-05
Wbscr16	593.572	0.605028	0.127516	4.74471	2.09e-06	3.96e-05
Ctsf	308.683	-1.05648	0.22298	-4.738	2.16e-06	4.09e-05
Fbl	655.281	0.746813	0.157674	4.73643	2.18e-06	4.12e-05
Guca2b	421.356	0.839738	0.177333	4.73539	2.19e-06	4.13e-05
Reg3b	1701.64	1.90608	0.402864	4.73131	2.23e-06	4.21e-05
Myadm	3192.82	0.517006	0.109305	4.72994	2.25e-06	4.23e-05
Ccl6	7812.07	0.957708	0.202506	4.72927	2.25e-06	4.24e-05
Ncln	2671.77	0.49915	0.105578	4.72777	2.27e-06	4.26e-05
Banf1	1989.11	0.660866	0.139772	4.72816	2.27e-06	4.26e-05
Tpm4	2657.48	0.551616	0.116743	4.72503	2.3e-06	4.31e-05
Cadm1	52.4375	-1.39481	0.295277	-4.72373	2.32e-06	4.33e-05
Acap2	1723.81	-0.897446	0.189996	-4.72349	2.32e-06	4.33e-05
Zc3h12a	597.294	0.87163	0.184578	4.72228	2.33e-06	4.35e-05
Crim1	1334.81	-0.872956	0.184892	-4.72144	2.34e-06	4.36e-05
Kat2b	955.047	-0.806232	0.170814	-4.71994	2.36e-06	4.39e-05
Psip1	434.319	0.844022	0.178999	4.71524	2.41e-06	4.49e-05
Trpm5	749.25	1.0133	0.214923	4.71472	2.42e-06	4.49e-05
Cdo1	1216.87	0.758807	0.161046	4.71173	2.46e-06	4.55e-05
Cox8b	18.5032	-1.91514	0.4066	-4.71012	2.48e-06	4.58e-05
Ntrk2	450.924	1.453	0.308485	4.71012	2.48e-06	4.58e-05
Pcna	1539.69	0.653069	0.138772	4.70604	2.53e-06	4.66e-05
Nhp2	932.109	0.865605	0.183977	4.70496	2.54e-06	4.68e-05
Bcan	14.2437	1.88625	0.400964	4.70428	2.55e-06	4.69e-05
4931406C07Rik	5161.29	1.03568	0.220285	4.70153	2.58e-06	4.75e-05
Add1	7759.32	-0.563076	0.119869	-4.69745	2.63e-06	4.84e-05
Nr1h3	480.188	-0.786991	0.167575	-4.69634	2.65e-06	4.85e-05
Pold2	1070.55	0.850833	0.181153	4.69678	2.64e-06	4.85e-05
Prkcd	5233.57	-0.747623	0.159315	-4.69274	2.7e-06	4.93e-05
Cmtm4	9668.25	-0.699202	0.149032	-4.69161	2.71e-06	4.95e-05
Hectd3	3601.31	-0.65846	0.1404	-4.68987	2.73e-06	4.98e-05
Timm50	1002.56	0.661835	0.141136	4.68935	2.74e-06	4.99e-05
Rilp	299.861	-0.842051	0.179655	-4.68704	2.77e-06	5.03e-05
Rnasel	9885.03	-0.813332	0.173522	-4.68721	2.77e-06	5.03e-05
Gjb4	9.51213	-1.92104	0.410252	-4.68259	2.83e-06	5.14e-05
AI314180	3380.75	-0.538154	0.114949	-4.6817	2.85e-06	5.15e-05
Cars	767.697	0.771759	0.16488	4.68073	2.86e-06	5.17e-05
Top2a	3692	0.949246	0.202913	4.67809	2.9e-06	5.23e-05
Cdc45	283.938	1.11235	0.237788	4.6779	2.9e-06	5.23e-05
S100a11	1164.15	0.875391	0.187171	4.67697	2.91e-06	5.24e-05
Fam214b	915.839	-0.902513	0.193205	-4.67128	2.99e-06	5.39e-05
Tfcp2l1	14001.2	-0.961355	0.205919	-4.6686	3.03e-06	5.45e-05
Kremen2	174.856	0.874767	0.187387	4.66823	3.04e-06	5.45e-05
Foxj2	769.197	-0.802431	0.171916	-4.66758	3.05e-06	5.46e-05
Srsf3	1732.09	0.526122	0.112729	4.66715	3.05e-06	5.47e-05
Slfn4	474.73	-1.3793	0.295769	-4.66342	3.11e-06	5.54e-05
Mtm1	1022.22	-1.02564	0.219893	-4.66428	3.1e-06	5.54e-05
Tssc4	431.267	0.76657	0.164368	4.66375	3.1e-06	5.54e-05
Ceacam12	66.0062	1.71097	0.36707	4.66114	3.14e-06	5.6e-05
E2f2	938.331	0.93449	0.200523	4.66027	3.16e-06	5.61e-05
Ston2	1023.51	-0.662557	0.142267	-4.65714	3.21e-06	5.69e-05
Arhgap17	989.599	-0.644982	0.138502	-4.65682	3.21e-06	5.69e-05
Pde2a	4182.2	0.82216	0.176529	4.65736	3.2e-06	5.69e-05
Cbfa2t3	1236.37	0.694777	0.149257	4.65491	3.24e-06	5.73e-05
Nrp1	181.774	1.23792	0.265941	4.65488	3.24e-06	5.73e-05
Shmt2	744.439	0.795328	0.170901	4.65373	3.26e-06	5.75e-05
Igsf9	2108.78	-1.25074	0.26883	-4.65255	3.28e-06	5.76e-05
Dnmt1	2509.13	0.784336	0.168572	4.65282	3.27e-06	5.76e-05
Bola2	593.581	0.893336	0.191998	4.65284	3.27e-06	5.76e-05
Irak2	667.883	-0.963251	0.207136	-4.65032	3.31e-06	5.82e-05
Foxm1	791.747	0.792224	0.170385	4.64961	3.33e-06	5.83e-05
Lmbrd1	1613.52	-0.789573	0.169838	-4.64897	3.34e-06	5.84e-05
Gm9926	406.685	-0.899874	0.193644	-4.64705	3.37e-06	5.89e-05
Irf2	2326.23	-0.598489	0.128812	-4.64622	3.38e-06	5.9e-05
Tbc1d9	201.96	-1.42079	0.305938	-4.64406	3.42e-06	5.96e-05
Tcf23	237.331	-1.11456	0.240129	-4.64149	3.46e-06	6.02e-05
Ppil1	892.714	0.820133	0.176857	4.63726	3.53e-06	6.14e-05
Als2	344.216	-0.932287	0.201099	-4.63596	3.55e-06	6.17e-05
D430020J02Rik	79.184	1.12651	0.243019	4.63549	3.56e-06	6.17e-05
Rad51c	67.9367	1.29261	0.278843	4.63563	3.56e-06	6.17e-05
Nap1l1	1396.58	0.695566	0.150215	4.63047	3.65e-06	6.31e-05
B4galnt2	22160.8	1.08175	0.233635	4.6301	3.65e-06	6.32e-05
Slc45a3	706.106	-0.919983	0.198736	-4.62916	3.67e-06	6.34e-05
Foxp2	91.0991	-1.4243	0.307866	-4.62637	3.72e-06	6.41e-05
Taf6	821.399	0.636944	0.137851	4.62053	3.83e-06	6.59e-05
Flrt1	18.4549	-1.84547	0.399471	-4.61977	3.84e-06	6.6e-05
Cbx5	2615.27	0.642729	0.139168	4.61837	3.87e-06	6.64e-05
Ndfip2	3036.26	-0.755504	0.163619	-4.61745	3.88e-06	6.65e-05
Klhdc4	667.935	0.678395	0.146904	4.61794	3.88e-06	6.65e-05
Lsm3	652.635	0.66401	0.143832	4.61656	3.9e-06	6.67e-05
Fstl4	75.4881	1.23863	0.268305	4.6165	3.9e-06	6.67e-05
Slc25a23	1039.38	0.762777	0.165269	4.61538	3.92e-06	6.69e-05
Psmd3	3428.88	0.487003	0.10554	4.61437	3.94e-06	6.71e-05
Pet100	662.932	0.734142	0.159091	4.6146	3.94e-06	6.71e-05
Pla2g2a	112.773	1.70215	0.368905	4.61407	3.95e-06	6.71e-05
Ankrd22	192.375	-1.18347	0.256671	-4.61085	4.01e-06	6.81e-05
Spns2	96.2012	1.43828	0.312256	4.60608	4.1e-06	6.96e-05
Adamts3	30.6177	1.86325	0.404553	4.6057	4.11e-06	6.96e-05
Gtse1	350.108	0.97049	0.210965	4.60024	4.22e-06	7.14e-05
Nup85	820.962	0.785718	0.17088	4.59808	4.26e-06	7.2e-05
Prss32	18598.9	-0.625746	0.136185	-4.59483	4.33e-06	7.31e-05
Zbtb16	117.672	-1.58726	0.345571	-4.59315	4.37e-06	7.35e-05
Ppm1g	2766.63	0.504101	0.109745	4.5934	4.36e-06	7.35e-05
Tmem106b	1476.25	-0.672716	0.146477	-4.59266	4.38e-06	7.36e-05
Ago4	235.163	-1.05398	0.229566	-4.5912	4.41e-06	7.4e-05
Nr3c2	2403.57	-0.912663	0.199019	-4.58581	4.52e-06	7.58e-05
Hyi	395.814	-1.08643	0.237006	-4.58398	4.56e-06	7.64e-05
Bcas3	639.195	-0.66271	0.144593	-4.58328	4.58e-06	7.66e-05
Tpcn1	5481.75	-0.644897	0.140716	-4.58298	4.58e-06	7.66e-05
Srprb	1153.2	0.536806	0.117139	4.58263	4.59e-06	7.66e-05
Dst	4461.13	-0.833932	0.182045	-4.58091	4.63e-06	7.71e-05
Nr4a1	130.716	1.23215	0.268994	4.58059	4.64e-06	7.72e-05
Jade2	664.667	-0.653062	0.142601	-4.57965	4.66e-06	7.74e-05
Prr15	1055.03	-1.04472	0.228182	-4.57848	4.68e-06	7.78e-05
Slc25a36	504.815	-0.861274	0.1882	-4.57638	4.73e-06	7.83e-05
Melk	648.135	0.767676	0.167732	4.57681	4.72e-06	7.83e-05
Lyar	537.328	0.945212	0.206552	4.57615	4.74e-06	7.83e-05
Usp39	645.858	0.627275	0.137312	4.56825	4.92e-06	8.13e-05
Cdca7	1376.26	0.790839	0.17315	4.56736	4.94e-06	8.15e-05
Sgk1	2520.32	-1.0421	0.228403	-4.56255	5.05e-06	8.33e-05
2810459M11Rik	1139.77	-0.695738	0.152594	-4.55942	5.13e-06	8.43e-05
Gstm1	6107.34	0.687331	0.150751	4.55938	5.13e-06	8.43e-05
Gadd45gip1	658.932	0.733947	0.160976	4.55937	5.13e-06	8.43e-05
Mospd2	396.181	-0.743929	0.163275	-4.5563	5.21e-06	8.54e-05
Hsf1	769.781	0.661361	0.145228	4.55395	5.26e-06	8.62e-05
Sh3tc1	659.563	-1.11158	0.244494	-4.54643	5.46e-06	8.93e-05
Cyp2d9	143.219	-1.86516	0.410441	-4.54429	5.51e-06	9e-05
Ubxn6	1589.32	-0.68873	0.151551	-4.54453	5.51e-06	9e-05
Prpf31	853.023	0.639518	0.140753	4.54356	5.53e-06	9.02e-05
Snrpa1	580.735	0.693503	0.152666	4.54263	5.56e-06	9.05e-05
Eme1	129.2	1.19726	0.263713	4.54001	5.63e-06	9.15e-05
Sipa1	109.935	1.0663	0.234918	4.53904	5.65e-06	9.18e-05
Sema6a	693.735	-0.901727	0.198732	-4.5374	5.7e-06	9.24e-05
Brca2	194.806	0.831061	0.183184	4.53675	5.71e-06	9.26e-05
Nup210	1041.57	0.740654	0.163274	4.53628	5.73e-06	9.27e-05
Itgb4	6779.56	-0.580988	0.128131	-4.53432	5.78e-06	9.34e-05
Car9	1293.84	0.523883	0.115543	4.5341	5.79e-06	9.34e-05
Stk11	1997.66	0.559488	0.123439	4.53249	5.83e-06	9.4e-05
Zdhhc15	179.867	0.799636	0.176456	4.53164	5.85e-06	9.42e-05
Smpdl3b	167.588	1.14029	0.251632	4.53157	5.85e-06	9.42e-05
Ccdc122	185.156	-0.833293	0.18402	-4.52827	5.95e-06	9.56e-05
Pip5k1a	472.469	-0.674693	0.149014	-4.52772	5.96e-06	9.57e-05
Zfp655	684.573	-0.722339	0.15966	-4.52422	6.06e-06	9.72e-05
B4galnt3	1960.82	-1.04882	0.23189	-4.52291	6.1e-06	9.77e-05
Cs	17617.9	-0.561318	0.12419	-4.51983	6.19e-06	9.89e-05
Dsp	18066.3	-0.503155	0.111316	-4.52006	6.18e-06	9.89e-05
Tdp1	238.485	0.837557	0.185363	4.51848	6.23e-06	9.94e-05
Ncstn	4925.17	-0.590136	0.130629	-4.51765	6.25e-06	9.95e-05
Mettl1	344.795	1.05288	0.233044	4.51795	6.24e-06	9.95e-05
Hoxd3	48.2031	1.45899	0.322991	4.51714	6.27e-06	9.97e-05
Gal3st1	1575.69	-0.672175	0.148948	-4.51282	6.4e-06	0.000101595
Gstcd	249.854	0.761892	0.168863	4.5119	6.43e-06	0.00010192
Cpeb4	1634.72	-0.87082	0.193095	-4.50979	6.49e-06	0.000102815
Bax	866.491	0.618856	0.13726	4.50865	6.52e-06	0.000103251
Cpne8	534.553	-0.673954	0.149522	-4.50739	6.56e-06	0.000103745
Gga2	443.542	0.855636	0.189926	4.50511	6.63e-06	0.000104743
Dqx1	1385.49	-0.594967	0.132154	-4.50206	6.73e-06	0.000106131
Cct3	4002.2	0.588766	0.130786	4.50175	6.74e-06	0.000106165
Abhd17c	2898.6	-0.59931	0.133175	-4.50019	6.79e-06	0.000106825
Tipin	244.801	0.814227	0.180985	4.49887	6.83e-06	0.000107364
H2afz	1865.23	0.584454	0.130179	4.48962	7.14e-06	0.000112005
Fkbp4	9304.94	0.68872	0.153433	4.48873	7.16e-06	0.000112341
Psd4	2270.21	-0.699853	0.155965	-4.48723	7.22e-06	0.000113005
Stom	807.716	-1.14511	0.255364	-4.48423	7.32e-06	0.000114472
Mcur1	1934.3	-0.744775	0.166103	-4.48381	7.33e-06	0.000114567
Sepp1	9603.72	-1.63842	0.365473	-4.483	7.36e-06	0.000114869
Cnih4	1397.42	-0.64633	0.144191	-4.48244	7.38e-06	0.000114906
Fyb	308.615	1.17307	0.261696	4.48255	7.38e-06	0.000114906
Wdr31	113.9	0.98333	0.219492	4.48003	7.46e-06	0.000116077
Kcnn4	1574.59	0.830522	0.185442	4.47861	7.51e-06	0.000116722
Dbf4	466.06	0.698338	0.15594	4.47824	7.53e-06	0.000116787
Clk1	1666.22	-0.694904	0.155256	-4.47585	7.61e-06	0.000117965
Ceacam10	839.497	1.2964	0.289751	4.47421	7.67e-06	0.000118742
Nars	4411.4	0.529751	0.118413	4.47377	7.69e-06	0.000118851
Mfge8	585.886	0.784954	0.175579	4.47066	7.8e-06	0.000120455
Clca5	30.9042	1.74807	0.391224	4.46819	7.89e-06	0.000121713
Hexdc	461.449	-0.67735	0.151638	-4.46688	7.94e-06	0.00012213
Hnrnpc	3286.14	0.570147	0.127631	4.46715	7.93e-06	0.00012213
Reep6	1253.57	0.786751	0.176145	4.46649	7.95e-06	0.00012213
Celsr2	259.004	1.05802	0.23687	4.46666	7.95e-06	0.00012213
Sec24d	1728.28	0.621204	0.1391	4.46589	7.97e-06	0.000122331
Mpzl1	1400.57	0.729745	0.163418	4.46551	7.99e-06	0.000122372
Fabp5	63.2771	1.14593	0.256627	4.46534	7.99e-06	0.000122372
P2ry2	532.487	-1.24078	0.277888	-4.46503	8.01e-06	0.000122411
Flcn	839.119	-0.814069	0.182545	-4.45956	8.21e-06	0.000125433
Ifit1	150.879	-1.3557	0.304052	-4.45878	8.24e-06	0.000125604
Lgalsl	892.722	-0.715506	0.160467	-4.45889	8.24e-06	0.000125604
Cdc34	1447.31	0.560747	0.125814	4.45695	8.31e-06	0.000126544
Myo7a	394.71	0.67008	0.15036	4.45652	8.33e-06	0.000126655
Fer1l4	30.7616	-1.60202	0.359587	-4.45517	8.38e-06	0.00012731
Maff	177.876	-1.16634	0.261915	-4.45312	8.46e-06	0.00012839
Mx1	107.737	1.54335	0.347082	4.44666	8.72e-06	0.000132161
Slc16a2	121.357	1.56444	0.351845	4.44639	8.73e-06	0.00013218
Serpinb6a	11433.2	-0.673515	0.15155	-4.44417	8.82e-06	0.000133401
Agmo	223.485	-1.02326	0.230272	-4.44371	8.84e-06	0.000133451
Nt5c3	1591.49	-0.70274	0.158146	-4.44361	8.85e-06	0.000133451
Camsap2	319.295	-1.25555	0.282643	-4.44217	8.91e-06	0.000134198
Aarsd1	554.877	0.728986	0.164169	4.44046	8.98e-06	0.000135117
Wdr45	689.143	-0.725676	0.163435	-4.44016	8.99e-06	0.00013516
Rnf149	1855.07	-0.680655	0.153358	-4.43833	9.07e-06	0.000136161
9130230L23Rik	57.6234	1.18401	0.267004	4.43444	9.23e-06	0.00013843
Mtap	143.81	1.21491	0.273981	4.43429	9.24e-06	0.00013843
Parp4	1898.77	-0.750941	0.169504	-4.43024	9.41e-06	0.000140904
Nek2	846.968	0.689283	0.155604	4.42973	9.44e-06	0.000141078
Plbd1	2729.32	-0.841466	0.19003	-4.42807	9.51e-06	0.000142012
Mier3	1147.93	-1.3093	0.29572	-4.4275	9.53e-06	0.000142232
Acacb	932.666	1.0963	0.247911	4.42214	9.77e-06	0.000145647
Capn8	398.707	-0.898008	0.203146	-4.4205	9.85e-06	0.000146591
Ccdc160	10.0802	-1.8075	0.40901	-4.41921	9.91e-06	0.000147307
Tor1aip1	1169.21	-0.643357	0.145596	-4.41879	9.93e-06	0.000147436
Arfip2	1978.79	0.572638	0.129618	4.41788	9.97e-06	0.000147892
Sec16b	1134.05	-0.592079	0.134048	-4.41691	1e-05	0.000148396
Lrrc61	450.959	-0.660637	0.149596	-4.41615	1e-05	0.000148757
Cdk2ap1	242.766	0.834096	0.188958	4.41418	1.01e-05	0.000149954
Micalcl	530.44	-0.705967	0.159966	-4.41322	1.02e-05	0.00015029
Sertad2	1418.26	-0.66661	0.151044	-4.41336	1.02e-05	0.00015029
Ocln	2627.22	-0.688111	0.155965	-4.41196	1.02e-05	0.000151003
Ngly1	1288.56	-0.686588	0.155722	-4.40906	1.04e-05	0.000152714
Ndc1	390.377	0.638418	0.144797	4.40905	1.04e-05	0.000152714
Malt1	614.201	-0.720877	0.163524	-4.40839	1.04e-05	0.000152849
Rph3al	904.134	0.771644	0.175039	4.4084	1.04e-05	0.000152849
Matk	128.654	1.26749	0.287535	4.40812	1.04e-05	0.000152879
Gpr125	3156.16	-0.638678	0.144937	-4.40658	1.05e-05	0.000153797
Sos2	1237.36	-0.649191	0.147394	-4.40446	1.06e-05	0.000155142
Bard1	154.373	0.908192	0.206225	4.40388	1.06e-05	0.000155388
Fbxl20	1226.1	-0.760963	0.172857	-4.40227	1.07e-05	0.000156382
Slc35b2	1621.26	0.56654	0.128719	4.40137	1.08e-05	0.000156864
Rnf139	609.687	-0.775142	0.176175	-4.39984	1.08e-05	0.000157801
Ptges3	660.988	0.644762	0.146597	4.39818	1.09e-05	0.000158841
Usp35	60.2204	1.38658	0.315513	4.39468	1.11e-05	0.000161247
Rora	47.669	-1.32606	0.301831	-4.39338	1.12e-05	0.000161871
Mir22hg	279.609	-1.10129	0.25067	-4.39338	1.12e-05	0.000161871
Cxcl13	13.5093	-1.78231	0.405735	-4.3928	1.12e-05	0.000162131
Eftud2	2048.94	0.516367	0.11761	4.3905	1.13e-05	0.000163683
Ikbkg	1132.55	-0.533255	0.121469	-4.39006	1.13e-05	0.000163838
Tomm40	2116.43	0.538719	0.122724	4.38966	1.14e-05	0.00016396
Syvn1	1942.55	0.728312	0.165951	4.38872	1.14e-05	0.0001645
Reps2	661.085	-0.887055	0.202145	-4.38821	1.14e-05	0.000164626
Tob1	2083.69	-0.738303	0.168252	-4.38809	1.14e-05	0.000164626
Upk1a	322.597	-1.09269	0.249066	-4.38714	1.15e-05	0.000165166
Phf19	156.521	1.03533	0.236114	4.38485	1.16e-05	0.00016664
Fut1	49.4493	1.32839	0.302958	4.38475	1.16e-05	0.00016664
Suv39h1	597.869	0.645705	0.147278	4.38426	1.16e-05	0.000166841
Als2cr12	35.476	-1.53386	0.350105	-4.38116	1.18e-05	0.000169051
Zfp37	117.173	-1.31952	0.30127	-4.37985	1.19e-05	0.00016989
Tcp11l2	275.489	-0.973776	0.22249	-4.37673	1.2e-05	0.000172159
Mylip	586.848	-0.797222	0.182195	-4.37564	1.21e-05	0.000172655
Pkm	16495.1	-0.712952	0.162929	-4.37584	1.21e-05	0.000172655
Sfxn2	526.626	0.707347	0.161696	4.37454	1.22e-05	0.000173343
Themis3	887.407	-0.755904	0.172847	-4.37325	1.22e-05	0.000174162
Cntnap1	449.138	0.935158	0.213845	4.37306	1.23e-05	0.000174162
Mgat4a	9619.87	-0.791395	0.181054	-4.37105	1.24e-05	0.000175589
Erbb3	6081.46	-0.863745	0.197686	-4.36927	1.25e-05	0.000176836
Pde7a	2173.62	-1.01016	0.231251	-4.36826	1.25e-05	0.000177468
Ifnar2	81.4862	1.05285	0.241046	4.36781	1.25e-05	0.000177649
Spag5	672.041	0.841838	0.192881	4.36456	1.27e-05	0.000180126
AF529169	10.3674	-1.78704	0.409685	-4.36198	1.29e-05	0.000182074
Pola2	670.184	0.694464	0.159219	4.3617	1.29e-05	0.000182115
Ints2	392.716	0.760392	0.174375	4.36068	1.3e-05	0.000182779
Efemp2	24.0635	1.61563	0.370837	4.3567	1.32e-05	0.00018594
Zfyve16	571.466	-0.771919	0.177261	-4.35471	1.33e-05	0.000187443
Atrnl1	2555.48	-0.766692	0.17611	-4.35347	1.34e-05	0.000187915
Dgkh	543.956	-0.745361	0.17121	-4.35349	1.34e-05	0.000187915
Caskin2	2950.97	-0.642729	0.147624	-4.35384	1.34e-05	0.000187915
Sec23a	1780.21	-0.861867	0.197992	-4.35304	1.34e-05	0.000188093
Spry2	760.194	-0.674761	0.155019	-4.35276	1.34e-05	0.000188135
Tdrd3	722.636	-0.587559	0.135093	-4.3493	1.37e-05	0.000190932
Tff3	10771	-1.07686	0.247624	-4.34877	1.37e-05	0.000191006
Slc6a14	11891.3	-0.953374	0.219219	-4.34895	1.37e-05	0.000191006
Tarsl2	319.498	-0.914812	0.210388	-4.34822	1.37e-05	0.00019109
Cd2ap	5654.7	-0.597165	0.137329	-4.34843	1.37e-05	0.00019109
Znf512b	733.084	-0.777343	0.178803	-4.34748	1.38e-05	0.000191537
Ccna2	1814.98	0.795461	0.182997	4.34685	1.38e-05	0.000191814
Eif2s3y	264.694	1.73117	0.398272	4.34671	1.38e-05	0.000191814
Ccdc116	225.508	-1.29199	0.297306	-4.34565	1.39e-05	0.000192353
Wdhd1	416.306	0.762992	0.175571	4.34578	1.39e-05	0.000192353
Rcc2	3552.17	0.707702	0.1629	4.34439	1.4e-05	0.000192989
Cenpm	155.167	0.949687	0.218608	4.34425	1.4e-05	0.000192989
Sox12	83.5078	1.35098	0.310956	4.3446	1.4e-05	0.000192989
Psmc4	2144	0.512496	0.118082	4.34017	1.42e-05	0.000196404
Rrp1b	332.7	0.880965	0.203096	4.33767	1.44e-05	0.000198448
Cenpq	136.99	0.877909	0.202462	4.33617	1.45e-05	0.000199612
Itgav	535.152	-0.759574	0.175199	-4.33549	1.45e-05	0.000200018
Tjp1	3043.92	-0.620931	0.143309	-4.3328	1.47e-05	0.000202245
Slc37a4	1015.86	-0.558704	0.128953	-4.33261	1.47e-05	0.000202245
Cxadr	4318.48	-0.757909	0.175028	-4.33021	1.49e-05	0.000204258
Ulk3	286.075	-0.812141	0.187615	-4.32875	1.5e-05	0.000205404
Dhx29	429.111	0.715664	0.165493	4.32445	1.53e-05	0.000209243
Smim13	342.861	-0.673411	0.155764	-4.32328	1.54e-05	0.00021014
Boc	1708.69	0.705846	0.163282	4.32285	1.54e-05	0.000210338
Acad11	3463.28	-0.686086	0.158757	-4.3216	1.55e-05	0.000211324
Slc16a5	1883.51	-1.22079	0.282567	-4.32035	1.56e-05	0.000212313
Srpk1	1688.45	0.523667	0.121262	4.31847	1.57e-05	0.000213913
Trim36	846.664	-0.761168	0.176281	-4.31793	1.58e-05	0.000214223
Zcchc17	686.865	0.872437	0.202101	4.31682	1.58e-05	0.000215081
Pptc7	1478.17	-0.706532	0.163725	-4.31536	1.59e-05	0.000216296
Tmem107	238.784	0.881334	0.204303	4.31386	1.6e-05	0.000217546
Maml3	789.716	-0.595063	0.13798	-4.31266	1.61e-05	0.000218513
Pttg1ip	5835.66	-0.567563	0.131653	-4.31105	1.62e-05	0.000219896
Clca2	250.37	1.25152	0.290339	4.31055	1.63e-05	0.000220175
Nr1i2	2088.87	-0.512858	0.118993	-4.30998	1.63e-05	0.000220521
Eci3	415.423	-0.852378	0.197796	-4.30938	1.64e-05	0.0002209
Prss16	23.6062	1.61461	0.374813	4.30776	1.65e-05	0.000222297
Cideb	1288.36	-0.908692	0.211073	-4.30512	1.67e-05	0.000224219
Slc39a11	3266.94	0.506569	0.117664	4.3052	1.67e-05	0.000224219
Alad	1268.06	0.58852	0.136686	4.30562	1.67e-05	0.000224219
Plcg2	431.537	0.897159	0.2084	4.30498	1.67e-05	0.000224219
Ptpre	270.668	-0.926151	0.215222	-4.30324	1.68e-05	0.000225761
Ska1	72.1942	1.10044	0.255806	4.30184	1.69e-05	0.000226965
Mov10	758.326	-1.09266	0.254075	-4.30053	1.7e-05	0.000228092
Bche	1059.54	-1.10703	0.257743	-4.29511	1.75e-05	0.000233507
Hacl1	215.989	-0.838524	0.195381	-4.29175	1.77e-05	0.000236835
Tcof1	1568.01	0.843076	0.196541	4.28957	1.79e-05	0.000238932
Ost4	1298.92	0.561633	0.131013	4.28684	1.81e-05	0.000241649
Cyba	1239.52	0.891763	0.208121	4.28484	1.83e-05	0.000243594
Sae1	2415.64	0.539594	0.125986	4.28297	1.84e-05	0.000245408
Ckmt1	45715.7	-0.971293	0.226843	-4.28179	1.85e-05	0.000246476
Mad2l1	662.726	0.832748	0.194619	4.27887	1.88e-05	0.000249479
Tpsg1	914.24	0.561953	0.131374	4.27749	1.89e-05	0.000250783
Rgs13	135.005	0.959004	0.224263	4.27625	1.9e-05	0.000251948
Ephx4	120.793	0.906416	0.212021	4.27512	1.91e-05	0.000252977
Map4	3021.71	-0.573977	0.134271	-4.27475	1.91e-05	0.000253147
Rbl2	1575.41	-0.583145	0.136468	-4.27313	1.93e-05	0.000254744
Smtn	525.261	0.758494	0.177512	4.27291	1.93e-05	0.000254751
Blcap	1124.41	-0.768842	0.179952	-4.27248	1.93e-05	0.000254871
Pik3c2b	2335	-0.689045	0.161288	-4.27215	1.94e-05	0.000254871
Haus5	212.22	0.935687	0.219011	4.27232	1.93e-05	0.000254871
Ssfa2	3172.22	-1.02438	0.239816	-4.27151	1.94e-05	0.000255114
Rfc5	625.423	0.680918	0.159407	4.27158	1.94e-05	0.000255114
Slc50a1	1436.09	0.685255	0.160679	4.26474	2e-05	0.000262721
Bcl3	912.565	0.66853	0.156795	4.26371	2.01e-05	0.000263673
Bub1b	945.788	0.677318	0.158866	4.26346	2.01e-05	0.000263714
Gart	1595.46	0.711078	0.166819	4.26257	2.02e-05	0.000264516
Capn2	1719.75	-0.719824	0.168939	-4.26086	2.04e-05	0.000266287
Ip6k1	2428.79	-0.552146	0.129632	-4.25932	2.05e-05	0.000267865
Espl1	542.218	0.794227	0.186484	4.25896	2.05e-05	0.000268048
Mertk	1164.63	-0.790372	0.185635	-4.25766	2.07e-05	0.000269346
Crlf3	235.972	-0.820039	0.192828	-4.25269	2.11e-05	0.000275131
Fgd6	641.632	-0.643319	0.15133	-4.2511	2.13e-05	0.000276566
Rpp25	42.4841	1.3554	0.318828	4.2512	2.13e-05	0.000276566
Cyp2f2	576.431	-1.112	0.261599	-4.25077	2.13e-05	0.000276699
Zbtb43	875.737	-0.697084	0.164041	-4.24944	2.14e-05	0.000278084
Tgm3	23264.9	-1.64642	0.387722	-4.24639	2.17e-05	0.000281627
Npb	19.7288	-1.58418	0.373142	-4.24551	2.18e-05	0.000282459
Lysmd3	319.679	-0.792258	0.186667	-4.24424	2.19e-05	0.000283645
Eif3b	5457.52	0.484734	0.114212	4.24414	2.19e-05	0.000283645
Mfn1	2223.41	-0.502258	0.118364	-4.24335	2.2e-05	0.000284382
Gpm6b	18.8669	-1.71867	0.405284	-4.24066	2.23e-05	0.000287538
Lsm6	714.567	0.578672	0.136514	4.23893	2.25e-05	0.00028948
B3gnt2	1208.03	-1.04491	0.246525	-4.23853	2.25e-05	0.00028972
Wwp2	3286.92	-0.708093	0.167093	-4.23772	2.26e-05	0.0002905
Cdca2	440.681	0.958949	0.22632	4.23715	2.26e-05	0.000290964
Itm2b	17048.2	-0.820589	0.193961	-4.23069	2.33e-05	0.000299159
Plekha3	1124.37	-0.682391	0.161339	-4.22954	2.34e-05	0.000300413
Mdc1	1339.19	0.545321	0.128963	4.22851	2.35e-05	0.000301499
Slco3a1	30.565	1.47352	0.34853	4.2278	2.36e-05	0.00030216
Mxra7	48.4127	1.38587	0.327867	4.22693	2.37e-05	0.000303056
Foxo3	996.594	-1.00465	0.237709	-4.22637	2.37e-05	0.000303518
Tet2	727.819	-0.807197	0.191025	-4.22562	2.38e-05	0.000304247
Hmcn1	699.904	-1.22301	0.289583	-4.22335	2.41e-05	0.000307032
BC030867	129.872	1.04077	0.246481	4.22251	2.42e-05	0.000307893
Rpl41	10155.3	0.785123	0.185987	4.22139	2.43e-05	0.000309135
Rpa1	1338.27	0.609451	0.144386	4.22098	2.43e-05	0.000309321
Cebpb	291.98	0.683985	0.162058	4.22062	2.44e-05	0.000309321
Mmp28	245.771	1.05588	0.250168	4.2207	2.44e-05	0.000309321
Plec	11913.7	-0.797286	0.188971	-4.21908	2.45e-05	0.000311145
Hexb	4800.61	-1.06177	0.251717	-4.2181	2.46e-05	0.000312215
Hells	325.641	0.847078	0.200865	4.21716	2.47e-05	0.000313227
Bcar3	1151.19	-0.695212	0.16489	-4.21623	2.48e-05	0.000314225
Itpa	652.954	0.544512	0.129268	4.21227	2.53e-05	0.000319483
Zfr2	87.5711	1.00778	0.23932	4.21103	2.54e-05	0.000320945
Trip13	200.662	0.773774	0.183783	4.21026	2.55e-05	0.000321743
Tmx4	306.114	-0.794488	0.188719	-4.2099	2.55e-05	0.000321953
Mrps12	793.662	0.658005	0.156344	4.20869	2.57e-05	0.000323387
Tmem87b	1956.5	-0.654999	0.155641	-4.20841	2.57e-05	0.00032349
Sash1	2406.18	-0.614444	0.146012	-4.20818	2.57e-05	0.000323518
Plekha8	2361.92	-0.634099	0.150889	-4.20241	2.64e-05	0.000331567
Nr1d1	1064.06	-1.7004	0.404667	-4.20198	2.65e-05	0.000331894
Erbb2ip	7798.15	-0.938619	0.223387	-4.20176	2.65e-05	0.000331899
Agt	264.462	0.676584	0.161108	4.19956	2.67e-05	0.000334842
Ezh1	1405.9	-0.538889	0.128339	-4.19894	2.68e-05	0.000335447
Ppap2a	520.421	0.768136	0.182948	4.19865	2.69e-05	0.000335569
Chsy1	94.8832	1.09246	0.260229	4.19807	2.69e-05	0.000336117
Ccnb2	948.992	0.731809	0.174365	4.19699	2.7e-05	0.000337406
Neurl1b	1378.35	-1.01128	0.240976	-4.19661	2.71e-05	0.000337671
Mllt11	142.42	-0.832233	0.198445	-4.19377	2.74e-05	0.000341606
Lrp5	2884.1	0.491643	0.117307	4.19107	2.78e-05	0.000345385
Fam101b	2793.98	-0.849594	0.202727	-4.19082	2.78e-05	0.00034544
Pla2g12a	350.401	0.897909	0.214281	4.19033	2.79e-05	0.000345879
Ids	1010.07	-0.669608	0.159929	-4.18692	2.83e-05	0.000350475
Uba5	916.727	0.665252	0.158888	4.18693	2.83e-05	0.000350475
Zbtb1	479.626	-0.590347	0.141033	-4.18589	2.84e-05	0.000351735
Ppib	7285.21	0.563722	0.134743	4.18369	2.87e-05	0.000354784
Ndc80	249.261	0.787473	0.188232	4.18352	2.87e-05	0.000354784
Clcnkb	15.2923	-1.68633	0.403305	-4.18128	2.9e-05	0.000357964
Dnph1	121.886	0.866833	0.207494	4.17763	2.95e-05	0.000363434
Jade3	248.228	-0.756257	0.181052	-4.17702	2.95e-05	0.000363505
2018-09-09	1860.01	0.552517	0.132277	4.17696	2.95e-05	0.000363505
Plod1	303.03	0.842198	0.201623	4.17709	2.95e-05	0.000363505
Phlda3	38.9672	1.51359	0.36251	4.17531	2.98e-05	0.000365816
Ano1	3953.64	-0.960388	0.230037	-4.17493	2.98e-05	0.000366094
Dnajc9	461.709	0.714657	0.17128	4.17244	3.01e-05	0.000369787
Tmem71	9.39792	-1.71293	0.410668	-4.17108	3.03e-05	0.000371671
H2afy	3261.97	0.489258	0.117313	4.17053	3.04e-05	0.000372232
Gfpt1	28980.6	-0.529192	0.126948	-4.16857	3.07e-05	0.00037511
Slc25a34	1124.67	-0.85306	0.20467	-4.16798	3.07e-05	0.000375731
Sgsm2	1378.59	-0.523365	0.125584	-4.16744	3.08e-05	0.000375943
Dctpp1	585.272	0.783916	0.188097	4.16762	3.08e-05	0.000375943
Unc5cl	266	0.909044	0.218179	4.16651	3.09e-05	0.000377141
Tnfrsf1b	595.531	0.715507	0.171745	4.16611	3.1e-05	0.000377463
Garem	626.581	-0.786153	0.188823	-4.16345	3.13e-05	0.000381549
Dad1	2916.72	0.596372	0.143357	4.16004	3.18e-05	0.000386939
Lrrc8a	958.686	-0.569825	0.136983	-4.15983	3.18e-05	0.000386952
Klf4	14136.3	-0.758885	0.182548	-4.15717	3.22e-05	0.000391133
Snx5	2920.42	-0.481014	0.115732	-4.15628	3.23e-05	0.0003923
Itpkc	984.751	-0.852894	0.205221	-4.15598	3.24e-05	0.000392477
Mrpl11	869.466	0.56195	0.135224	4.15568	3.24e-05	0.000392627
Plxnb2	14313.2	-0.454894	0.109519	-4.15354	3.27e-05	0.000395972
Cul9	151.451	-0.963019	0.231875	-4.15319	3.28e-05	0.000396224
Ccne1	149.123	0.904127	0.21774	4.15233	3.29e-05	0.000397364
Unc5b	2225.49	-1.07236	0.258305	-4.15153	3.3e-05	0.000398069
Pdk1	1746.99	-0.575766	0.138688	-4.15152	3.3e-05	0.000398069
Pygl	239.763	0.99854	0.240629	4.14971	3.33e-05	0.000400874
Usp53	1372.63	-0.901123	0.217214	-4.14855	3.35e-05	0.000402184
Abcc8	76.1167	1.12613	0.271442	4.14871	3.34e-05	0.000402184
Tdrd7	1299.77	-0.664747	0.160333	-4.14604	3.38e-05	0.000406264
Snx2	1797.68	-0.513459	0.123914	-4.14368	3.42e-05	0.000410097
Wdr13	2004.51	-0.541633	0.13085	-4.13933	3.48e-05	0.000417303
Ssrp1	3567.17	0.506255	0.122305	4.13928	3.48e-05	0.000417303
Chid1	1215.05	0.647521	0.15646	4.13857	3.49e-05	0.000418232
Bmper	23.8213	-1.69148	0.408769	-4.13798	3.5e-05	0.000418742
Gm16576	112.869	-1.19803	0.289535	-4.13776	3.51e-05	0.000418742
Prss27	13.8927	1.64804	0.3983	4.13768	3.51e-05	0.000418742
Pfdn2	533.285	0.631894	0.152741	4.13702	3.52e-05	0.000419578
Polq	157.99	0.884541	0.213914	4.13503	3.55e-05	0.000422861
Mad1l1	353.429	0.720718	0.174326	4.13431	3.56e-05	0.00042382
Camkk2	120.935	1.04232	0.252134	4.134	3.57e-05	0.000424014
Rfc1	1335.83	0.534887	0.129414	4.13316	3.58e-05	0.000425195
Heca	1142.2	-0.698245	0.169011	-4.13136	3.61e-05	0.000427796
Syngr2	6347.66	0.419185	0.101463	4.13141	3.61e-05	0.000427796
Cipc	3286.96	-0.908279	0.220021	-4.12815	3.66e-05	0.000433424
Pim3	1381.63	-0.577113	0.139837	-4.12704	3.67e-05	0.000433616
Irf8	2160.03	0.497822	0.120623	4.12709	3.67e-05	0.000433616
Nav2	848.772	0.653706	0.15838	4.12745	3.67e-05	0.000433616
Kcnq1	3971.3	0.6736	0.163205	4.12733	3.67e-05	0.000433616
Flywch2	143.234	1.03652	0.251117	4.12765	3.66e-05	0.000433616
Stap2	2566.5	-0.563684	0.136678	-4.12418	3.72e-05	0.000438666
Zdhhc17	538.254	-0.613674	0.148824	-4.12349	3.73e-05	0.000439592
Cytip	173.632	-1.20944	0.29359	-4.11948	3.8e-05	0.00044694
Wee2	7.07311	1.67998	0.407846	4.11915	3.8e-05	0.000447189
Zfp251	264.723	-0.787727	0.191308	-4.11758	3.83e-05	0.000449856
Fchsd2	1480.7	-0.67794	0.164673	-4.1169	3.84e-05	0.000450794
Gab1	904.272	-0.567003	0.137829	-4.11382	3.89e-05	0.000456447
Snrpf	550.059	0.728786	0.177208	4.11259	3.91e-05	0.000458484
Atp12a	4625.07	-1.66012	0.40388	-4.11042	3.95e-05	0.00046243
Gstt2	947.901	0.613123	0.149232	4.10853	3.98e-05	0.000465816
Rhoc	1824.05	-1.10191	0.268218	-4.10827	3.99e-05	0.000465952
Il4ra	729.781	0.697028	0.16972	4.10693	4.01e-05	0.000468257
Slc25a45	47.6445	1.30361	0.317483	4.10608	4.02e-05	0.00046957
Tom1l2	2234.1	-0.977463	0.238074	-4.10572	4.03e-05	0.000469902
Mrpl38	1226.65	0.691271	0.168452	4.10368	4.07e-05	0.000473245
Mki67	6968.66	0.866257	0.211091	4.10371	4.07e-05	0.000473245
Rasa3	914.999	0.593044	0.144569	4.10215	4.09e-05	0.00047599
Kifc1	334.227	0.759593	0.185215	4.10114	4.11e-05	0.000477652
Ankrd37	152.43	-1.44239	0.352208	-4.09529	4.22e-05	0.000489455
Prmt2	326.852	-0.710443	0.173551	-4.09357	4.25e-05	0.000492689
Plk1	904.291	0.833363	0.203697	4.09118	4.29e-05	0.000497351
Cds1	5793.55	-0.671508	0.164153	-4.09075	4.3e-05	0.000497864
Aldh1a7	636.517	-0.95708	0.234064	-4.08896	4.33e-05	0.000500901
Atp11b	4197.84	-0.749707	0.18335	-4.08894	4.33e-05	0.000500901
Timp4	112.8	-1.37744	0.336997	-4.08739	4.36e-05	0.000503838
B4galt4	1596.53	0.6023	0.147376	4.08682	4.37e-05	0.000504648
Cfdp1	1226.05	0.56878	0.139192	4.08629	4.38e-05	0.000505367
Chpt1	2126.84	-0.53219	0.130274	-4.08517	4.4e-05	0.000507379
Mir6935	17.1704	-1.64383	0.402514	-4.08391	4.43e-05	0.000509698
Cyp3a13	3271.88	-1.62951	0.399054	-4.08345	4.44e-05	0.000510214
Sv2c	79.2822	-1.3561	0.332111	-4.08328	4.44e-05	0.000510214
Hamp2	10.5568	-1.6763	0.41067	-4.08188	4.47e-05	0.000511561
Arl8a	740.978	-0.757701	0.185622	-4.08196	4.47e-05	0.000511561
Mynn	388.125	-0.652654	0.159876	-4.08224	4.46e-05	0.000511561
Crybb1	13.6384	1.67364	0.409985	4.0822	4.46e-05	0.000511561
Pdzd3	753.2	-0.691476	0.169554	-4.0782	4.54e-05	0.000519293
Tcf7l2	1348.39	-0.68306	0.167504	-4.07787	4.55e-05	0.000519598
Nup93	785.115	0.575777	0.141234	4.07675	4.57e-05	0.000521652
Exosc8	275.649	0.805712	0.197837	4.0726	4.65e-05	0.000530584
Ncapd2	2154.89	0.680303	0.167186	4.06913	4.72e-05	0.000538099
Rpn2	9530.22	0.48297	0.1187	4.06882	4.73e-05	0.000538375
Snrnp40	981.499	0.498501	0.12261	4.06574	4.79e-05	0.000545065
Celsr1	2306.07	0.747715	0.184083	4.06183	4.87e-05	0.000553814
Lats2	228.122	-1.13088	0.278503	-4.06056	4.9e-05	0.00055638
Eif5a	9079.11	0.454868	0.112119	4.05702	4.97e-05	0.000564402
Ppp3cc	160.168	-0.847617	0.208938	-4.05679	4.98e-05	0.000564479
Lsm7	139.165	0.916713	0.226021	4.05588	4.99e-05	0.000566211
Cela1	5642.88	-0.919343	0.226736	-4.0547	5.02e-05	0.000568608
B630005N14Rik	411.863	-0.71624	0.176676	-4.05396	5.04e-05	0.000569915
Larp7	674.869	0.70295	0.17346	4.05252	5.07e-05	0.000572973
Sbds	2167.36	-0.536899	0.132502	-4.05202	5.08e-05	0.000573724
Shisa7	111.583	0.956637	0.236185	4.05038	5.11e-05	0.000577266
Wdr76	323.147	0.738853	0.182493	4.04866	5.15e-05	0.000581029
Gins2	273.353	0.991809	0.245059	4.04723	5.18e-05	0.000584115
Clec14a	388.198	-0.876699	0.216681	-4.04603	5.21e-05	0.000586621
Nadsyn1	1291.28	-0.509978	0.12607	-4.04519	5.23e-05	0.000588254
Tnfrsf12a	113.953	0.89695	0.2218	4.04396	5.26e-05	0.00059084
Rmdn2	86.0455	-1.00036	0.247773	-4.0374	5.4e-05	0.000607104
Ube2l3	2346.97	0.437894	0.108471	4.03698	5.41e-05	0.000607246
Alg3	416.716	0.698745	0.173087	4.03696	5.41e-05	0.000607246
Gypa	15.9784	-1.6179	0.40082	-4.03649	5.43e-05	0.000607449
Ccnf	513.242	0.851687	0.210994	4.03654	5.42e-05	0.000607449
Pik3r3	683.093	-0.741375	0.183749	-4.03472	5.47e-05	0.000611552
Ptk6	177.979	-1.12021	0.277681	-4.03416	5.48e-05	0.000611991
Pitpnm1	627.325	0.554754	0.13751	4.03429	5.48e-05	0.000611991
Pmaip1	236.957	-0.909161	0.225565	-4.03059	5.56e-05	0.000620409
Dstn	17077.8	-0.563677	0.139851	-4.03056	5.56e-05	0.000620409
Dstyk	401.529	-0.565147	0.140238	-4.0299	5.58e-05	0.000621642
Exoc6	763.37	-0.620161	0.153953	-4.02825	5.62e-05	0.000625115
Alox5ap	111.731	1.07101	0.265876	4.02821	5.62e-05	0.000625115
Dip2b	1092.9	-0.557419	0.138394	-4.02776	5.63e-05	0.000625798
Fbxo6	501.848	-0.6204	0.154065	-4.02687	5.65e-05	0.000627141
Rnf138	301.203	-0.603145	0.149773	-4.02705	5.65e-05	0.000627141
Midn	3845.91	-0.658697	0.163612	-4.02598	5.67e-05	0.000629004
Slc35g1	3991.48	-0.643626	0.159907	-4.02501	5.7e-05	0.000631069
Arhgap12	1560.84	-0.675893	0.167934	-4.02476	5.7e-05	0.000631229
Nop56	954.446	0.771765	0.191766	4.02451	5.71e-05	0.0006314
Car4	6655.49	-1.58617	0.39425	-4.02326	5.74e-05	0.000634235
Sirt1	380.069	-0.673702	0.167476	-4.02269	5.75e-05	0.000635257
Sypl2	11.5485	1.62744	0.40461	4.02225	5.76e-05	0.000635912
Rsad2	57.1192	-1.1628	0.289139	-4.02158	5.78e-05	0.000637204
Pnp2	321.036	0.83775	0.208346	4.02096	5.8e-05	0.000638373
Gemin6	100.261	0.923461	0.229691	4.02044	5.81e-05	0.000639261
Ttc36	51.5416	-1.45162	0.361246	-4.01839	5.86e-05	0.000644342
Zfp462	583.076	0.766643	0.190921	4.0155	5.93e-05	0.000651762
Isyna1	1911.66	0.782081	0.194785	4.01509	5.94e-05	0.000652342
Zfp385a	43.9497	1.25221	0.311898	4.0148	5.95e-05	0.000652628
Arhgap18	1285.64	-0.673533	0.16779	-4.01415	5.97e-05	0.0006539
Sst	131.968	1.03315	0.257389	4.01395	5.97e-05	0.000653924
Pdzk1ip1	1647.79	-0.926741	0.230916	-4.01332	5.99e-05	0.000655138
Adamts9	11.3202	-1.6474	0.410531	-4.01286	6e-05	0.000655905
Sis	512.146	-1.64422	0.409829	-4.01196	6.02e-05	0.000656803
Kremen1	955.229	-0.487097	0.121404	-4.01219	6.02e-05	0.000656803
Cep41	131.308	0.90254	0.22496	4.01199	6.02e-05	0.000656803
Slc2a1	2698.22	-0.812783	0.202679	-4.0102	6.07e-05	0.000660672
Cachd1	2113.84	-0.498989	0.124425	-4.01037	6.06e-05	0.000660672
Echdc2	400.141	0.71109	0.177368	4.00913	6.09e-05	0.000663125
Isy1	583.858	0.597581	0.14912	4.0074	6.14e-05	0.000667476
Spib	278.317	1.02145	0.254911	4.0071	6.15e-05	0.000667764
Ypel5	820.578	-0.637483	0.159225	-4.00365	6.24e-05	0.000677045
Msi1	37.1521	1.4117	0.35266	4.003	6.25e-05	0.000678365
Acy3	588.783	-0.556456	0.139029	-4.00245	6.27e-05	0.000679398
Nup205	1279.57	0.621415	0.155386	3.99918	6.36e-05	0.000688318
Shkbp1	993.584	0.516091	0.129075	3.99839	6.38e-05	0.000690057
Pold3	915.815	0.563154	0.140859	3.998	6.39e-05	0.000690468
N4bp3	209.988	0.749831	0.187558	3.99787	6.39e-05	0.000690468
Fbxo25	1881.07	-0.807113	0.201934	-3.9969	6.42e-05	0.000692744
Cacfd1	1272.12	0.493775	0.123638	3.9937	6.5e-05	0.000701608
Cldn2	7994.28	0.845835	0.211833	3.99294	6.53e-05	0.000703164
Ly6g6f	34.168	1.27648	0.31971	3.99261	6.53e-05	0.000703164
Cabp1	9.71968	1.63966	0.410663	3.9927	6.53e-05	0.000703164
Tyro3	448.686	0.796457	0.199524	3.9918	6.56e-05	0.000705035
Taf15	2400.84	0.588987	0.147616	3.99	6.61e-05	0.000709823
Gata4	24.6372	-1.58854	0.398233	-3.98898	6.64e-05	0.000710636
Tm6sf2	330.757	-1.05591	0.264696	-3.98913	6.63e-05	0.000710636
Ep300	2663.91	-0.510888	0.128065	-3.98928	6.63e-05	0.000710636
Trabd	2035.59	0.56649	0.14201	3.98909	6.63e-05	0.000710636
BC017158	1130.51	0.519803	0.130344	3.98793	6.67e-05	0.00071323
Edn2	446.059	-0.792832	0.19885	-3.98709	6.69e-05	0.000714209
Tmem64	299.477	-0.791008	0.198387	-3.9872	6.69e-05	0.000714209
Cenpa	644.027	0.763241	0.19143	3.98704	6.69e-05	0.000714209
Arg1	19.4306	1.61275	0.404569	3.98634	6.71e-05	0.000715768
Tspan4	22.9689	1.49785	0.375766	3.98614	6.72e-05	0.000715806
Etl4	4113.07	-0.525613	0.131878	-3.98558	6.73e-05	0.000716906
Tmem144	169.522	-0.882273	0.221411	-3.98478	6.75e-05	0.000718779
Snta1	116.555	-1.18813	0.298191	-3.98447	6.76e-05	0.000719142
C2cd4b	147.201	1.00038	0.251099	3.984	6.78e-05	0.000720001
Ndrg3	2727.52	-0.429439	0.107817	-3.98303	6.8e-05	0.000722383
Pdia3	15440.4	0.522215	0.131127	3.98252	6.82e-05	0.000723382
Slc2a10	303.318	1.04016	0.261219	3.98195	6.84e-05	0.00072454
Oxct1	5652.25	-0.568847	0.142895	-3.98087	6.87e-05	0.000727283
Fam86	557.584	0.647907	0.162801	3.97974	6.9e-05	0.000730156
Ipo9	1110.58	0.513036	0.128976	3.97777	6.96e-05	0.000735681
Pycr2	644.788	0.654442	0.164653	3.97468	7.05e-05	0.000744713
Sgsm1	609.399	0.536984	0.135109	3.97444	7.05e-05	0.000744862
Zwilch	258.559	0.846489	0.213044	3.97331	7.09e-05	0.000747822
Sympk	3051.97	0.522617	0.131549	3.9728	7.1e-05	0.000748871
Nrm	412.297	0.683284	0.172006	3.97243	7.11e-05	0.000749428
Zbtb34	208.762	-0.742393	0.186953	-3.97101	7.16e-05	0.000752741
Psmg4	181.734	0.866565	0.218222	3.97103	7.16e-05	0.000752741
Osbpl11	552.688	-0.649527	0.163665	-3.96864	7.23e-05	0.000759694
Kif23	899.186	0.709892	0.178905	3.96799	7.25e-05	0.000761182
Acad10	508.215	-0.606517	0.152931	-3.96594	7.31e-05	0.000767134
Phf5a	1048.1	0.49724	0.125455	3.96349	7.39e-05	0.000774476
Ccdc120	325.747	-0.902789	0.227815	-3.96282	7.41e-05	0.00077605
Nup107	494.511	0.594814	0.150141	3.9617	7.44e-05	0.000779094
Slc8b1	1845.39	-0.860991	0.217358	-3.96117	7.46e-05	0.000780224
Ccser1	332.017	-0.615339	0.1555	-3.95716	7.58e-05	0.000792217
Snrnp35	245.54	0.855332	0.216141	3.95729	7.58e-05	0.000792217
Smo	819.691	0.567425	0.143413	3.95658	7.6e-05	0.000793524
Gjb5	32.9011	-1.48212	0.374763	-3.95483	7.66e-05	0.000798174
Gstp1	2361.46	0.615603	0.155659	3.95481	7.66e-05	0.000798174
Tpx2	1001.81	0.802776	0.203045	3.95369	7.7e-05	0.000801326
Hmgn1	1420.66	0.534551	0.135226	3.95303	7.72e-05	0.000802913
Cited4	256.455	0.895144	0.2265	3.95207	7.75e-05	0.000805526
Smurf1	939.171	-0.646595	0.163631	-3.95155	7.76e-05	0.000806668
Ndufaf2	339.354	0.748783	0.18955	3.95032	7.8e-05	0.000810176
Nfib	1757.58	0.577744	0.146274	3.94973	7.82e-05	0.000811575
Ror2	203.294	0.902081	0.22844	3.94888	7.85e-05	0.000813219
Homer3	84.4327	1.11901	0.283374	3.9489	7.85e-05	0.000813219
Slc34a2	310.818	-1.61878	0.4101	-3.94729	7.9e-05	0.000818018
H2-K2	158.515	-0.797774	0.202168	-3.94609	7.94e-05	0.000821499
Ndrg2	4294.95	-0.679223	0.172229	-3.94372	8.02e-05	0.000829009
Polr1e	244.02	0.752181	0.190747	3.94334	8.04e-05	0.000829704
Rpl38	2815.08	0.699303	0.177389	3.9422	8.07e-05	0.000833003
Slc35f5	3227.74	-0.929179	0.235776	-3.94094	8.12e-05	0.000836768
Sirpa	29.5203	1.32825	0.337098	3.94026	8.14e-05	0.000838512
Zdhhc20	1464.61	-0.482536	0.122475	-3.93988	8.15e-05	0.000839182
Ccng2	969.107	-1.04769	0.265937	-3.93962	8.16e-05	0.000839457
Agfg2	839.174	-0.513092	0.130249	-3.93933	8.17e-05	0.00083986
Nck1	509.395	-0.580552	0.147412	-3.9383	8.21e-05	0.000842194
Gpatch4	438.67	1.0159	0.25795	3.93836	8.2e-05	0.000842194
Ddx39	1370.43	0.543142	0.138041	3.93464	8.33e-05	0.000854453
Anp32b	2599.78	0.677801	0.172309	3.93364	8.37e-05	0.000857371
Galnt18	30.1256	-1.43491	0.365034	-3.93089	8.46e-05	0.000866603
Mt2	2179.51	-1.45013	0.369095	-3.92888	8.53e-05	0.000872891
Gsto1	14401.7	-0.475419	0.121009	-3.92879	8.54e-05	0.000872891
Anapc15	240.939	0.709212	0.180532	3.92846	8.55e-05	0.000873419
Kidins220	3202.66	-0.549643	0.139977	-3.92666	8.61e-05	0.000879313
Rasa2	901.002	-0.616337	0.156983	-3.92614	8.63e-05	0.000879866
Zfp9	113.417	1.10056	0.280328	3.92595	8.64e-05	0.000879866
Tmem35	131.78	1.21012	0.308235	3.92595	8.64e-05	0.000879866
Ccdc129	44.8841	1.30395	0.33215	3.92579	8.64e-05	0.000879866
Gstm5	668.278	0.544574	0.13876	3.92457	8.69e-05	0.000883666
Gamt	30.6987	1.28012	0.326265	3.92356	8.73e-05	0.00088671
Srp19	715.557	0.706952	0.180312	3.92072	8.83e-05	0.000896542
Ophn1	460.254	-0.643657	0.164188	-3.92024	8.85e-05	0.000897656
Casp14	972.362	-1.56976	0.400492	-3.91958	8.87e-05	0.000899448
N4bp2	509.568	-0.655678	0.167291	-3.91939	8.88e-05	0.000899496
Pelp1	845.656	0.651278	0.166188	3.91893	8.89e-05	0.000900529
Acadm	4032.9	-0.566157	0.144485	-3.91844	8.91e-05	0.000901705
Ccdc102a	9.26217	1.60822	0.410656	3.91621	9e-05	0.000909376
Esyt2	2965.41	-0.652874	0.166729	-3.91577	9.01e-05	0.000910356
Igfbp4	21.3013	1.47849	0.377598	3.9155	9.02e-05	0.000910691
Ttc39a	2899.69	0.503172	0.128526	3.91494	9.04e-05	0.000911472
Ccdc134	246.204	0.835083	0.213307	3.91494	9.04e-05	0.000911472
Trim12c	504.284	-0.543463	0.138872	-3.91341	9.1e-05	0.000916572
1600012H06Rik	815.284	-0.559802	0.143085	-3.91237	9.14e-05	0.000919849
Rps12	15089.4	0.717268	0.183367	3.91166	9.17e-05	0.000921884
Hykk	288.526	-0.678639	0.173513	-3.91117	9.18e-05	0.000923064
Ccnb1	431.539	0.811772	0.207576	3.91072	9.2e-05	0.000924117
Znhit1	830.463	0.509939	0.130404	3.91044	9.21e-05	0.000924294
Krt83	40.9571	1.18334	0.30262	3.91031	9.22e-05	0.000924294
Banp	300.615	0.985006	0.251991	3.90889	9.27e-05	0.000929058
Cep131	432.096	0.892852	0.228448	3.90834	9.29e-05	0.000930486
Pa2g4	3439.29	0.553181	0.141588	3.90697	9.35e-05	0.000935096
Pllp	3018.63	-0.584449	0.149646	-3.90554	9.4e-05	0.000939943
Dgka	3042.01	-0.580324	0.148659	-3.90373	9.47e-05	0.000944922
Stmn1	922.158	0.669979	0.171619	3.90388	9.47e-05	0.000944922
Pinx1	194.686	0.852054	0.218253	3.90397	9.46e-05	0.000944922
Prc1	1031.92	0.732501	0.187755	3.90136	9.57e-05	0.000953493
Eps8l3	7163.71	-0.671069	0.172067	-3.90004	9.62e-05	0.000958033
Ska3	190.575	0.762789	0.195645	3.89884	9.67e-05	0.000962084
Trdmt1	106.061	-0.84821	0.217635	-3.89739	9.72e-05	0.000967122
Kifc5b	106.27	0.948054	0.243356	3.89575	9.79e-05	0.000973
Larp1	6692.4	0.470729	0.120843	3.89539	9.8e-05	0.00097374
Klf10	971.644	-0.793646	0.20379	-3.89444	9.84e-05	0.00097685
Spint1	6448.63	-0.684403	0.175785	-3.89341	9.88e-05	0.000980262
Noc4l	550.495	0.64668	0.16611	3.89308	9.9e-05	0.000980901
Slc4a8	48.6372	1.35812	0.348979	3.8917	9.95e-05	0.000985757
Slc39a7	3976.1	0.45697	0.117458	3.89049	0.00010004	0.000988664
Mapk13	5190.61	0.473549	0.121721	3.89046	0.000100056	0.000988664
Proc	49.1941	1.20842	0.310612	3.89046	0.000100056	0.000988664
Tmem45b	8892.04	-0.630469	0.1621	-3.88937	0.000100504	0.000992363
Mrfap1	2497.03	0.408523	0.105042	3.88915	0.000100594	0.000992535
Foxa3	1138.22	0.549082	0.141194	3.88883	0.000100727	0.000993117
Ispd	57.0555	-1.20002	0.308615	-3.8884	0.000100907	0.000993964
Fgfr3	1475.21	-0.723988	0.186198	-3.88827	0.000100959	0.000993964
Nsun6	196.84	-0.694552	0.178662	-3.88751	0.000101277	0.000996373
Mrps11	471.881	0.618547	0.15913	3.88705	0.00010147	0.000997547
Fam172a	365.565	-0.589293	0.151616	-3.88674	0.0001016	0.0009981
Slc25a40	350.939	-0.684934	0.176282	-3.88544	0.000102146	0.00100273
Spag9	1653.93	-0.804434	0.207083	-3.88459	0.000102504	0.00100552
Kbtbd2	843.266	-0.662911	0.17067	-3.88417	0.000102679	0.0010065
Tbc1d23	692.443	-0.649049	0.167135	-3.88339	0.000103011	0.0010089
Cmc2	398.197	0.606347	0.156144	3.88324	0.000103072	0.0010089
Mapk12	19.7486	1.45625	0.375058	3.88274	0.000103288	0.00101028
Srgap1	670.004	-0.765562	0.197191	-3.88233	0.000103459	0.0010105
Akr7a5	1832.69	0.531848	0.13699	3.88239	0.000103435	0.0010105
Bcl7a	403.228	0.583517	0.150382	3.88025	0.00010435	0.00101847
Gcnt2	241.4	-1.59159	0.410357	-3.87854	0.000105086	0.00102491
Blvrb	678.395	0.692253	0.17857	3.87665	0.000105904	0.00103215
Duoxa2	157.363	1.12584	0.290557	3.87477	0.000106724	0.00103939
Rrp12	479.45	0.772888	0.199487	3.87438	0.000106896	0.00104032
Actn1	3917.29	0.565439	0.145956	3.87403	0.00010705	0.00104107
Dagla	598.916	0.673208	0.173799	3.87348	0.000107294	0.00104269
Mphosph9	309.909	0.689752	0.178173	3.87126	0.000108275	0.00105147
Lrwd1	386.747	0.618676	0.159845	3.87048	0.00010862	0.00105404
Abhd8	351.036	0.700573	0.181012	3.87032	0.000108695	0.00105404
Chmp2b	2632.1	-0.652987	0.168759	-3.86936	0.000109123	0.00105743
Wars	4032.27	0.47494	0.122759	3.86887	0.000109339	0.00105877
Clca4	14209.4	1.02113	0.264002	3.86788	0.000109786	0.00106234
Tceb2	2243.14	0.558326	0.144358	3.86766	0.000109883	0.00106252
C130074G19Rik	782.714	-0.67248	0.173918	-3.86666	0.000110336	0.00106613
Tfrc	4060.71	-0.824649	0.213365	-3.86496	0.000111106	0.00107208
Ly75	684.732	-0.683517	0.176858	-3.86478	0.000111189	0.00107208
Ephb3	1280.01	0.804749	0.208224	3.86483	0.000111168	0.00107208
Arhgap9	69.3651	1.17127	0.303197	3.86308	0.000111965	0.00107879
Gar1	392.315	0.782431	0.202602	3.86191	0.000112504	0.00108323
Pnmal2	115.486	0.838011	0.2171	3.86003	0.000113374	0.00109082
Snx14	1424.66	-0.537052	0.139181	-3.85867	0.000114006	0.00109612
Ruvbl2	1432.37	0.58958	0.152835	3.85763	0.00011449	0.0011
Rpl27	2280.54	0.613887	0.159161	3.85702	0.000114778	0.00110198
Pias2	1057.91	-0.560486	0.145328	-3.85671	0.000114926	0.00110262
Dxo	609.898	0.521912	0.135336	3.85641	0.000115062	0.00110315
Slc25a20	3298.58	-0.849356	0.220257	-3.85621	0.000115159	0.0011033
Fam83h	3420.55	-0.590008	0.15314	-3.85273	0.00011681	0.0011179
Emc8	855.564	0.509791	0.132322	3.85264	0.000116849	0.0011179
Cdc42ep1	864.576	0.753716	0.195663	3.85212	0.000117102	0.00111953
Tshz1	1831.86	-0.514556	0.133608	-3.85125	0.000117518	0.00112272
Plet1	2946.22	1.46746	0.381124	3.85036	0.000117945	0.00112601
Arhgap26	875.512	-0.569435	0.147926	-3.84947	0.000118375	0.00112932
9630033F20Rik	501.602	-0.669073	0.173875	-3.84801	0.000119083	0.00113527
Agl	800.879	-0.583452	0.151648	-3.84741	0.000119372	0.00113642
Kxd1	1474.9	-0.505208	0.13131	-3.84745	0.000119354	0.00113642
Aurka	603.988	0.827338	0.21514	3.84558	0.000120266	0.00114413
Ddc	1952.85	-0.668007	0.173728	-3.84513	0.000120487	0.00114543
Cspg4	67.825	-1.36263	0.354552	-3.84324	0.000121418	0.00115267
Snrpd2	690.75	0.721173	0.187645	3.84329	0.000121397	0.00115267
Mkrn1	6641.02	-0.518817	0.135008	-3.84287	0.000121605	0.00115362
Cdk4	2592.1	0.519689	0.13525	3.84242	0.000121828	0.00115493
9030619P08Rik	188.659	1.22388	0.318557	3.84194	0.000122066	0.00115638
Nhlrc2	976.31	-0.783142	0.203858	-3.8416	0.000122235	0.00115718
Atg7	880.809	-0.520609	0.13559	-3.83957	0.000123252	0.00116599
Mxd3	115.505	1.01415	0.2642	3.83858	0.000123749	0.00116987
Lin7a	13.7165	-1.57214	0.409632	-3.83793	0.000124077	0.00117216
Hck	374.595	0.949496	0.247418	3.83763	0.000124229	0.00117278
Snx25	788.233	-0.533694	0.139121	-3.83618	0.000124963	0.00117806
Myef2	166.915	0.715417	0.186485	3.83632	0.000124894	0.00117806
Xylb	355.137	0.656524	0.171149	3.83599	0.000125061	0.00117817
Gprin3	218.853	-1.01968	0.265855	-3.83545	0.000125333	0.0011799
Ptpn3	2694.72	-0.517917	0.135092	-3.83381	0.000126171	0.00118697
Prss23	1203.04	-1.5487	0.404031	-3.83312	0.000126526	0.00118949
Dusp5	70.688	-0.939487	0.245311	-3.82978	0.000128258	0.00120387
Prkacb	2222.54	-0.836133	0.218331	-3.82966	0.000128323	0.00120387
Preb	3057.41	0.544318	0.142124	3.82989	0.000128203	0.00120387
Lmo7	4728.43	-0.789942	0.206294	-3.8292	0.000128561	0.00120443
U2af1	1040.47	0.557651	0.145626	3.82935	0.000128482	0.00120443
Mdm1	143.077	0.774989	0.202476	3.82756	0.00012942	0.00121165
Xpot	1171.25	0.532039	0.139017	3.82714	0.00012964	0.00121207
Kif2c	447.52	0.810128	0.21168	3.82713	0.000129644	0.00121207
Mbd5	331.533	-0.605289	0.15824	-3.82512	0.000130706	0.00122115
Cr1l	1544.55	-0.567251	0.148385	-3.82284	0.000131924	0.00123168
Cdkl2	218.646	-0.717475	0.187776	-3.82092	0.000132955	0.00124045
Pcgf5	324.435	-0.588956	0.154153	-3.8206	0.00013313	0.00124123
Rnd2	36.4359	1.26271	0.330552	3.81999	0.000133456	0.00124342
E2f7	158.544	0.927639	0.242913	3.81881	0.000134098	0.00124854
Zbtb10	496.338	-0.60004	0.157164	-3.81792	0.00013458	0.00125216
Igsf3	840.753	-0.71058	0.186131	-3.81763	0.00013474	0.00125279
Ston1	276.919	-0.872059	0.228473	-3.8169	0.00013514	0.0012548
Ifngr2	4439.5	-0.645774	0.169187	-3.81693	0.00013512	0.0012548
Atpif1	5476.93	0.568347	0.148945	3.81582	0.000135731	0.00125942
Asah2	512.086	-0.685039	0.179541	-3.81549	0.000135911	0.00126022
Tmem8b	155.012	-0.75474	0.197854	-3.81463	0.000136387	0.00126378
Tuba1b	638.427	0.730873	0.191643	3.81372	0.00013689	0.00126757
Vcp	4636.66	0.390212	0.102336	3.81304	0.000137268	0.00127019
Mcm8	147.422	0.775309	0.203433	3.81113	0.000138335	0.00127919
Alyref	1187.09	0.598228	0.157031	3.80961	0.000139187	0.00128619
Gm684	59.6327	1.13446	0.297823	3.80919	0.000139425	0.00128752
Rffl	729.046	-0.605318	0.158919	-3.80898	0.000139542	0.00128772
Glod5	913.681	-0.69448	0.182356	-3.80838	0.000139882	0.00128998
Mill2	73.0375	-1.10673	0.290728	-3.80674	0.000140811	0.00129767
Cdhr5	22310.9	-0.889545	0.233779	-3.80506	0.000141767	0.00130559
Bcas1	2594.99	-0.835308	0.219549	-3.80465	0.000142002	0.00130684
Gorasp2	3595.29	0.409916	0.107745	3.80449	0.000142096	0.00130684
Xylt1	98.4526	-1.13679	0.299011	-3.80182	0.000143637	0.00132012
Arhgef39	593.324	0.488097	0.128463	3.79953	0.000144971	0.00133147
Dopey2	2931.46	-0.544422	0.143326	-3.79848	0.000145588	0.00133533
Smarca4	5305.72	0.553151	0.145622	3.79853	0.000145556	0.00133533
Fgd3	269.479	-0.633257	0.166722	-3.79829	0.0001457	0.00133545
Mrps7	1271.55	0.561835	0.147945	3.7976	0.000146105	0.00133826
Iyd	203.388	-1.28848	0.339434	-3.79598	0.000147063	0.00134613
Tnfrsf19	39.8119	1.35754	0.357657	3.79566	0.00014725	0.00134693
Slc30a1	935.075	-0.884258	0.232981	-3.79541	0.000147399	0.00134738
Pi4ka	2993.38	-0.413102	0.108865	-3.79462	0.000147867	0.00135074
Kif1b	2568.89	-0.428362	0.112899	-3.7942	0.00014812	0.00135214
Cnppd1	1995.7	-0.463328	0.122138	-3.79348	0.000148549	0.00135515
Snrpb	2694.01	0.45761	0.120677	3.79203	0.00014942	0.00136217
Flii	5633.25	-0.427765	0.112818	-3.79162	0.000149666	0.0013635
Fzd2	73.5934	1.27451	0.336181	3.79115	0.000149952	0.00136519
Arhgap27	2894.71	-0.840048	0.221612	-3.79063	0.000150267	0.00136714
Hps1	550.185	0.49247	0.129928	3.79033	0.000150446	0.00136785
Ripk4	896.148	-0.517269	0.136561	-3.78783	0.000151971	0.00137894
Akap17b	36.729	1.32513	0.34984	3.78783	0.000151966	0.00137894
Lrrc16b	22.8365	1.39012	0.366969	3.78811	0.000151795	0.00137894
Inadl	2870.94	-0.398162	0.105148	-3.7867	0.000152662	0.00138428
Cpsf3l	821.382	0.519055	0.137144	3.78475	0.00015386	0.00139421
Dpep1	6778.12	-1.09116	0.288576	-3.7812	0.000156076	0.00141334
Tmem147	1604.35	0.596024	0.157668	3.78025	0.000156668	0.00141776
Eif3d	3179.93	0.448073	0.118577	3.77874	0.000157626	0.00142548
Nipsnap3b	1171.34	-0.614109	0.162532	-3.77838	0.00015785	0.00142655
Ttll12	1054.78	0.47544	0.125859	3.77757	0.000158368	0.00143027
Mterfd3	142.565	-0.90147	0.238673	-3.77701	0.000158725	0.00143254
Erlec1	1105.1	-0.494565	0.130994	-3.77546	0.000159712	0.00144049
Sema7a	122.291	1.02289	0.271056	3.77371	0.000160837	0.00144967
Inpp4a	362.873	-0.715859	0.189723	-3.77318	0.000161178	0.00145178
Lrif1	227.271	-0.643528	0.170608	-3.77197	0.000161962	0.00145788
Stag2	2021.49	-0.53972	0.143201	-3.76896	0.000163926	0.00147457
Rnaseh2c	507.057	0.735629	0.195313	3.76641	0.00016561	0.00148873
Slc16a3	64.6496	-1.48375	0.394174	-3.76421	0.000167079	0.00150094
Cenpi	154.036	0.88313	0.234832	3.76069	0.000169445	0.00152119
Ilvbl	1614.85	-0.609104	0.16199	-3.76014	0.000169821	0.00152355
Cbx7	705.176	-0.483209	0.12855	-3.75892	0.000170651	0.00152998
Elf4	2497.73	-0.616806	0.16414	-3.7578	0.000171413	0.0015358
Ppih	317.6	0.687077	0.182912	3.75633	0.000172424	0.00154384
Coq10b	368.526	-0.864556	0.230273	-3.75448	0.000173704	0.00155427
Klhdc8a	221.692	0.857055	0.228302	3.75405	0.000174003	0.00155592
Slc24a3	189.12	-0.909105	0.242188	-3.75371	0.000174237	0.00155698
Nudt11	27.4512	1.43076	0.38128	3.75252	0.000175065	0.00156336
Glis2	21.5912	1.51111	0.402745	3.75203	0.00017541	0.0015654
Tbc1d22a	1388.7	-0.602362	0.160564	-3.75153	0.000175756	0.00156746
Atxn7	960.913	-0.559391	0.149131	-3.75099	0.000176135	0.0015698
Pde4d	716.075	-0.589523	0.15719	-3.75038	0.000176565	0.0015726
Btg2	2420.85	-0.449568	0.119922	-3.74882	0.000177668	0.00158139
Asap2	1267.86	-0.611589	0.163185	-3.74782	0.000178378	0.00158666
Vars2	1052.37	0.45593	0.121679	3.74698	0.000178973	0.00159091
Fas	165.311	-0.885612	0.236393	-3.74636	0.000179416	0.00159381
Ubxn11	41.0545	1.19422	0.318864	3.74525	0.000180215	0.00159985
Cpa2	60.8898	1.10322	0.294727	3.74321	0.000181682	0.00161182
1810034E14Rik	164.084	-0.739047	0.197472	-3.74255	0.000182163	0.00161503
Sytl1	1826.77	-0.686394	0.183419	-3.74221	0.000182408	0.00161614
Fanci	188.232	0.768042	0.205272	3.74157	0.000182871	0.00161919
Lzic	632.219	-0.608545	0.162678	-3.7408	0.000183437	0.00162161
Ubr3	2248.66	-0.509981	0.136351	-3.74022	0.000183863	0.00162161
Peli1	1155.39	-0.444752	0.118909	-3.74029	0.00018381	0.00162161
Hsp90ab1	41507.2	0.557745	0.149103	3.74068	0.000183525	0.00162161
Pask	172.733	0.688542	0.184064	3.74077	0.000183454	0.00162161
Efna4	260.77	0.805261	0.215294	3.74029	0.000183812	0.00162161
Ppp3ca	1422.48	-0.432831	0.11574	-3.73968	0.000184257	0.00162403
Vwa8	5488.41	-0.435205	0.116393	-3.7391	0.000184681	0.00162671
Eif2s2	3583.78	-0.507893	0.135871	-3.73804	0.000185458	0.00163249
Atp7b	47.2031	-1.23773	0.331236	-3.73671	0.000186447	0.00164013
Heatr1	891.441	0.617859	0.165415	3.73521	0.000187557	0.00164882
Ogt	2881.14	-0.577492	0.154651	-3.73415	0.000188347	0.00165469
Hmbs	776.193	0.498264	0.133449	3.73374	0.000188656	0.00165634
Wbscr27	389.368	-0.55821	0.149541	-3.73283	0.000189337	0.00166124
Surf4	7153.78	0.381613	0.102265	3.7316	0.000190264	0.00166829
Plce1	2243.72	-0.446608	0.119717	-3.73053	0.00019108	0.00167436
2310007B03Rik	334.159	-0.680469	0.182419	-3.73025	0.000191289	0.00167511
App	12185.7	-0.507688	0.136137	-3.72923	0.000192062	0.00168079
Il1rn	1091.9	-0.914195	0.245164	-3.72891	0.00019231	0.0016808
Cirbp	698.677	-0.838662	0.224915	-3.7288	0.000192395	0.0016808
Bmp2k	526.214	-0.540373	0.144921	-3.72875	0.000192435	0.0016808
Ftsj1	424.359	0.591667	0.158717	3.7278	0.000193158	0.00168602
Rgs11	110.77	0.978716	0.262586	3.72722	0.000193607	0.00168885
Rnf14	1618.53	-0.623794	0.167429	-3.72573	0.00019475	0.00169773
Mex3c	1028.48	-0.555169	0.149064	-3.72437	0.000195803	0.00170253
Stim1	4680.47	-0.53742	0.144294	-3.72448	0.000195719	0.00170253
Fbf1	448.768	0.696783	0.187063	3.72485	0.000195431	0.00170253
Nphp4	11.7336	1.51554	0.406896	3.72464	0.000195596	0.00170253
Hdlbp	16369.1	0.399027	0.107169	3.72333	0.00019661	0.00170845
Oasl1	293.679	-1.04612	0.281096	-3.72158	0.000197978	0.00171647
Osbpl8	228.638	-0.615959	0.165513	-3.7215	0.000198039	0.00171647
Rdh14	600.027	-0.566613	0.152239	-3.72186	0.00019776	0.00171647
Kif18b	379.79	0.836117	0.224666	3.72159	0.000197969	0.00171647
Slc9a3	2308.01	-1.52447	0.409662	-3.72128	0.000198213	0.00171688
Hsp90b1	14758	0.635727	0.170928	3.71927	0.000199802	0.00172953
Entpd4	2617.11	0.441291	0.118672	3.71857	0.000200353	0.00173319
Dennd5b	459.113	-0.577148	0.155218	-3.71831	0.000200558	0.00173386
Rbm14	1090.07	0.603637	0.162403	3.71692	0.00020167	0.00174236
Pbx3	131.433	0.85452	0.229944	3.71621	0.000202237	0.00174615
Gsg2	298.928	0.63097	0.169809	3.71577	0.000202586	0.00174804
Pkd1	1296.25	-0.541139	0.145699	-3.71408	0.00020394	0.00175861
Cblb	661.031	-0.594079	0.159974	-3.7136	0.000204331	0.00176086
Pebp1	1759.06	0.482102	0.129864	3.71235	0.000205346	0.00176849
Fam171a2	14.3746	1.52275	0.410287	3.71142	0.000206099	0.00177384
Gp6	7.18197	-1.49575	0.403037	-3.7112	0.000206281	0.00177428
Map4k3	2083.1	-0.546329	0.147255	-3.71009	0.000207186	0.00178093
Mep1b	2613.76	-1.44612	0.390074	-3.70731	0.000209471	0.00179943
Phactr2	580.131	-0.664996	0.179403	-3.70671	0.000209968	0.00180256
Mid2	1160.32	-0.581572	0.156988	-3.70456	0.000211759	0.00181678
Mfsd8	260.603	-0.9812	0.26491	-3.7039	0.000212308	0.00181804
Ccdc171	92.0858	-0.849996	0.229478	-3.70404	0.000212193	0.00181804
2210407C18Rik	1297.4	1.43433	0.387222	3.70416	0.000212089	0.00181804
Arl5b	259.966	-0.84144	0.227236	-3.70293	0.000213121	0.00182385
Kif26b	33.2783	1.39726	0.377398	3.70236	0.000213607	0.00182686
Cml2	11.1247	-1.49332	0.403409	-3.70175	0.00021412	0.00183008
Gm15133	12.0665	-1.51872	0.410342	-3.7011	0.000214671	0.00183364
Zmynd19	343.421	0.742099	0.200542	3.70046	0.000215206	0.00183705
Abca5	36.9894	-1.30346	0.352285	-3.70001	0.000215595	0.00183921
N4bp2l1	40.3021	-1.10577	0.298879	-3.69973	0.00021583	0.00184006
Acox3	1282.09	-0.442149	0.119531	-3.69903	0.000216423	0.00184395
Srd5a2	102.41	-0.9517	0.257587	-3.69467	0.000220172	0.00187471
Fam198b	20.1625	1.4686	0.397511	3.6945	0.000220323	0.00187482
C2	64.6953	1.08283	0.293326	3.69154	0.000222896	0.00189553
Enox2	616.942	-0.537032	0.145492	-3.69114	0.000223254	0.00189738
Apeh	2227.1	0.409762	0.111025	3.69072	0.000223617	0.00189808
Chst4	2086.51	0.578611	0.156773	3.69075	0.000223596	0.00189808
Odf3b	165.535	-1.08078	0.292974	-3.68898	0.000225158	0.00190997
Ecsit	930.716	0.469995	0.127471	3.68706	0.000226856	0.00192317
Lgals1	17.7666	1.40582	0.381332	3.68659	0.000227275	0.00192552
Rnf2	508.122	-0.500427	0.135773	-3.68575	0.000228026	0.00193067
Snupn	215.048	0.642301	0.174353	3.68391	0.000229686	0.0019435
Hap1	98.2699	0.80119	0.217534	3.68306	0.000230448	0.00194874
Fmn1	1152.43	-0.782152	0.212384	-3.68272	0.000230759	0.00195015
Glp2r	6.71448	-1.5027	0.408152	-3.68172	0.000231662	0.00195332
Rab40b	16.6094	-1.39613	0.379232	-3.68146	0.000231904	0.00195332
Cd200r2	179.093	-0.844541	0.229411	-3.68135	0.000231999	0.00195332
Zfp945	173.846	-0.747623	0.203074	-3.68153	0.000231842	0.00195332
Lrig3	2474.4	-0.602816	0.163738	-3.68158	0.000231792	0.00195332
Ankrd40	1726.26	-0.476561	0.12945	-3.68143	0.00023193	0.00195332
Fbxo4	336.093	-0.674325	0.183201	-3.68079	0.000232513	0.00195643
Lypd6	5.46274	-1.46165	0.397184	-3.68004	0.000233202	0.00195736
Slc29a1	759.337	0.494257	0.1343	3.68025	0.000233002	0.00195736
Itpripl1	113.442	0.900462	0.244665	3.68039	0.000232881	0.00195736
2810408I11Rik	25.663	1.27238	0.345739	3.68017	0.000233075	0.00195736
Kdm6a	1009.33	-0.834208	0.22671	-3.67962	0.000233578	0.00195931
Gyk	1134.24	-0.934526	0.253993	-3.67934	0.000233837	0.00196027
Suv420h1	1448.22	-0.504281	0.137199	-3.67554	0.000237349	0.00198848
Fam174b	2411.05	0.485253	0.132099	3.6734	0.000239341	0.00200392
0610005C13Rik	625.525	-0.891627	0.242811	-3.6721	0.000240568	0.00201296
Guk1	1294.27	0.551635	0.150304	3.67013	0.000242431	0.00202604
Ppp1r14b	694.933	0.667489	0.181869	3.67017	0.000242387	0.00202604
Kif15	427.724	0.603512	0.164463	3.6696	0.000242934	0.00202899
Cdc42bpg	3495.07	-0.472818	0.128869	-3.66899	0.000243514	0.00203258
Derl3	20.1618	1.35718	0.370006	3.66799	0.000244463	0.00203925
Slc2a4	35.5398	-1.17943	0.321596	-3.66744	0.000244993	0.00204242
Slc5a8	9262.03	-0.571574	0.155958	-3.66492	0.000247418	0.00206136
Rap2a	1666	-0.451088	0.123113	-3.66401	0.000248295	0.0020674
Hif1a	1593.06	-0.795421	0.217166	-3.66273	0.000249541	0.00207649
Aars	2437.52	0.535303	0.146164	3.66235	0.000249909	0.00207828
Farsb	1458.21	0.473253	0.129235	3.66196	0.000250293	0.0020802
Xrcc6	731.068	0.561767	0.153421	3.66161	0.000250632	0.00208174
Syne3	100.21	-1.02385	0.279641	-3.66132	0.00025092	0.00208285
Scly	396.791	0.525649	0.143584	3.66091	0.000251318	0.00208487
Prdx4	528.266	0.657092	0.179563	3.65939	0.000252818	0.00209603
Fam76b	464.301	-0.533119	0.145694	-3.65918	0.000253019	0.00209642
Gtpbp2	2489.49	-0.757922	0.207139	-3.65899	0.000253209	0.00209671
Sc5d	1377.54	-0.657284	0.179674	-3.65821	0.000253985	0.00210186
Pros1	182.867	-0.749559	0.204911	-3.65798	0.00025421	0.00210243
Zbtb11	459.607	-0.610351	0.166898	-3.65702	0.000255166	0.0021052
Snx9	1692.93	-0.545859	0.149256	-3.65719	0.000254993	0.0021052
Abce1	1940.49	0.507382	0.138741	3.65705	0.000255133	0.0021052
B4galnt4	147.939	1.18281	0.323433	3.65703	0.00025515	0.0021052
Myo3a	110.228	0.897743	0.245533	3.6563	0.000255882	0.00210982
Exoc2	595.395	-0.514271	0.140764	-3.65341	0.000258776	0.00213238
Morc4	305.268	0.832392	0.227876	3.65282	0.000259374	0.00213601
Mrps18a	877.715	0.45863	0.125709	3.64836	0.000263923	0.00217216
Pfkp	3715.66	-0.644489	0.176667	-3.64805	0.000264234	0.00217339
Scin	4996.86	-0.779385	0.213747	-3.64629	0.000266051	0.00218568
Aen	292.375	0.752795	0.206454	3.6463	0.00026604	0.00218568
Cry2	547.075	-1.11649	0.30632	-3.64484	0.000267562	0.00219677
Ipmk	4585.29	-0.76983	0.211228	-3.64454	0.000267871	0.00219683
Slc25a46	1081.36	-0.578208	0.158659	-3.64436	0.000268061	0.00219683
Cdc20	1014.19	0.692108	0.18992	3.64421	0.000268219	0.00219683
Cd44	2036.33	1.38781	0.380822	3.64425	0.000268175	0.00219683
Slc2a9	280.109	-1.02509	0.281327	-3.64378	0.000268662	0.00219914
Clcn5	457.05	-0.630682	0.173092	-3.64362	0.000268828	0.00219916
Kirrel3	23.6994	1.32503	0.363698	3.64322	0.000269249	0.00220128
Nol12	546.535	0.807361	0.221627	3.64288	0.000269605	0.00220286
Nek3	262.591	-0.798973	0.219375	-3.64204	0.000270485	0.00220871
Elmo3	2100.31	-0.460341	0.126422	-3.64129	0.000271275	0.00221161
Mrps27	897.112	0.45238	0.124234	3.64136	0.000271199	0.00221161
Il17rb	60.4742	0.987627	0.271234	3.64124	0.000271329	0.00221161
Atf3	233.337	-1.24478	0.341895	-3.64083	0.000271758	0.00221377
Nat2	360.763	-0.761808	0.209285	-3.64005	0.000272586	0.00221919
Tep1	5980.6	-0.404572	0.111173	-3.63913	0.000273561	0.00222578
Zfp26	399.121	-0.549853	0.151119	-3.63855	0.000274178	0.00222947
Akr1b7	98.3853	-1.2669	0.348231	-3.63809	0.000274664	0.00223205
Nrn1	217.551	-0.933316	0.25655	-3.63794	0.000274825	0.00223205
Nup133	638.89	0.560049	0.153968	3.63744	0.000275364	0.00223508
Lhx3	12.1511	1.43701	0.395092	3.63716	0.00027566	0.00223615
Gale	6045.62	0.548543	0.150829	3.63686	0.000275985	0.00223744
Dcaf12l1	25.7606	-1.33378	0.366894	-3.63533	0.000277629	0.00224917
Ppip5k2	1826.16	-0.445453	0.122539	-3.6352	0.000277764	0.00224917
1810046K07Rik	59.3283	1.13289	0.311676	3.63483	0.000278166	0.00225108
Hspd1	5548.18	0.567631	0.156194	3.63414	0.00027891	0.00225576
Rab11fip4	371.168	-1.09064	0.300246	-3.6325	0.000280688	0.00226845
Tubb2a	168.039	1.13019	0.311143	3.63238	0.000280814	0.00226845
Fuk	1253.72	0.442232	0.121754	3.63217	0.000281052	0.00226902
Dgat1	1008.18	-0.797009	0.219486	-3.63125	0.000282047	0.00227569
Park7	1975.31	0.541042	0.149006	3.63101	0.000282317	0.00227652
Rev1	326.347	-0.612396	0.168724	-3.62958	0.000283879	0.00228775
Gpr98	15.9368	-1.4281	0.393565	-3.62862	0.000284939	0.00229343
Stambpl1	583.143	-0.721275	0.198793	-3.62827	0.000285327	0.00229343
Baz1b	2924.47	0.556045	0.153241	3.62857	0.000284996	0.00229343
Arhgap4	88.8141	1.1565	0.318745	3.62831	0.000285282	0.00229343
4930404N11Rik	36.0925	1.24264	0.342497	3.62818	0.000285431	0.00229343
Dnajc5	3408.1	-0.622265	0.171523	-3.62788	0.000285761	0.00229473
Ppp4c	2509.51	0.386903	0.106687	3.62652	0.000287266	0.00230544
Gpd1	1491.52	0.702311	0.193715	3.62548	0.000288428	0.00231341
Sec11c	2341.82	0.624512	0.172277	3.62504	0.000288921	0.00231598
Gnpda1	529.134	-0.511999	0.141265	-3.62439	0.000289646	0.00231924
Nlrp6	7421.57	0.368103	0.101563	3.62437	0.000289669	0.00231924
Txnrd3	379.238	-0.638741	0.176277	-3.6235	0.000290641	0.00232427
Sertad1	697.083	-0.548428	0.15135	-3.62357	0.000290567	0.00232427
Sema4a	5027.16	-0.708023	0.195477	-3.62202	0.000292314	0.00233627
1110032A03Rik	618.165	-0.549529	0.151729	-3.62178	0.000292581	0.00233703
Plgrkt	1903.8	-0.67015	0.185076	-3.62094	0.000293535	0.00234326
Eif2b2	979.859	0.45691	0.126195	3.62067	0.000293838	0.0023443
Ube2t	138.539	1.01743	0.281057	3.62001	0.000294592	0.00234893
Hdgfrp2	841.459	0.573985	0.158571	3.61973	0.000294907	0.00235006
Mns1	62.1029	0.926863	0.25611	3.61901	0.000295734	0.00235527
Iqcd	63.2379	-1.16194	0.321132	-3.61826	0.000296586	0.00236016
Hmgn5	1133.18	0.802581	0.22182	3.61817	0.000296697	0.00236016
Sp3	1856.99	-0.534994	0.147905	-3.61715	0.000297869	0.00236671
Ccdc77	261.188	0.674852	0.186568	3.61719	0.000297819	0.00236671
Gpsm2	1466.56	0.459062	0.126941	3.61633	0.000298805	0.00237275
Vps11	989.382	-0.486015	0.134402	-3.61614	0.000299029	0.00237314
Snap47	472.887	0.635586	0.175786	3.61568	0.000299556	0.00237593
Gnat2	40.3464	1.12724	0.311818	3.61506	0.000300279	0.00238027
Lipg	1366.85	-0.744619	0.206074	-3.61336	0.000302255	0.00239453
Slc52a3	1375.8	-0.496099	0.137309	-3.61301	0.000302659	0.00239493
Hmgxb4	526.946	0.503794	0.139435	3.6131	0.000302553	0.00239493
Prpf19	2608.78	0.481617	0.133314	3.61265	0.000303088	0.00239693
Ifnlr1	383.79	-0.756304	0.209373	-3.61224	0.000303566	0.00239821
Clock	2636.07	-0.589493	0.163195	-3.6122	0.000303604	0.00239821
Fmnl3	65.1291	1.06653	0.295347	3.61111	0.000304886	0.00240693
Myo1c	2799.39	0.411708	0.11402	3.61085	0.000305199	0.002408
Rabl6	1952.05	0.605472	0.167728	3.60984	0.000306386	0.00241596
Rrp15	263.354	0.733296	0.203262	3.60764	0.00030899	0.00243508
Mis18a	285.553	0.60325	0.167249	3.6069	0.000309881	0.00244067
Rbm10	1346.88	0.572403	0.158704	3.60673	0.000310085	0.00244086
Fosl2	3813.98	-0.724002	0.20077	-3.60612	0.000310809	0.00244514
Tbc1d2	1392.93	-0.757819	0.210181	-3.60556	0.00031148	0.00244758
Snph	136.001	0.925871	0.256783	3.60566	0.00031136	0.00244758
Lrp6	3684.85	-0.405836	0.112591	-3.6045	0.000312758	0.00245619
Ccdc68	469.177	-0.853267	0.236834	-3.60281	0.000314793	0.00247074
Erlin1	1254.87	-0.829385	0.230415	-3.59952	0.000318804	0.00249844
Cryz	537.254	-0.525822	0.146083	-3.59946	0.000318875	0.00249844
Siae	841.816	-0.440182	0.122289	-3.59953	0.000318791	0.00249844
Ccdc66	238.891	0.77244	0.214617	3.59916	0.000319243	0.00249988
1810013L24Rik	885.888	-0.578155	0.160643	-3.599	0.000319445	0.00250001
Hspe1	817.128	0.675217	0.187672	3.59786	0.000320849	0.00250955
Jag2	89.4263	1.02924	0.286114	3.59732	0.000321516	0.00251331
Plekhf2	1239	-0.513666	0.142862	-3.59554	0.000323718	0.00252907
Tmem5	602.051	-0.514397	0.14313	-3.59392	0.000325745	0.00254198
Cyp2w1	130.774	1.17266	0.326291	3.59391	0.000325746	0.00254198
Gpc1	48.6623	1.10364	0.307146	3.59321	0.000326629	0.0025474
Id2	290.117	-0.769844	0.214279	-3.59272	0.000327246	0.00255075
Eps8	2663.24	-0.941865	0.262199	-3.59218	0.000327924	0.00255452
Aldh1l1	4100	-0.887877	0.247179	-3.59203	0.000328107	0.00255452
Cpq	1681.16	-0.736727	0.205124	-3.59162	0.000328629	0.00255711
Stk16	1632.98	0.447424	0.124585	3.59132	0.000329004	0.00255856
Crebl2	317.837	-0.635238	0.176999	-3.58893	0.000332044	0.00257925
Baiap2l2	2294.47	0.765695	0.213348	3.58895	0.000332011	0.00257925
Snrnp27	604.75	0.609829	0.170005	3.58713	0.00033434	0.00259559
Fmr1	904.298	-0.628341	0.175174	-3.58695	0.000334567	0.00259586
Abcg8	111.45	-1.07205	0.298949	-3.58605	0.000335725	0.00260336
Defb37	51.6375	1.36954	0.381928	3.58587	0.000335953	0.00260364
Fxyd4	709.457	-1.43855	0.401432	-3.58354	0.000338974	0.00262554
Usp32	1026.62	-0.613063	0.171141	-3.58221	0.000340697	0.00263738
Vsig10	4589.75	-0.471895	0.131838	-3.57936	0.000344439	0.00266458
Plet1os	13.5745	1.43586	0.401163	3.57923	0.000344603	0.00266458
Zxdc	603.961	-0.513787	0.143584	-3.57831	0.000345817	0.00267244
Ankrd16	404.35	-0.63751	0.178182	-3.57785	0.000346426	0.00267419
Shpk	567.742	-0.616571	0.172342	-3.57761	0.00034675	0.00267419
Gsr	3481.31	0.365105	0.102049	3.57775	0.000346558	0.00267419
Vangl2	50.7263	1.03415	0.289068	3.57755	0.000346833	0.00267419
1700020I14Rik	868.232	-0.509343	0.142393	-3.57703	0.000347525	0.00267495
Mtfr1	1116.02	-0.448964	0.125505	-3.57724	0.000347236	0.00267495
Gins3	97.6931	0.863599	0.241426	3.57707	0.000347466	0.00267495
Ptk7	405.985	0.587019	0.16416	3.57589	0.000349043	0.00268511
Gm11992	36.8621	-1.26539	0.353913	-3.57543	0.000349648	0.00268824
Acta1	158.605	0.980821	0.274345	3.57514	0.00035004	0.00268973
Slc41a3	52.943	-1.09102	0.305299	-3.57361	0.000352098	0.00270358
Vmp1	2081.74	0.578134	0.161784	3.5735	0.000352242	0.00270358
Gm7030	5.19006	-1.4117	0.395103	-3.573	0.000352914	0.0027072
Trim34a	71.9549	-1.06033	0.29689	-3.57145	0.000355007	0.00272172
Tcf7	128.748	0.788321	0.22075	3.5711	0.000355479	0.0027237
AY358078	8.98804	1.46641	0.410648	3.57097	0.000355668	0.0027237
Cyp4f14	4436.63	-1.45695	0.40809	-3.57015	0.000356771	0.00272907
Mtf1	827.2	-0.493154	0.13813	-3.57022	0.000356676	0.00272907
Mgme1	382.539	0.653293	0.183007	3.56978	0.000357283	0.0027299
Lgals9	2403.57	0.664897	0.186252	3.56988	0.000357144	0.0027299
Scpep1	1156.39	0.499301	0.139913	3.56866	0.000358807	0.00274
Otub1	1735.07	-0.447674	0.125458	-3.56832	0.000359271	0.002742
4933426M11Rik	2842.77	-0.702568	0.196915	-3.56788	0.000359885	0.00274442
Ndfip1	1712.59	-0.531068	0.14885	-3.5678	0.000359993	0.00274442
Uvssa	496.289	-0.589127	0.165165	-3.56691	0.00036122	0.00275222
Elovl5	1444.48	0.455653	0.127787	3.56572	0.000362858	0.00276315
A830010M20Rik	221.693	-0.662333	0.185766	-3.56542	0.000363271	0.00276474
Tnfrsf23	94.0267	0.999264	0.280316	3.56477	0.000364171	0.00277003
Cpox	825.416	0.578496	0.162327	3.56378	0.000365553	0.00277898
Fam73a	424.519	0.676864	0.189967	3.56307	0.000366549	0.00278499
Zfp597	153.786	-0.721991	0.202651	-3.56273	0.000367024	0.00278704
Eps15	1277.18	-0.448768	0.125989	-3.56198	0.000368071	0.00279342
Nckap5	53.5974	-1.3392	0.376096	-3.5608	0.000369732	0.00280166
Pla2g10os	136.544	-0.821405	0.230669	-3.56096	0.000369495	0.00280166
Tubb2b	30.9972	1.29849	0.364666	3.56076	0.000369777	0.00280166
Arhgef17	51.0819	1.10748	0.311108	3.5598	0.000371137	0.00281039
Nmt1	2807.97	0.579857	0.162899	3.5596	0.000371418	0.00281095
Tldc2	165.887	-0.974482	0.273841	-3.55857	0.000372875	0.0028204
Scamp1	3601.89	-0.553643	0.155727	-3.55522	0.000377659	0.00285499
Pkp1	1485.25	0.503481	0.14164	3.55465	0.000378482	0.00285962
Hspbp1	660.069	0.562976	0.158457	3.55286	0.000381073	0.00287759
Ckap2l	611.728	0.62268	0.175292	3.55224	0.000381972	0.00288277
Metrnl	1003.08	-0.664158	0.187008	-3.55149	0.000383063	0.00288939
Psmb2	2246.77	0.458356	0.129072	3.55118	0.000383512	0.00289117
Micu3	37.7371	-1.10895	0.31251	-3.54851	0.000387413	0.00291895
Btnl5-ps	3285.66	-0.853833	0.240692	-3.54741	0.000389039	0.00292873
Rassf10	140.318	1.15714	0.326198	3.54734	0.000389143	0.00292873
Cln5	679.923	-0.508922	0.143479	-3.54702	0.000389614	0.00293065
Vav3	554.533	1.00183	0.282527	3.54595	0.000391193	0.00294089
Samd9l	1597.56	-0.736674	0.207783	-3.54541	0.000392008	0.00294539
Sdha	13649.2	-0.442373	0.124828	-3.54387	0.0003943	0.00295959
Kif20a	888.784	0.647828	0.182804	3.54385	0.000394336	0.00295959
Tars2	951.116	0.606285	0.171123	3.54297	0.000395647	0.00296779
Whrn	433.616	0.599603	0.169295	3.54177	0.000397459	0.00297973
Tars	2457.97	0.412535	0.116496	3.5412	0.000398311	0.00298447
Wdr81	953.347	-0.431391	0.121835	-3.54079	0.00039893	0.00298745
Bcl2l2	1747.85	-0.495026	0.139835	-3.54006	0.000400029	0.00299403
Rpe	855.784	0.492606	0.139187	3.53916	0.000401401	0.00300264
Pvrl3	2031.05	-0.44598	0.126043	-3.53833	0.000402668	0.00300879
Galm	2370.19	-0.422131	0.119301	-3.53838	0.000402596	0.00300879
Fnip1	587.32	-0.715631	0.202271	-3.53798	0.000403206	0.00301115
Gca	460.335	-0.660063	0.186583	-3.53763	0.000403728	0.00301173
Rpl36al	1169.44	0.587914	0.166187	3.53767	0.000403672	0.00301173
Cox10	1599.49	0.409034	0.11564	3.53713	0.000404495	0.00301414
Fxn	203.282	0.665078	0.188022	3.53724	0.000404334	0.00301414
Ppp2r5a	2559.09	-0.425769	0.120395	-3.53643	0.000405568	0.00302046
Bco2	609.256	-0.66244	0.187433	-3.53427	0.000408907	0.00304199
Ncbp1	1416.11	0.499801	0.141411	3.53438	0.000408733	0.00304199
Slc25a24	5946.84	-0.566978	0.16056	-3.53125	0.000413607	0.00307526
Snrnp70	2994.92	0.577675	0.163661	3.5297	0.000416037	0.00309164
Lman2	6923.83	0.375847	0.106512	3.52868	0.000417633	0.0030967
Mrpl19	863.332	0.440947	0.12496	3.52872	0.000417577	0.0030967
Eif2s1	1126.55	0.44149	0.125114	3.5287	0.000417607	0.0030967
Muc20	14.4948	1.41781	0.401754	3.52905	0.000417051	0.0030967
Pglyrp1	3830.16	0.730352	0.207003	3.52822	0.000418363	0.00310042
Vldlr	613.252	-0.771353	0.218699	-3.527	0.000420289	0.00311299
Galnt10	5745.99	0.407087	0.115456	3.52591	0.000422033	0.0031242
Sec13	2568.49	0.426313	0.120917	3.52568	0.000422405	0.00312524
Relb	1120.94	-0.562732	0.159732	-3.52298	0.000426722	0.00315546
Kif11	1156.54	0.639651	0.181644	3.52146	0.000429185	0.00317194
Heph	3751.83	-0.754729	0.214417	-3.5199	0.000431702	0.0031888
Shcbp1	267.979	0.721708	0.205084	3.51909	0.000433038	0.00319693
Anxa13	494.726	0.468134	0.133057	3.51829	0.000434337	0.00320477
Cnpy3	875.829	0.475934	0.135304	3.51751	0.000435619	0.00321248
Antxr2	990.831	-0.537098	0.152716	-3.51698	0.000436494	0.00321493
Abca2	353.461	0.616466	0.175288	3.51687	0.000436663	0.00321493
Ces1d	2474.36	0.8625	0.245234	3.51705	0.000436373	0.00321493
Nfkbiz	650.455	0.586106	0.166676	3.51645	0.000437366	0.00321695
Tekt1	9.43779	1.44398	0.410641	3.51642	0.000437412	0.00321695
Manea	400.424	-0.596058	0.169615	-3.51419	0.000441105	0.00324235
Uros	397.89	0.598195	0.170233	3.51398	0.000441451	0.00324313
Syn2	217.257	-0.909948	0.259001	-3.5133	0.000442571	0.0032496
Cadm4	38.2868	1.35655	0.386357	3.51114	0.00044619	0.00327439
Nampt	1577.72	-0.689858	0.196552	-3.50979	0.000448464	0.0032893
Fut2	4815.91	0.488722	0.139255	3.50955	0.000448859	0.00329042
P4hb	23197.3	0.45902	0.130824	3.5087	0.00045031	0.00329927
Eef2k	2277.8	-0.535783	0.152746	-3.50767	0.000452051	0.00331023
Parm1	3087.4	-0.473766	0.135093	-3.50697	0.000453249	0.00331721
Zhx1	881.068	-0.588086	0.1677	-3.50678	0.000453567	0.00331775
Itpr2	1693.55	-0.497221	0.141831	-3.50572	0.000455367	0.00332881
Shfm1	2170.63	0.424403	0.121064	3.5056	0.000455571	0.00332881
Nkd1	50.8599	1.14729	0.32739	3.50434	0.000457733	0.00334281
Oxsm	968.398	-0.524884	0.149798	-3.50396	0.000458397	0.00334586
Nme4	115.153	0.756088	0.215808	3.50352	0.000459157	0.0033496
Thra	1484.99	-0.440837	0.125862	-3.50255	0.000460819	0.00335991
Cd177	3950.3	1.30856	0.373622	3.50235	0.000461168	0.00336065
Pop1	199.724	0.829968	0.237011	3.50182	0.000462093	0.00336558
Ssbp1	551.199	0.544322	0.155471	3.50112	0.000463313	0.00337265
Airn	100.987	0.9389	0.268183	3.50097	0.000463564	0.00337267
Wsb2	2165.05	-0.488508	0.139561	-3.50031	0.000464713	0.00337921
Gprc5a	2684.83	-0.72252	0.206463	-3.49952	0.000466095	0.00338744
Pdp2	634.641	-0.727305	0.207908	-3.49821	0.000468385	0.00340193
B9d1	91.7634	0.932743	0.266643	3.4981	0.000468591	0.00340193
Gcn1l1	2250.56	0.482071	0.137827	3.49764	0.000469394	0.00340594
Id4	39.9614	1.09672	0.313688	3.49622	0.000471894	0.00342224
Fam129b	3168.97	0.430601	0.123176	3.49582	0.000472614	0.00342379
Mrps25	722.294	0.500517	0.143171	3.49593	0.000472412	0.00342379
Eif4a3	2001.81	0.398061	0.11389	3.49514	0.000473815	0.00343066
Ccdc19	21.0124	1.35764	0.388481	3.49474	0.000474531	0.00343402
Ccdc62	72.7274	-0.859445	0.245963	-3.4942	0.000475478	0.00343903
Top1mt	270.09	0.64512	0.184784	3.4912	0.00048085	0.00347417
Ptprt	130.584	1.23257	0.353046	3.49125	0.000480759	0.00347417
Wsb1	2129.8	-0.716723	0.205327	-3.49064	0.000481874	0.00347806
Snhg5	276.109	0.654219	0.187422	3.49062	0.000481902	0.00347806
Gla	494.042	0.509363	0.145934	3.49037	0.000482356	0.00347948
Atp8b5	61.1623	-0.911922	0.26149	-3.48741	0.000487721	0.00351632
Nlgn2	98.2339	1.07326	0.307779	3.4871	0.000488283	0.0035185
Adamts17	43.7278	1.32021	0.379015	3.48327	0.000495321	0.00356731
Rhbg	130.623	-0.861716	0.247511	-3.48153	0.000498559	0.00358872
Prmt1	1164.26	0.449409	0.129102	3.48105	0.000499449	0.00359322
Etnppl	59.8231	-1.17819	0.33851	-3.4805	0.000500478	0.00359871
Nes	10.0047	1.4247	0.409405	3.47994	0.000501528	0.00360435
Snrpa	1166.54	0.509847	0.146592	3.47801	0.000505157	0.00362851
Fcho2	1061.44	-0.60323	0.173488	-3.47706	0.000506939	0.00363938
Nudcd2	479.669	0.560676	0.16126	3.47684	0.00050736	0.00364047
Chmp1a	4791.05	-0.502053	0.144449	-3.47565	0.000509614	0.00364121
Amfr	4308.05	-0.463005	0.133213	-3.47568	0.000509561	0.00364121
Fam21	1283.89	-0.41154	0.118403	-3.47577	0.000509397	0.00364121
Rab3d	5536.45	0.442562	0.127321	3.47595	0.000509041	0.00364121
Tspan6	237.307	0.692707	0.199279	3.47606	0.000508839	0.00364121
Six5	156.436	0.833497	0.239785	3.47602	0.000508912	0.00364121
Ltk	25.0006	1.22888	0.353524	3.47609	0.00050878	0.00364121
Syngap1	29.2726	1.26415	0.363706	3.47575	0.000509428	0.00364121
Lypd8	119024	-0.794973	0.228813	-3.47434	0.000512118	0.00365717
Sf3a2	1063.74	0.510061	0.146814	3.47419	0.000512401	0.00365727
Tmem109	1292.91	0.507244	0.146011	3.47402	0.000512724	0.00365765
Tlr1	1909.87	-0.603495	0.173727	-3.47381	0.000513125	0.00365858
Gm608	5530.6	-0.398097	0.114618	-3.47325	0.000514201	0.00366432
Timp3	150.516	-0.925394	0.266453	-3.47301	0.000514661	0.00366567
Smc4	1530.24	0.522725	0.150563	3.47181	0.000516958	0.0036801
Tbl3	768.272	0.571488	0.164632	3.4713	0.000517936	0.00368433
Mmd	390.836	0.703249	0.202602	3.47108	0.000518369	0.00368433
Cd81	2621.06	0.758556	0.218532	3.47115	0.000518239	0.00368433
Mbd1	1447.28	-0.481521	0.138745	-3.47056	0.000519377	0.00368956
Cd83	169.222	-0.781504	0.225287	-3.46894	0.000522526	0.0037061
Tbc1d31	208.18	0.725363	0.209101	3.46896	0.000522479	0.0037061
2900008C10Rik	29.1219	1.26291	0.364056	3.469	0.000522408	0.0037061
0610010F05Rik	349.746	-0.560376	0.161558	-3.46857	0.000523242	0.00370924
Zg16	44429.8	-1.38951	0.400625	-3.46837	0.000523627	0.00371003
Abtb1	734.236	-0.561111	0.16181	-3.46772	0.000524887	0.00371201
Ptger4	833.131	-0.534521	0.154132	-3.46795	0.000524447	0.00371201
Rpl35	3415.27	0.576478	0.166231	3.46794	0.000524463	0.00371201
Tmem132a	183.538	0.891446	0.257074	3.46766	0.000525003	0.00371201
Sipa1l3	3499.2	-0.60013	0.173074	-3.46748	0.000525367	0.00371265
Stradb	552.406	-0.513159	0.148017	-3.46689	0.000526516	0.00371689
Hopx	1209.24	0.575534	0.166006	3.46695	0.000526396	0.00371689
Iqcg	37.9422	-1.0934	0.315407	-3.46663	0.000527019	0.0037185
Myo9a	188.723	-0.680856	0.196433	-3.4661	0.000528065	0.00372395
Ktn1	1538.75	-0.405233	0.116965	-3.46457	0.00053108	0.00374326
Tmem171	3200.4	-0.583071	0.16831	-3.46426	0.000531698	0.00374567
Ctbs	194.725	-0.778941	0.224907	-3.4634	0.000533398	0.00375504
Rfng	637.873	0.470492	0.135856	3.46317	0.000533861	0.00375504
Pdk3	766.698	0.578017	0.166899	3.46327	0.00053365	0.00375504
9130011E15Rik	559.325	-0.487157	0.140694	-3.46253	0.000535118	0.00376193
Josd2	361.937	0.741663	0.214227	3.46204	0.000536091	0.00376486
Ang4	3735.86	1.39349	0.402498	3.46211	0.000535954	0.00376486
Cnn3	1025.16	0.44988	0.12996	3.4617	0.000536784	0.00376778
Pomp	2092.43	0.42544	0.123009	3.45861	0.000542975	0.00380926
Coa4	605.897	0.549176	0.158815	3.45795	0.000544296	0.00381655
Nae1	434.701	-0.674811	0.195203	-3.45698	0.000546274	0.00382844
Cdc42ep3	293.249	-0.739072	0.213817	-3.45656	0.000547119	0.00383088
Slc7a11	45.2358	1.03106	0.298293	3.45653	0.000547187	0.00383088
Col4a2	18.7115	-1.33251	0.385733	-3.45448	0.00055135	0.00385803
Zgrf1	114.633	0.873116	0.252914	3.45223	0.000555978	0.0038884
Gsta4	1085.97	0.836	0.242197	3.45173	0.000556997	0.00389352
Zfp169	253.921	-0.622096	0.180307	-3.4502	0.000560173	0.0039137
Pbld2	655.946	-0.789998	0.228991	-3.44991	0.000560772	0.00391586
Tex264	1600.47	-0.438108	0.127005	-3.44954	0.000561547	0.00391925
Sars2	389.802	0.532353	0.15442	3.44744	0.000565923	0.00394776
Atp6v1e1	2278.63	-0.447393	0.129795	-3.44692	0.000567009	0.00394981
C1qbp	2489.61	0.446978	0.129676	3.44688	0.00056709	0.00394981
Ubald1	727.88	0.484826	0.140649	3.44707	0.000566711	0.00394981
Sh3yl1	882.371	-0.576502	0.167394	-3.44399	0.000573196	0.00398823
Ddx11	296.027	0.710388	0.206261	3.44412	0.000572917	0.00398823
Chek2	477.406	0.620282	0.180136	3.44342	0.000574411	0.00399464
Tnk2	1808.61	0.449574	0.130572	3.4431	0.000575084	0.00399726
Slc17a5	955.101	-0.689403	0.200256	-3.44262	0.000576117	0.00400239
4931440F15Rik	76.7523	1.05096	0.305538	3.4397	0.000582357	0.00404367
Sh3pxd2b	360.035	0.537346	0.156303	3.43786	0.000586337	0.00406921
Mrto4	419.43	0.688358	0.200314	3.4364	0.00058949	0.00408691
Kbtbd13	43.4934	1.06745	0.31063	3.43641	0.000589472	0.00408691
Dusp1	173.198	-1.12986	0.328806	-3.43626	0.000589813	0.00408706
Pak6	90.8462	0.829768	0.241496	3.43595	0.000590471	0.00408953
Cript	849.645	-0.517562	0.150648	-3.43557	0.000591304	0.00409111
Nelfe	920.705	0.474618	0.138148	3.43557	0.000591302	0.00409111
1700017B05Rik	377.874	0.571836	0.166473	3.435	0.00059256	0.00409562
Kif26a	16.5251	1.36504	0.397389	3.43501	0.000592532	0.00409562
Myh14	16627.9	-0.589735	0.171696	-3.43477	0.000593064	0.00409701
Dhrs11	2542.18	-0.687826	0.200264	-3.4346	0.00059342	0.00409738
Ttk	278.756	0.635657	0.185151	3.43318	0.00059654	0.00411682
Vopp1	496.046	0.615138	0.179208	3.43253	0.000597978	0.00412465
Nqo1	1631.87	0.89968	0.262243	3.43071	0.000602006	0.00415032
Jmjd8	1374.01	0.508292	0.148182	3.43019	0.000603155	0.00415613
Etv3	1353.94	-0.572877	0.167051	-3.42935	0.000605029	0.00416692
Aga	485.27	-0.526284	0.153481	-3.42899	0.000605831	0.00417032
Diap1	3219.52	-0.480817	0.140268	-3.42785	0.000608388	0.0041858
Cndp2	2728.63	-0.821541	0.239732	-3.42692	0.000610469	0.00419372
Frs2	1030.88	-0.464557	0.135551	-3.42717	0.000609901	0.00419372
Morf4l2	1858.03	0.425755	0.124238	3.42693	0.000610439	0.00419372
Atp8a2	799.492	-0.510384	0.14895	-3.42655	0.000611293	0.00419726
Ctc1	815.685	0.499077	0.145681	3.42581	0.00061297	0.00420664
Syna	20.1746	1.35176	0.394624	3.42545	0.000613791	0.00421014
G6pdx	2291.15	0.448936	0.131068	3.42521	0.000614331	0.00421171
Rab30	11.7443	-1.37893	0.402683	-3.42435	0.000616273	0.00422051
Arhgef9	39.3863	-1.12436	0.328355	-3.42423	0.00061655	0.00422051
E130008D07Rik	10.2876	1.3944	0.407198	3.42437	0.000616217	0.00422051
Xrcc3	129.879	0.743632	0.217281	3.42245	0.000620601	0.0042461
Mmab	648.853	0.483198	0.141205	3.42197	0.000621697	0.00425145
Sugct	38.2512	-1.1671	0.341116	-3.42142	0.000622948	0.00425241
Lnpep	1166.07	-0.630837	0.184386	-3.42128	0.000623274	0.00425241
Mical2	2983.21	-0.518832	0.151651	-3.42123	0.000623381	0.00425241
Rps27a	7078.48	0.477403	0.139542	3.42122	0.000623406	0.00425241
Heg1	71.7534	0.912021	0.266547	3.42161	0.000622507	0.00425241
Rps19bp1	354.49	0.621148	0.181575	3.42089	0.000624171	0.00425548
Tmem62	451.111	-0.577803	0.168929	-3.4204	0.000625287	0.00426087
Rbm28	780.883	0.450916	0.131836	3.42027	0.00062559	0.00426087
Nisch	5005.87	0.462817	0.135328	3.41996	0.000626307	0.00426361
Egf	258.871	-0.784741	0.229534	-3.41884	0.000628877	0.00427895
D2hgdh	484.988	-0.561169	0.164152	-3.4186	0.000629444	0.00428066
Sult4a1	7.73681	1.39986	0.409567	3.4179	0.000631068	0.00428955
Sgms2	1930.19	-0.55724	0.163053	-3.41754	0.000631892	0.004293
Samd1	690.199	0.48967	0.143313	3.41678	0.000633673	0.00430294
Clmn	8743.44	-0.538603	0.15766	-3.41623	0.000634944	0.00430941
Rad9a	297.362	0.567973	0.166291	3.41554	0.00063656	0.00431822
[truncated: 15,245 more rows]

## Sheet: Supplemental Table 4
Supplemental Table 4
RNAseq differential gene expression, colon crypt epithelial cells CONV-Ern2-/- compared to GF-Ern2-/-
id	baseMean	log2FoldChange	lfcSE	stat	pvalue	padj
Fxyd4	310.926	-5.98501	0.368432	-16.2445	2.44246e-59	3.16763e-55
2010106E10Rik	168.583	-5.48362	0.408145	-13.4355	3.74589e-41	2.42902e-37
Best2	615.511	-4.13279	0.357515	-11.5598	6.58877e-31	2.84833e-27
Lifr	150.937	-4.0952	0.36286	-11.2859	1.54069e-29	4.99529e-26
Itih2	156.493	-4.30894	0.409471	-10.5232	6.75394e-26	1.75184e-22
Spink3	1095.62	-3.07518	0.301149	-10.2115	1.76132e-24	3.8071e-21
Klk1	9556.69	-2.5222	0.257227	-9.80536	1.06765e-22	1.97806e-19
Neu3	100.579	-3.95448	0.40552	-9.75162	1.81545e-22	2.94308e-19
Cyp2d10	211.208	-2.30243	0.248221	-9.27575	1.76375e-20	2.54156e-17
Retnlb	481.789	2.72611	0.297639	9.15912	5.23228e-20	6.63591e-17
Cyp2c68	736.404	-3.30849	0.361535	-9.15124	5.62842e-20	6.63591e-17
Slc6a4	291.958	-3.02801	0.336238	-9.00555	2.14583e-19	2.31911e-16
Sycn	2560.16	-3.02144	0.34134	-8.8517	8.61964e-19	8.59908e-16
Hexb	2112.82	-2.47014	0.285849	-8.64143	5.55155e-18	5.14271e-15
Gatm	166.127	-3.2868	0.381286	-8.62031	6.67758e-18	5.77344e-15
Ace2	302.206	-3.50297	0.406966	-8.60752	7.46582e-18	6.05151e-15
Cyp2f2	278.721	-3.50148	0.408224	-8.57734	9.70912e-18	7.40691e-15
Nacad	101.877	2.47342	0.293498	8.42739	3.5347e-17	2.54675e-14
Adh1	9419.57	-2.60078	0.310493	-8.37628	5.4629e-17	3.72886e-14
Hoxd13	79.969	-3.84652	0.464446	-8.28195	1.21172e-16	7.85737e-14
Tmprss13	48.2138	-3.59582	0.443176	-8.11374	4.90836e-16	3.03127e-13
Sun2	949.054	-2.30017	0.28485	-8.07501	6.74686e-16	3.97728e-13
Chgb	569.485	1.80844	0.225056	8.0355	9.3195e-16	5.25498e-13
Ckmt2	114.669	-2.77813	0.34608	-8.02741	9.95502e-16	5.37944e-13
Capg	581.37	2.5103	0.312933	8.02187	1.04151e-15	5.40296e-13
Atp2c2	573.606	-2.31822	0.289296	-8.01334	1.11638e-15	5.56861e-13
Col8a1	68.2404	-3.07757	0.39084	-7.87425	3.42792e-15	1.64654e-12
Cela1	2646.62	-2.17545	0.279096	-7.79464	6.45925e-15	2.99179e-12
Gsdmc2	10225.3	1.6123	0.207486	7.77063	7.8097e-15	3.49255e-12
Gm1123	788.098	-2.38152	0.306901	-7.75988	8.50087e-15	3.67493e-12
D630039A03Rik	1656.72	-2.43756	0.314924	-7.74016	9.92955e-15	4.15408e-12
Slc7a9	151.939	-2.56797	0.334089	-7.68649	1.51231e-14	6.1291e-12
Slc5a6	552.744	-1.94388	0.256563	-7.57662	3.54666e-14	1.39384e-11
Ankrd22	106.258	-2.94005	0.388616	-7.56545	3.86512e-14	1.47431e-11
Fut9	80.4065	-2.96139	0.399964	-7.40414	1.32008e-13	4.89146e-11
Nyap1	218.744	2.14363	0.290244	7.3856	1.51763e-13	5.46727e-11
Slc7a8	196.753	-2.69254	0.366632	-7.34399	2.07316e-13	7.26669e-11
Sstr1	581.202	-2.55572	0.349318	-7.31631	2.54885e-13	8.69895e-11
Fam134b	1392.11	-1.74435	0.238796	-7.30476	2.77769e-13	9.23688e-11
Mme	44.6402	-3.24922	0.450202	-7.21724	5.3054e-13	1.72014e-10
Hsd11b2	5411.95	-1.80142	0.249775	-7.21217	5.50652e-13	1.74181e-10
Aldh1l2	43.321	2.78119	0.388596	7.15702	8.24475e-13	2.54586e-10
Scnn1g	33.6406	-3.19292	0.456094	-7.00059	2.54894e-12	7.68771e-10
Cnn2	160.06	1.91936	0.274904	6.98192	2.91182e-12	8.58258e-10
Usp35	70.1796	2.30493	0.331814	6.94645	3.74597e-12	1.07959e-09
Tph1	139.547	2.41562	0.34946	6.91244	4.76386e-12	1.3431e-09
Ang4	733.539	2.91187	0.422049	6.89937	5.22332e-12	1.4413e-09
Slc41a2	202.833	-1.9086	0.276844	-6.89413	5.41965e-12	1.46432e-09
Foxp2	43.8814	-2.80255	0.407815	-6.87212	6.32561e-12	1.67422e-09
Lrrk2	136.466	-2.50545	0.365897	-6.84742	7.51937e-12	1.95038e-09
Zg16	19166.4	-2.42704	0.354944	-6.83783	8.04032e-12	2.04461e-09
Aldh1l1	1941.17	-1.93358	0.28326	-6.82618	8.72059e-12	2.17495e-09
Gm14137	21.371	3.05812	0.453914	6.73724	1.61427e-11	3.95009e-09
Fnip2	403.09	-1.38969	0.206905	-6.71656	1.86069e-11	4.38751e-09
Ccl6	1448.83	-1.91345	0.28481	-6.71836	1.83782e-11	4.38751e-09
Matk	153.253	2.24836	0.334997	6.71158	1.92525e-11	4.40664e-09
Pde4b	39.8139	2.80092	0.41738	6.71071	1.93676e-11	4.40664e-09
Hgfac	1419.53	-1.81392	0.271295	-6.68615	2.29111e-11	5.123e-09
St6gal1	693.308	-2.11105	0.316307	-6.67406	2.4882e-11	5.46939e-09
Slc16a12	46.8458	-2.87428	0.433189	-6.63516	3.24146e-11	7.00641e-09
Fads2	2640.56	-1.97606	0.298158	-6.62755	3.41307e-11	7.25641e-09
Cpq	784.128	-1.72684	0.26267	-6.57417	4.89264e-11	1.02343e-08
Plbd1	1286.07	-1.72979	0.264378	-6.54289	6.0341e-11	1.24216e-08
Pm20d1	486.428	-1.62794	0.24896	-6.53896	6.19498e-11	1.25535e-08
Ptger3	57.9805	-2.21903	0.340279	-6.5212	6.97468e-11	1.37053e-08
Ttr	212.117	-1.68385	0.258166	-6.52234	6.92186e-11	1.37053e-08
Ldlrad3	340.252	-2.14559	0.332544	-6.45204	1.10354e-10	2.12259e-08
Ckb	178.69	2.07031	0.320941	6.45076	1.11293e-10	2.12259e-08
Casp14	531.08	-3.0727	0.477765	-6.43141	1.26427e-10	2.37628e-08
Insl5	133.354	-2.56644	0.402947	-6.36916	1.90064e-10	3.52135e-08
Derl3	60.851	2.20446	0.346348	6.36488	1.95447e-10	3.57008e-08
Cmah	185.321	1.7869	0.283534	6.30225	2.93347e-10	5.28391e-08
Serpina9	31.9289	-2.7901	0.443032	-6.29774	3.02022e-10	5.36566e-08
Fut4	1178.62	-2.15391	0.343754	-6.26583	3.70841e-10	6.49924e-08
Zbtb16	40.9841	-2.92336	0.466843	-6.26197	3.80153e-10	6.57361e-08
Tmem117	466.426	-1.46362	0.234112	-6.25178	4.05808e-10	6.9249e-08
Syn2	71.1056	-2.3479	0.376389	-6.23795	4.43329e-10	7.46692e-08
Cyp2d12	64.8952	-2.6683	0.429765	-6.20873	5.34153e-10	8.88132e-08
Lpcat4	189.949	2.2005	0.35581	6.18449	6.23051e-10	1.02283e-07
Rims4	47.6348	-2.53863	0.41129	-6.17237	6.72756e-10	1.09062e-07
1700019G17Rik	205.125	-1.54205	0.251629	-6.12827	8.88402e-10	1.42243e-07
Riiad1	15.4281	2.85165	0.465912	6.12057	9.32422e-10	1.47471e-07
Rn45s	158083	1.50497	0.246038	6.11682	9.54604e-10	1.4916e-07
Slc40a1	2444.1	-1.69811	0.281562	-6.03104	1.6291e-09	2.51521e-07
Slc1a1	840.873	-1.96369	0.326706	-6.01059	1.84854e-09	2.82044e-07
Lars2	7166.03	1.39286	0.232059	6.00221	1.94654e-09	2.93543e-07
Celf3	36.4565	2.26955	0.379318	5.98323	2.18757e-09	3.26099e-07
Gyk	694.011	-1.94205	0.324699	-5.98107	2.2167e-09	3.26687e-07
2610018G03Rik	35.0675	-2.51696	0.42302	-5.94996	2.68201e-09	3.9082e-07
Sis	461.369	-2.51234	0.423072	-5.93833	2.87947e-09	4.14931e-07
Nlrp10	66.099	-2.28276	0.386046	-5.91318	3.3557e-09	4.78242e-07
2018-09-11	595.049	1.17585	0.200221	5.87275	4.2862e-09	6.04214e-07
Ghr	189.066	-1.61544	0.275989	-5.85328	4.81985e-09	6.72136e-07
Ndnf	25.02	-2.63405	0.450563	-5.84613	5.03155e-09	6.94193e-07
Klhdc7a	226.645	-2.0625	0.353149	-5.8403	5.2106e-09	7.11329e-07
Slc46a1	135.184	-1.61149	0.276501	-5.82815	5.60467e-09	7.57156e-07
Tagap	26.3411	-2.67478	0.459772	-5.81762	5.9691e-09	7.89931e-07
Scnn1b	94.0034	-2.33628	0.401585	-5.81765	5.9682e-09	7.89931e-07
Ccdc66	295.434	1.61065	0.2775	5.80415	6.46939e-09	8.4749e-07
Klb	112.351	-2.52351	0.43747	-5.76841	8.00217e-09	1.0378e-06
Mir6236	4666.56	1.57421	0.273239	5.76128	8.3476e-09	1.07188e-06
Scel	63.3875	-2.28263	0.39765	-5.7403	9.45065e-09	1.20162e-06
Herc3	247.506	-1.45656	0.254101	-5.73221	9.91285e-09	1.24815e-06
B4galnt3	732.608	-2.08966	0.365793	-5.71269	1.11205e-08	1.38674e-06
Timp4	42.8437	-2.55194	0.447296	-5.70526	1.16163e-08	1.43478e-06
Ffar3	43.7581	2.04754	0.360783	5.67526	1.38478e-08	1.69427e-06
Trim40	343.711	1.41191	0.249009	5.67013	1.42692e-08	1.7295e-06
Nmnat3	170.259	-1.51669	0.268048	-5.65827	1.5291e-08	1.8362e-06
Slc28a3	79.9521	-2.21994	0.392728	-5.65262	1.58023e-08	1.88019e-06
Fads3	224.607	1.85873	0.329653	5.63846	1.71582e-08	2.02295e-06
Cpne2	432.933	1.13181	0.201724	5.61068	2.01528e-08	2.35461e-06
Cpn2	27.5931	-2.58367	0.461467	-5.59882	2.15816e-08	2.49904e-06
Ramp1	374.383	-1.64365	0.293948	-5.59163	2.24953e-08	2.58179e-06
Irs1	57.8185	-2.34534	0.419924	-5.58515	2.33499e-08	2.65636e-06
Npy1r	35.0386	-2.46047	0.441388	-5.5744	2.48386e-08	2.80115e-06
Atp2b1	5221.85	1.482	0.267026	5.55001	2.85647e-08	3.19359e-06
Shisa2	862.889	-1.09156	0.197403	-5.5296	3.2096e-08	3.55772e-06
Selm	966.803	1.14781	0.20871	5.49956	3.80748e-08	4.18468e-06
Col16a1	174.514	-1.83707	0.334692	-5.48883	4.0461e-08	4.37282e-06
Nynrin	19.5561	-2.48808	0.453279	-5.48906	4.04073e-08	4.37282e-06
Fam189a1	46.8004	-2.18615	0.399083	-5.47793	4.30326e-08	4.57901e-06
5033404E19Rik	73.4834	-2.4266	0.442991	-5.47776	4.30749e-08	4.57901e-06
Txndc16	403.433	-1.41982	0.25943	-5.47286	4.42831e-08	4.66916e-06
Ceacam18	185.197	-1.48072	0.271432	-5.45523	4.89085e-08	5.11527e-06
Hpn	44.1558	-2.19548	0.404091	-5.43313	5.5374e-08	5.74516e-06
Nxpe2	615.965	-2.28003	0.420887	-5.4172	6.05412e-08	6.23142e-06
Gm9994	21.5049	-2.43033	0.450853	-5.39052	7.02555e-08	7.17436e-06
Saa1	4080.49	-1.52142	0.282495	-5.38565	7.21825e-08	7.31355e-06
Pde7a	1033.6	-1.41914	0.264076	-5.37399	7.7012e-08	7.74239e-06
Rep15	456.693	-1.65597	0.308819	-5.36227	8.21811e-08	8.19852e-06
Cd200r2	57.251	-1.96008	0.366727	-5.34479	9.05238e-08	8.96186e-06
Chpt1	937.652	-1.16816	0.219182	-5.32964	9.84067e-08	9.66846e-06
Gbe1	329.37	-1.26352	0.237768	-5.3141	1.07187e-07	1.0452e-05
Hsp90aa1	3028.57	1.25749	0.236887	5.3084	1.10594e-07	1.07037e-05
Hist1h1e	30.5541	2.13374	0.40294	5.29541	1.18749e-07	1.14078e-05
Cdk14	18.6035	-2.42122	0.459377	-5.27067	1.35923e-07	1.29617e-05
Ncor1	5303.76	1.10756	0.210292	5.26677	1.38843e-07	1.31434e-05
Slc5a1	3024.51	-1.20125	0.228425	-5.25882	1.44981e-07	1.3625e-05
Slc36a1	1115.05	-1.87825	0.358679	-5.23657	1.63591e-07	1.52634e-05
Acly	4641.79	-1.29193	0.246988	-5.23076	1.68819e-07	1.56387e-05
Esr2	21.5453	-2.36721	0.45336	-5.22149	1.77493e-07	1.62106e-05
Cirbp	322.835	-1.40628	0.269272	-5.22253	1.76499e-07	1.62106e-05
Iqch	21.684	-2.42221	0.464283	-5.2171	1.81746e-07	1.6483e-05
Itih5	3376.78	-1.75238	0.336348	-5.21002	1.8882e-07	1.70056e-05
Hsph1	1572.74	1.68507	0.323605	5.20717	1.91739e-07	1.70319e-05
Rasd2	191.185	-1.75754	0.337449	-5.20831	1.90568e-07	1.70319e-05
Akap2	378.925	-1.86842	0.358985	-5.20472	1.94286e-07	1.71408e-05
Rph3al	502.035	1.1474	0.22058	5.20173	1.97442e-07	1.73015e-05
Pdgfd	11.1884	-2.48235	0.477502	-5.19862	2.00775e-07	1.74755e-05
Cd83	53.6816	-1.78762	0.345028	-5.18108	2.20599e-07	1.9073e-05
Arid3a	87.271	1.47846	0.285527	5.17801	2.24261e-07	1.92612e-05
Tspan33	270.638	-1.66642	0.322877	-5.16116	2.45427e-07	2.09404e-05
Gpr89	733.488	-1.10904	0.214979	-5.15883	2.485e-07	2.1064e-05
1700024P16Rik	112.467	2.23104	0.43313	5.15096	2.59159e-07	2.18249e-05
Acp5	3160.31	-1.0946	0.212749	-5.14504	2.6747e-07	2.2236e-05
Mt1	2198.9	-1.45975	0.283666	-5.14603	2.66057e-07	2.2236e-05
Anxa9	18.6643	2.2368	0.435126	5.14058	2.73892e-07	2.26249e-05
Celf4	30.1721	-2.28728	0.445474	-5.13449	2.82906e-07	2.32216e-05
F3	138.585	-1.72277	0.33661	-5.11801	3.08771e-07	2.51852e-05
Trpv3	56.2405	-2.20099	0.430687	-5.1104	3.2147e-07	2.60571e-05
Ces2g	384.198	-1.32989	0.261491	-5.08578	3.66118e-07	2.94918e-05
Tmem168	652.995	-1.30278	0.256807	-5.07299	3.91619e-07	3.11091e-05
Wfikkn2	23.5531	-2.2984	0.453105	-5.07256	3.92506e-07	3.11091e-05
Iqsec1	706.73	0.988493	0.194887	5.07213	3.93391e-07	3.11091e-05
Alb	18.5606	-2.41805	0.476979	-5.06951	3.98849e-07	3.13495e-05
Mfsd4	1976.36	-1.83331	0.362366	-5.05928	4.2084e-07	3.28788e-05
Abat	5117.69	-0.973154	0.192476	-5.05597	4.28205e-07	3.32539e-05
Kcnma1	129.09	-1.66413	0.32964	-5.04832	4.45702e-07	3.44066e-05
Asap1	516.375	1.20874	0.239494	5.04704	4.48718e-07	3.44344e-05
Rtn1	19.5836	-2.2721	0.45146	-5.03279	4.834e-07	3.68777e-05
Casd1	979.667	-1.43314	0.284854	-5.03114	4.87582e-07	3.69793e-05
Pla2g3	482.057	1.81693	0.362189	5.01654	5.26109e-07	3.96692e-05
Cyp11a1	19.9656	-2.37832	0.474583	-5.01139	5.40382e-07	4.05099e-05
Tarsl2	145.287	-1.34122	0.268075	-5.00315	5.64023e-07	4.20392e-05
Ddah1	1032.4	1.01276	0.203038	4.98806	6.09891e-07	4.51981e-05
Ikzf2	343.172	1.63465	0.327851	4.98595	6.16576e-07	4.54339e-05
Ppm1j	135.06	1.57847	0.317019	4.97911	6.38764e-07	4.6803e-05
Duoxa2	108.466	1.74995	0.351886	4.97305	6.59069e-07	4.80195e-05
Cldn8	951.962	-1.71514	0.346093	-4.95572	7.20647e-07	5.22127e-05
Alox5	170.424	1.49851	0.302909	4.94707	7.53397e-07	5.39824e-05
Eid1	224.726	-1.248	0.252222	-4.94803	7.49699e-07	5.39824e-05
Clec14a	229.337	-1.24542	0.251872	-4.94466	7.62787e-07	5.43549e-05
Efemp2	25.2677	2.06787	0.418333	4.94313	7.68794e-07	5.44836e-05
Cd44	948.234	1.59619	0.323008	4.94163	7.74725e-07	5.46055e-05
Sh2d7	327.021	1.52266	0.308391	4.93743	7.9158e-07	5.54919e-05
Cyp2c69	110.83	-1.82211	0.370737	-4.91482	8.88621e-07	6.19598e-05
St3gal6	1123.46	-2.02843	0.412989	-4.91158	9.03476e-07	6.26587e-05
Ptp4a1	309.83	1.14834	0.23441	4.89886	9.6395e-07	6.64971e-05
Hmcn1	281.539	-2.10548	0.430123	-4.89506	9.82744e-07	6.7229e-05
Ckmt1	24160.4	-1.49319	0.305131	-4.89359	9.9011e-07	6.7229e-05
Acss2	1935.91	-1.18867	0.242861	-4.89443	9.85913e-07	6.7229e-05
Ggh	2596.84	-2.02503	0.414069	-4.89056	1.0055e-06	6.79183e-05
Foxa2	370.672	-1.23081	0.251958	-4.885	1.03429e-06	6.95014e-05
Plekhg2	335.655	1.15357	0.236375	4.88025	1.05952e-06	7.08292e-05
Creld2	697.869	1.07361	0.220092	4.87803	1.07153e-06	7.1265e-05
Fyb	281.051	1.45057	0.297766	4.87151	1.10748e-06	7.32801e-05
Elmsan1	913.458	0.901708	0.18554	4.85991	1.17439e-06	7.73127e-05
Tusc3	367.447	-1.34542	0.277509	-4.84818	1.24596e-06	8.16107e-05
Klk1b5	19.2622	-2.15055	0.444427	-4.83892	1.30547e-06	8.50785e-05
Dusp10	67.0373	1.65077	0.341743	4.83045	1.36225e-06	8.83348e-05
Cyp2d9	82.3321	-1.81277	0.375506	-4.82754	1.38228e-06	8.91878e-05
Cyp2d34	1164.57	-1.39915	0.290066	-4.82357	1.41014e-06	9.05352e-05
Pla2g2f	320.171	-2.01339	0.417869	-4.81824	1.44827e-06	9.25255e-05
Esrrg	143.185	-1.53079	0.31885	-4.80097	1.579e-06	0.000100382
Pnpo	1950.58	1.42951	0.297997	4.79706	1.61008e-06	0.000101859
Tspan5	130.177	-1.29124	0.27026	-4.77779	1.77234e-06	0.00011158
Gnal	126.623	1.71932	0.360173	4.7736	1.80958e-06	0.000113374
Sp110	48.2068	-2.1249	0.446107	-4.76321	1.9054e-06	0.000118804
Pam	2401.83	-1.54889	0.325478	-4.75883	1.94716e-06	0.000120826
Pdzk1ip1	821.368	-1.41782	0.298159	-4.75525	1.98201e-06	0.000122403
Gm16576	44.0471	-1.92953	0.406555	-4.74605	2.07425e-06	0.000127492
Meis3	145.975	1.63475	0.344531	4.74486	2.08648e-06	0.00012764
Aga	238.5	-1.13965	0.240761	-4.73352	2.20657e-06	0.000134352
Pter	119.093	-1.48759	0.314855	-4.72468	2.30479e-06	0.000139677
P2rx4	1367.43	-1.1314	0.239607	-4.72189	2.33659e-06	0.000140945
Slc8b1	827.239	-1.58508	0.336474	-4.71086	2.46672e-06	0.000148106
Pla2g10	753.524	-1.11639	0.237042	-4.70967	2.48122e-06	0.00014829
Adck3	836.313	-1.36191	0.290455	-4.68887	2.7472e-06	0.000163433
Capn8	124.616	-1.72554	0.368336	-4.6847	2.80373e-06	0.00016528
Il34	45.7892	-1.68468	0.359557	-4.68544	2.79362e-06	0.00016528
Inpp5d	94.9093	1.28447	0.274493	4.67944	2.8766e-06	0.000168808
Kazn	242.529	1.05683	0.225996	4.67634	2.92039e-06	0.000170606
Cadps2	851.468	-1.30712	0.279706	-4.67318	2.96572e-06	0.000172477
Pbp2	10.4067	2.23849	0.479303	4.67031	3.00751e-06	0.000174127
Dclk1	693.806	1.35218	0.290021	4.66234	3.12637e-06	0.000180204
Hs3st3b1	120.375	1.67014	0.358805	4.65474	3.24387e-06	0.000186149
Ddc	1214.07	-1.15444	0.248095	-4.65323	3.2678e-06	0.000186697
Ace	409.253	-1.75133	0.377068	-4.64459	3.40752e-06	0.000193825
Wbscr17	9.59654	-2.22267	0.479558	-4.63483	3.57234e-06	0.000202313
Scamp1	1720.67	-1.08415	0.235482	-4.60398	4.14491e-06	0.000233719
Atp1b1	19604.6	-1.05664	0.229753	-4.59904	4.24445e-06	0.000238296
Sowahc	808.491	-0.889821	0.193794	-4.59159	4.39883e-06	0.000245899
Gmpr	202.85	-1.40876	0.307823	-4.57651	4.72788e-06	0.000263158
Nos2	15.5524	2.06513	0.452445	4.56438	5.00982e-06	0.000277659
Prss8	666.504	-1.00408	0.220231	-4.55922	5.13429e-06	0.000283347
Sord	2158.83	-0.908852	0.19975	-4.54994	5.36609e-06	0.000294885
Il6ra	22.0048	-2.11255	0.464746	-4.5456	5.47792e-06	0.00029976
Cma1	8.82892	-2.17787	0.479608	-4.54093	5.60058e-06	0.000305185
Camk2n1	1409.96	1.11193	0.245129	4.5361	5.73029e-06	0.000310875
Acpp	775.474	-1.48115	0.326585	-4.53527	5.75295e-06	0.000310875
2810417H13Rik	433.01	0.985275	0.217769	4.52441	6.05651e-06	0.00032592
Naaa	316.553	-1.22367	0.270568	-4.52258	6.10897e-06	0.000327385
Cdc42bpa	954.681	1.01075	0.223995	4.51239	6.40997e-06	0.000342102
Ly6e	2536.08	-1.74172	0.38656	-4.50569	6.61588e-06	0.000351645
Stambpl1	318.239	-1.04769	0.232755	-4.50125	6.75551e-06	0.000357601
Pdcd4	2024.66	-1.11093	0.247088	-4.4961	6.92113e-06	0.000364878
Fut8	1168.31	-1.15923	0.258094	-4.49152	7.07174e-06	0.000369812
Ptgs1	98.5329	1.51114	0.336435	4.49162	7.06821e-06	0.000369812
Zyx	1086.48	1.10344	0.246237	4.4812	7.42247e-06	0.000386594
Gpam	471.1	-1.62476	0.362916	-4.47694	7.57192e-06	0.000392801
St8sia5	31.3637	-2.09218	0.467648	-4.47385	7.68248e-06	0.000395764
Lcp1	212.864	-1.43167	0.320024	-4.47364	7.69008e-06	0.000395764
Chodl	15.3181	-2.11795	0.473768	-4.47044	7.8058e-06	0.000400132
Pitpnm1	408.028	0.967676	0.216559	4.46842	7.88003e-06	0.000402347
Asah2	215.723	-1.25148	0.280165	-4.46692	7.9352e-06	0.000403575
Pdgfrb	209.888	-1.24294	0.278596	-4.46144	8.14101e-06	0.000412425
Rnf13	537.352	-1.18994	0.266772	-4.46052	8.17609e-06	0.00041259
Fbxw22	17.6355	-1.99767	0.448077	-4.45832	8.26037e-06	0.000415228
Zfp821	276.927	1.02123	0.229535	4.44914	8.62135e-06	0.0004317
B3gnt5	398.158	-1.83762	0.413357	-4.44562	8.76398e-06	0.000437154
Atp1a1	41353.2	-1.10706	0.249519	-4.43678	9.13125e-06	0.000453729
Gpr128	4740.04	-1.13049	0.254854	-4.43584	9.17132e-06	0.00045398
Nucb2	120.889	1.19963	0.270705	4.4315	9.35804e-06	0.000461462
Stim1	2175.71	-1.288	0.291451	-4.41927	9.9033e-06	0.0004865
Hoxb5	194.502	1.86522	0.422395	4.41582	1.00628e-05	0.00048716
Abo	64.5417	-1.80932	0.409668	-4.41654	1.00291e-05	0.00048716
Gm6249	14.1367	2.02624	0.458869	4.41573	1.0067e-05	0.00048716
Tmcc3	2933.45	1.25477	0.28406	4.41728	9.99528e-06	0.00048716
Ell3	91.5853	-1.6252	0.368304	-4.41267	1.02105e-05	0.000490445
Fcgbp	23064.9	-1.46953	0.333014	-4.41282	1.02033e-05	0.000490445
A4galt	133.215	-1.61145	0.365557	-4.4082	1.04231e-05	0.000496976
Scd2	14124.7	-1.33803	0.303527	-4.40828	1.04195e-05	0.000496976
Tinag	388.388	-1.05617	0.240012	-4.40049	1.08005e-05	0.000513084
Nrap	293.493	-1.59669	0.363448	-4.39316	1.11713e-05	0.000528762
Sptssb	1170.4	1.72368	0.39276	4.38864	1.14061e-05	0.000537912
Hck	418.616	1.5671	0.357856	4.37914	1.19148e-05	0.000559864
Map1a	43.1287	1.71147	0.390901	4.37828	1.19622e-05	0.000560065
2210407C18Rik	715.457	1.64839	0.376571	4.37736	1.20125e-05	0.000560394
Npc2	2882.97	-0.947243	0.216537	-4.37451	1.21708e-05	0.000564473
Afap1l2	56.8752	-1.65333	0.377971	-4.37422	1.21869e-05	0.000564473
Pcx	1315.5	-1.23336	0.282269	-4.36947	1.2455e-05	0.000574837
Omp	133.161	1.46327	0.335157	4.36591	1.26593e-05	0.000582191
Echdc3	149.915	-1.1027	0.252754	-4.36275	1.28437e-05	0.000588586
Chga	287.546	1.3175	0.30253	4.35495	1.33094e-05	0.000603531
Anxa13	185.933	-1.31596	0.302125	-4.35566	1.32665e-05	0.000603531
Rac2	109.464	1.53703	0.352856	4.35598	1.32475e-05	0.000603531
Ndrg2	1888.84	-1.09664	0.251969	-4.35226	1.34741e-05	0.000608871
Hepacam2	1098.15	-1.2149	0.279818	-4.34175	1.41352e-05	0.000636527
Gm2a	252.738	-1.13543	0.26197	-4.33422	1.46279e-05	0.000656432
Rnf186	1262.63	-1.02912	0.238069	-4.32276	1.54087e-05	0.000689085
Slc25a36	277.402	-0.981099	0.227028	-4.32148	1.54985e-05	0.000690722
Fam102b	909.092	1.11273	0.257585	4.31984	1.56144e-05	0.000693504
Gimap1	43.0285	1.49746	0.346709	4.31906	1.56692e-05	0.000693563
Rprm	20.969	-2.01615	0.46696	-4.3176	1.57733e-05	0.000695797
Sfxn5	277.714	-1.40418	0.325849	-4.3093	1.6377e-05	0.000719979
Chd3	1944.19	1.28424	0.298293	4.30528	1.66771e-05	0.000730693
Stom	388.226	-0.979847	0.228167	-4.29443	1.75143e-05	0.000761155
Mettl24	14.7788	-1.98466	0.462178	-4.29415	1.75364e-05	0.000761155
Atp7b	16.7629	-1.94474	0.452897	-4.294	1.75484e-05	0.000761155
Slc6a20a	72.7784	-1.82323	0.424811	-4.29186	1.77181e-05	0.000763973
Hid1	1110.27	-1.37679	0.320802	-4.2917	1.77312e-05	0.000763973
Cxcl12	15.0975	-2.04988	0.478314	-4.28564	1.82213e-05	0.00078249
Hoxb6	451.124	1.76061	0.411326	4.28034	1.86609e-05	0.000798722
Gm4956	12.6658	-2.04179	0.477305	-4.27775	1.88792e-05	0.00080541
Pmepa1	152.674	1.43183	0.335199	4.27159	1.94084e-05	0.000825273
Nr1i3	46.6121	-1.52967	0.358663	-4.26492	1.99971e-05	0.000846769
Il17rb	58.0965	1.55885	0.36555	4.26439	2.00446e-05	0.000846769
Kcnf1	268.906	-1.69649	0.397966	-4.26289	2.01799e-05	0.000849716
Bmx	81.9036	1.43581	0.337363	4.25598	2.08137e-05	0.000870749
Tmem64	137.525	-1.30313	0.306166	-4.2563	2.0784e-05	0.000870749
Qsox1	1095.87	-1.08569	0.255514	-4.24905	2.14679e-05	0.000893441
Wfdc17	21.0252	-1.90563	0.448512	-4.24878	2.14938e-05	0.000893441
Fzd6	157.608	-1.43773	0.338743	-4.24432	2.19258e-05	0.000908485
3100003L05Rik	74.1257	1.90578	0.449204	4.24256	2.20981e-05	0.00091271
Cd1d1	41.2154	-1.70203	0.401465	-4.23955	2.23965e-05	0.000922096
Htr4	244.234	-1.47787	0.3488	-4.23702	2.26506e-05	0.000929606
Svil	166.495	1.50722	0.356066	4.23299	2.30607e-05	0.000943452
Ros1	15.6081	2.01259	0.475549	4.23214	2.3148e-05	0.000944046
Mapk13	3398.53	0.869655	0.205564	4.23059	2.3308e-05	0.00094759
Plcd3	56.481	1.89421	0.448608	4.22242	2.41693e-05	0.000976485
Flywch2	106.578	1.26313	0.299111	4.22294	2.41137e-05	0.000976485
Fkbp9	705.878	-1.17727	0.279259	-4.21569	2.49016e-05	0.00100295
Ces2a	2963.11	1.48354	0.352688	4.20639	2.59487e-05	0.00104188
Igsf11	20.1422	-1.93953	0.461292	-4.20456	2.61593e-05	0.0010471
Maob	650.3	-1.00212	0.238416	-4.20322	2.63139e-05	0.00105005
Hoxd8	14.0149	1.91009	0.454693	4.20085	2.65917e-05	0.00105788
BC049715	11.7278	-1.9991	0.476348	-4.19673	2.70799e-05	0.00106768
Igf2bp2	1205.49	1.07534	0.256254	4.19637	2.71231e-05	0.00106768
Slc2a13	567.154	-1.24944	0.297769	-4.196	2.71674e-05	0.00106768
Egf	64.4732	-1.56372	0.372652	-4.1962	2.71431e-05	0.00106768
Cacna1c	17.0983	-1.96596	0.468789	-4.19371	2.74425e-05	0.00107523
Cyp2c70	8.0563	-2.00911	0.479209	-4.19256	2.75829e-05	0.00107748
1600012H06Rik	419.632	-0.943642	0.225349	-4.18747	2.82084e-05	0.0010986
Nod2	49.975	1.42913	0.341705	4.18235	2.8851e-05	0.00111692
Olfr165	39.5925	-1.89973	0.454154	-4.18302	2.87668e-05	0.00111692
Tgfb1	45.2352	1.57585	0.376913	4.18093	2.90318e-05	0.00112057
Sbk1	318.454	0.935766	0.224233	4.17319	3.00364e-05	0.00115249
Cd9	3568.96	-0.984601	0.235917	-4.17351	2.99941e-05	0.00115249
Fah	129.083	1.3178	0.315831	4.17247	3.01313e-05	0.00115272
Slc6a19	118.18	-1.98394	0.475627	-4.17122	3.02976e-05	0.00115567
Arhgap9	45.4862	1.72249	0.413408	4.16656	3.09225e-05	0.00117605
Mgat4a	4611.13	-1.19065	0.285869	-4.16502	3.11329e-05	0.00118059
Wfdc2	2207.08	-1.4607	0.351005	-4.16147	3.16208e-05	0.0011956
Xrcc5	356.903	-0.930256	0.223775	-4.15711	3.22306e-05	0.00121511
Ybx2	311.144	-1.56106	0.375922	-4.15262	3.28694e-05	0.0012356
Ppa1	3401.11	-0.972663	0.234278	-4.15175	3.29941e-05	0.00123671
Tex9	324.091	1.31581	0.3173	4.1469	3.37e-05	0.00125953
Akap17b	29.6497	1.62875	0.392856	4.14593	3.38439e-05	0.00126127
Tmsb10	3028.23	0.990372	0.2392	4.14035	3.46774e-05	0.00128863
Siglec5	124.997	1.49216	0.360605	4.13793	3.50447e-05	0.00129856
Cobl	1402.3	-0.811522	0.196425	-4.13145	3.60474e-05	0.00133191
Phospho1	1591.09	1.69573	0.410752	4.12836	3.65363e-05	0.00134613
Xkr9	39.0782	-1.69942	0.412975	-4.11506	3.87074e-05	0.0014101
Strip2	207.969	1.01544	0.246729	4.11559	3.86198e-05	0.0014101
Lrrc19	704.351	-1.44856	0.351893	-4.11649	3.84684e-05	0.0014101
Zfp462	323.529	1.14096	0.277201	4.116	3.85498e-05	0.0014101
Me1	232.323	1.4766	0.359254	4.11019	3.95334e-05	0.00143616
Dhrs9	117.653	1.64017	0.399178	4.10886	3.97623e-05	0.00143661
Slpi	9.91853	-1.97009	0.479579	-4.10795	3.99188e-05	0.00143661
Tma16	62.1246	-1.40281	0.34142	-4.10874	3.97819e-05	0.00143661
Tmem132c	20.7762	-1.84001	0.447958	-4.10754	3.99889e-05	0.00143661
Zfhx2	369.79	1.14061	0.277766	4.10636	4.01942e-05	0.00143999
Hhat	46.2325	-1.38432	0.337493	-4.10177	4.09997e-05	0.00146481
Gpatch2	828.5	0.879354	0.214603	4.09759	4.17479e-05	0.00148744
Kctd12	873.148	1.10683	0.270209	4.0962	4.19982e-05	0.00149226
Mettl7a2	15.5174	-1.85422	0.453014	-4.09308	4.25684e-05	0.00150839
Muc1	61.7283	-1.68715	0.412297	-4.09206	4.27554e-05	0.00151089
Hao2	8459.65	-0.801546	0.196211	-4.08512	4.40536e-05	0.00155253
Rasgrf2	102.545	1.36688	0.335695	4.0718	4.66513e-05	0.00163962
Tff3	5000.65	-1.46098	0.359047	-4.06904	4.72081e-05	0.00165471
Slc7a4	230.882	-1.03969	0.255754	-4.06518	4.79958e-05	0.00167778
Gstm3	1151.1	1.01534	0.249894	4.06309	4.84264e-05	0.00168828
Agl	361.143	-0.988968	0.243503	-4.06141	4.87762e-05	0.00169592
Eea1	1477.09	0.823227	0.202891	4.05748	4.96053e-05	0.00171765
Ripk3	324.761	0.813253	0.200472	4.05668	4.97743e-05	0.00171765
Wls	1357.13	-1.0735	0.264633	-4.05657	4.97985e-05	0.00171765
Slc35a3	1698.13	-1.07452	0.265213	-4.05154	5.08811e-05	0.00175034
Pqlc3	267.272	-1.07119	0.264452	-4.05059	5.10878e-05	0.0017528
Tbc1d19	74.3713	-1.51364	0.373789	-4.04945	5.13376e-05	0.00175672
Chordc1	578.942	1.0849	0.268018	4.04785	5.16903e-05	0.00176414
Pcmtd2	578.822	-0.950158	0.234957	-4.04396	5.25559e-05	0.001786
Pxylp1	687.954	-1.01274	0.250447	-4.04373	5.26065e-05	0.001786
Prss23	413.065	-1.42746	0.353221	-4.04125	5.31659e-05	0.0017971
Sorbs2	531	-1.17019	0.289576	-4.04106	5.32103e-05	0.0017971
Rbmx	531.933	-1.02471	0.253894	-4.03597	5.4378e-05	0.00183176
C1qtnf1	34.3461	1.61719	0.400842	4.03447	5.47252e-05	0.00183868
Fmo4	80.7229	-1.34732	0.334206	-4.0314	5.54451e-05	0.00185327
Clca3	15467.8	-1.63537	0.405628	-4.0317	5.53751e-05	0.00185327
Clmp	66.5071	-1.75866	0.43659	-4.02817	5.62127e-05	0.0018741
S100a11	882.447	1.16695	0.290085	4.02279	5.75116e-05	0.00191248
[truncated: 16,589 more rows]

## Sheet: Supplemental Table 5
Supplemental Table 5
[truncated: 17,252 more rows]

[truncated: 5 more sheets: Supplemental Table 6, Supplemental Table 7, Supplemental Table 8, Supplemental Table 9, Supplemental Table 10]
